# Supplementary material for: Prevalence and environmental determinants of cutaneous leishmaniasis in rural communities in Tigray, northern Ethiopia
Source: PLoS Negl Trop Dis. 2019 Sep 26;13(9):e0007722. doi: 10.1371/journal.pntd.0007722 (PMC6782111; doi:10.1371/journal.pntd.0007722)
Supplement: S1 Data — The data used in the analyses include subdistrict, sex, age group, history of CL, presence and location of lesions and environmental characteristics. (XLSX) [file pntd.0007722.s003.xlsx]

## Sheet: CL Prevalence Tigray
Id	district	subdistrict	household ID	sex	age group	CL history	CL lesions	CL scars	number of CL lesions/scars	location of lesion/scar on body	Type of house	gorge within 300m	cave within 300m	hyraxes within 300m	cattle present	sleeping outdoors	do hyraxes eat crops?	CL cases in household	Number of CL cases in household	Number of people with CL lesions in household	Number of people with CL scars in household	Travel past 6 months	Travel before sore appeared	Duration of lesions in months	Ever heard of CL?	CL present in your village	Can you identify CL from other skin diseases	source of CL treatment	typtreat	Mode of CL transmission	CL associated with hyraxes?
1	Ganta-Afeshum	Golea-Genahti	101	Male	30+	Absent	NO	NO	0	None	stone wall;wood & earth roof	NO	Yes	Yes	Yes	NO	YES	Yes	2	0	2	NO	None	None	YES	YES	YES	Traditional	Herbs	Don't know	No/Don't know
2	Ganta-Afeshum	Golea-Genahti	101	Female	30+	Absent	NO	NO	0	None	stone wall;wood & earth roof	NO	Yes	Yes	Yes	NO	YES	#NULL!	#NULL!	#NULL!	#NULL!	NO	None	None	#NULL!	#NULL!	#NULL!	#NULL!	#NULL!	#NULL!	#NULL!
3	Ganta-Afeshum	Golea-Genahti	101	Female	10 - 19	Absent	NO	NO	0	None	stone wall;wood & earth roof	NO	Yes	Yes	Yes	NO	YES	#NULL!	#NULL!	#NULL!	#NULL!	NO	None	None	#NULL!	#NULL!	#NULL!	#NULL!	#NULL!	#NULL!	#NULL!
4	Ganta-Afeshum	Golea-Genahti	101	Female	10 - 19	Absent	NO	NO	0	None	stone wall;wood & earth roof	NO	Yes	Yes	Yes	NO	YES	#NULL!	#NULL!	#NULL!	#NULL!	NO	None	None	#NULL!	#NULL!	#NULL!	#NULL!	#NULL!	#NULL!	#NULL!
5	Ganta-Afeshum	Golea-Genahti	101	Female	10 - 19	Scar	NO	YES	1	Cheeks	stone wall;wood & earth roof	NO	Yes	Yes	Yes	NO	YES	#NULL!	#NULL!	#NULL!	#NULL!	NO	None	None	#NULL!	#NULL!	#NULL!	#NULL!	#NULL!	#NULL!	#NULL!
6	Ganta-Afeshum	Golea-Genahti	101	Female	0 - 9	Absent	NO	NO	0	None	stone wall;wood & earth roof	NO	Yes	Yes	Yes	NO	YES	#NULL!	#NULL!	#NULL!	#NULL!	NO	None	None	#NULL!	#NULL!	#NULL!	#NULL!	#NULL!	#NULL!	#NULL!
7	Ganta-Afeshum	Golea-Genahti	101	Male	0 - 9	Scar	NO	YES	1	Cheeks	stone wall;wood & earth roof	NO	Yes	Yes	Yes	NO	YES	#NULL!	#NULL!	#NULL!	#NULL!	NO	None	None	#NULL!	#NULL!	#NULL!	#NULL!	#NULL!	#NULL!	#NULL!
8	Ganta-Afeshum	Golea-Genahti	102	Male	30+	Scar	NO	YES	1	Cheeks	stone wall;wood & earth roof	NO	Yes	Yes	Yes	NO	YES	Yes	1	0	1	NO	None	None	YES	YES	YES	Traditional	Holly water or mud	Don't know	No/Don't know
9	Ganta-Afeshum	Golea-Genahti	102	Female	30+	Absent	NO	NO	0	None	stone wall;wood & earth roof	NO	Yes	Yes	Yes	NO	YES	#NULL!	#NULL!	#NULL!	#NULL!	NO	None	None	#NULL!	#NULL!	#NULL!	#NULL!	#NULL!	#NULL!	#NULL!
10	Ganta-Afeshum	Golea-Genahti	102	Female	10 - 19	Absent	NO	NO	0	None	stone wall;wood & earth roof	NO	Yes	Yes	Yes	NO	YES	#NULL!	#NULL!	#NULL!	#NULL!	NO	None	None	#NULL!	#NULL!	#NULL!	#NULL!	#NULL!	#NULL!	#NULL!
11	Ganta-Afeshum	Golea-Genahti	102	Female	10 - 19	Absent	NO	NO	0	None	stone wall;wood & earth roof	NO	Yes	Yes	Yes	NO	YES	#NULL!	#NULL!	#NULL!	#NULL!	NO	None	None	#NULL!	#NULL!	#NULL!	#NULL!	#NULL!	#NULL!	#NULL!
12	Ganta-Afeshum	Golea-Genahti	102	Male	10 - 19	Absent	NO	NO	0	None	stone wall;wood & earth roof	NO	Yes	Yes	Yes	NO	YES	#NULL!	#NULL!	#NULL!	#NULL!	NO	None	None	#NULL!	#NULL!	#NULL!	#NULL!	#NULL!	#NULL!	#NULL!
13	Ganta-Afeshum	Golea-Genahti	102	Male	10 - 19	Absent	NO	NO	0	None	stone wall;wood & earth roof	NO	Yes	Yes	Yes	NO	YES	#NULL!	#NULL!	#NULL!	#NULL!	NO	None	None	#NULL!	#NULL!	#NULL!	#NULL!	#NULL!	#NULL!	#NULL!
14	Ganta-Afeshum	Golea-Genahti	102	Male	0 - 9	Absent	NO	NO	0	None	stone wall;wood & earth roof	NO	Yes	Yes	Yes	NO	YES	#NULL!	#NULL!	#NULL!	#NULL!	NO	None	None	#NULL!	#NULL!	#NULL!	#NULL!	#NULL!	#NULL!	#NULL!
15	Ganta-Afeshum	Golea-Genahti	104	Male	30+	Absent	NO	NO	0	None	stone wall;wood & earth roof	NO	Yes	Yes	NO	NO	YES	NO	0	0	0	NO	None	None	YES	YES	YES	Traditional	Herbs	Don't know	No/Don't know
16	Ganta-Afeshum	Golea-Genahti	104	Female	30+	Absent	NO	NO	0	None	stone wall;wood & earth roof	NO	Yes	Yes	NO	NO	YES	#NULL!	#NULL!	#NULL!	#NULL!	NO	None	None	#NULL!	#NULL!	#NULL!	#NULL!	#NULL!	#NULL!	#NULL!
17	Ganta-Afeshum	Golea-Genahti	104	Male	0 - 9	Absent	NO	NO	0	None	stone wall;wood & earth roof	NO	Yes	Yes	NO	NO	YES	#NULL!	#NULL!	#NULL!	#NULL!	NO	None	None	#NULL!	#NULL!	#NULL!	#NULL!	#NULL!	#NULL!	#NULL!
18	Ganta-Afeshum	Golea-Genahti	104	Female	0 - 9	Absent	NO	NO	0	None	stone wall;wood & earth roof	NO	Yes	Yes	NO	NO	YES	#NULL!	#NULL!	#NULL!	#NULL!	NO	None	None	#NULL!	#NULL!	#NULL!	#NULL!	#NULL!	#NULL!	#NULL!
19	Ganta-Afeshum	Golea-Genahti	105	Male	30+	Absent	NO	NO	0	None	stone wall;wood & earth roof	NO	Yes	Yes	Yes	NO	YES	NO	0	0	0	NO	None	None	YES	YES	YES	Traditional	Holly water or mud	Don't know	No/Don't know
20	Ganta-Afeshum	Golea-Genahti	105	Female	30+	Absent	NO	NO	0	None	stone wall;wood & earth roof	NO	Yes	Yes	Yes	NO	YES	#NULL!	#NULL!	#NULL!	#NULL!	NO	None	None	#NULL!	#NULL!	#NULL!	#NULL!	#NULL!	#NULL!	#NULL!
21	Ganta-Afeshum	Golea-Genahti	105	Male	20 - 29	Absent	NO	NO	0	None	stone wall;wood & earth roof	NO	Yes	Yes	Yes	NO	YES	#NULL!	#NULL!	#NULL!	#NULL!	NO	None	None	#NULL!	#NULL!	#NULL!	#NULL!	#NULL!	#NULL!	#NULL!
22	Ganta-Afeshum	Golea-Genahti	105	Female	30+	Absent	NO	NO	0	None	stone wall;wood & earth roof	NO	Yes	Yes	Yes	NO	YES	#NULL!	#NULL!	#NULL!	#NULL!	NO	None	None	#NULL!	#NULL!	#NULL!	#NULL!	#NULL!	#NULL!	#NULL!
23	Ganta-Afeshum	Golea-Genahti	105	Male	10 - 19	Absent	NO	NO	0	None	stone wall;wood & earth roof	NO	Yes	Yes	Yes	NO	YES	#NULL!	#NULL!	#NULL!	#NULL!	NO	None	None	#NULL!	#NULL!	#NULL!	#NULL!	#NULL!	#NULL!	#NULL!
24	Ganta-Afeshum	Golea-Genahti	105	Female	10 - 19	Absent	NO	NO	0	None	stone wall;wood & earth roof	NO	Yes	Yes	Yes	NO	YES	#NULL!	#NULL!	#NULL!	#NULL!	NO	None	None	#NULL!	#NULL!	#NULL!	#NULL!	#NULL!	#NULL!	#NULL!
25	Ganta-Afeshum	Golea-Genahti	105	Male	0 - 9	Absent	NO	NO	0	None	stone wall;wood & earth roof	NO	Yes	Yes	Yes	NO	YES	#NULL!	#NULL!	#NULL!	#NULL!	NO	None	None	#NULL!	#NULL!	#NULL!	#NULL!	#NULL!	#NULL!	#NULL!
26	Ganta-Afeshum	Golea-Genahti	106	Female	30+	Scar	NO	YES	1	Arm	stone wall;wood & earth roof	NO	Yes	Yes	Yes	NO	YES	Yes	2	0	2	NO	None	None	YES	YES	YES	Traditional	Holly water or mud	Don't know	No/Don't know
27	Ganta-Afeshum	Golea-Genahti	106	Female	10 - 19	Scar	NO	YES	1	Cheeks	stone wall;wood & earth roof	NO	Yes	Yes	Yes	NO	YES	#NULL!	#NULL!	#NULL!	#NULL!	NO	None	None	#NULL!	#NULL!	#NULL!	#NULL!	#NULL!	#NULL!	#NULL!
28	Ganta-Afeshum	Golea-Genahti	106	Male	0 - 9	Absent	NO	NO	0	None	stone wall;wood & earth roof	NO	Yes	Yes	Yes	NO	YES	#NULL!	#NULL!	#NULL!	#NULL!	NO	None	None	#NULL!	#NULL!	#NULL!	#NULL!	#NULL!	#NULL!	#NULL!
29	Ganta-Afeshum	Golea-Genahti	107	Female	30+	Scar	NO	YES	1	Cheeks	stone wall;wood & earth roof	NO	Yes	Yes	NO	NO	YES	Yes	2	0	2	NO	None	None	YES	YES	YES	Traditional	Holly water or mud	Don't know	No/Don't know
30	Ganta-Afeshum	Golea-Genahti	107	Male	10 - 19	Scar	NO	YES	1	Cheeks	stone wall;wood & earth roof	NO	Yes	Yes	NO	NO	YES	#NULL!	#NULL!	#NULL!	#NULL!	NO	None	None	#NULL!	#NULL!	#NULL!	#NULL!	#NULL!	#NULL!	#NULL!
31	Ganta-Afeshum	Golea-Genahti	107	Female	20 - 29	Absent	NO	NO	0	None	stone wall;wood & earth roof	NO	Yes	Yes	NO	NO	YES	#NULL!	#NULL!	#NULL!	#NULL!	NO	None	None	#NULL!	#NULL!	#NULL!	#NULL!	#NULL!	#NULL!	#NULL!
32	Ganta-Afeshum	Golea-Genahti	109	Female	30+	Absent	NO	NO	0	None	stone wall;wood & earth roof	NO	Yes	Yes	Yes	NO	YES	NO	0	0	0	NO	None	None	YES	YES	YES	Traditional	Herbs	Genetic	No/Don't know
33	Ganta-Afeshum	Golea-Genahti	109	Female	10 - 19	Absent	NO	NO	0	None	stone wall;wood & earth roof	NO	Yes	Yes	Yes	NO	YES	#NULL!	#NULL!	#NULL!	#NULL!	NO	None	None	#NULL!	#NULL!	#NULL!	#NULL!	#NULL!	#NULL!	#NULL!
34	Ganta-Afeshum	Golea-Genahti	109	Female	0 - 9	Absent	NO	NO	0	None	stone wall;wood & earth roof	NO	Yes	Yes	Yes	NO	YES	#NULL!	#NULL!	#NULL!	#NULL!	NO	None	None	#NULL!	#NULL!	#NULL!	#NULL!	#NULL!	#NULL!	#NULL!
35	Ganta-Afeshum	Golea-Genahti	109	Male	0 - 9	Absent	NO	NO	0	None	stone wall;wood & earth roof	NO	Yes	Yes	Yes	NO	YES	#NULL!	#NULL!	#NULL!	#NULL!	NO	None	None	#NULL!	#NULL!	#NULL!	#NULL!	#NULL!	#NULL!	#NULL!
36	Ganta-Afeshum	Golea-Genahti	110	Male	30+	Absent	NO	NO	0	None	stone wall;wood & earth roof	NO	Yes	Yes	Yes	NO	YES	NO	0	0	0	NO	None	None	YES	YES	YES	Traditional	Herbs	Genetic	No/Don't know
37	Ganta-Afeshum	Golea-Genahti	110	Female	30+	Absent	NO	NO	0	None	stone wall;wood & earth roof	NO	Yes	Yes	Yes	NO	YES	#NULL!	#NULL!	#NULL!	#NULL!	NO	None	None	#NULL!	#NULL!	#NULL!	#NULL!	#NULL!	#NULL!	#NULL!
38	Ganta-Afeshum	Golea-Genahti	110	Male	20 - 29	Absent	NO	NO	0	None	stone wall;wood & earth roof	NO	Yes	Yes	Yes	NO	YES	#NULL!	#NULL!	#NULL!	#NULL!	NO	None	None	#NULL!	#NULL!	#NULL!	#NULL!	#NULL!	#NULL!	#NULL!
39	Ganta-Afeshum	Golea-Genahti	110	Male	10 - 19	Absent	NO	NO	0	None	stone wall;wood & earth roof	NO	Yes	Yes	Yes	NO	YES	#NULL!	#NULL!	#NULL!	#NULL!	NO	None	None	#NULL!	#NULL!	#NULL!	#NULL!	#NULL!	#NULL!	#NULL!
40	Ganta-Afeshum	Golea-Genahti	110	Male	10 - 19	Absent	NO	NO	0	None	stone wall;wood & earth roof	NO	Yes	Yes	Yes	NO	YES	#NULL!	#NULL!	#NULL!	#NULL!	NO	None	None	#NULL!	#NULL!	#NULL!	#NULL!	#NULL!	#NULL!	#NULL!
41	Ganta-Afeshum	Golea-Genahti	111	Male	30+	Absent	NO	NO	0	None	stone wall;wood & earth roof	NO	Yes	Yes	Yes	NO	YES	Yes	1	0	1	NO	None	None	YES	YES	YES	Traditional	Herbs	Genetic	No/Don't know
42	Ganta-Afeshum	Golea-Genahti	111	Female	30+	Absent	NO	NO	0	None	stone wall;wood & earth roof	NO	Yes	Yes	Yes	NO	YES	#NULL!	#NULL!	#NULL!	#NULL!	NO	None	None	#NULL!	#NULL!	#NULL!	#NULL!	#NULL!	#NULL!	#NULL!
43	Ganta-Afeshum	Golea-Genahti	111	Female	20 - 29	Scar	NO	YES	1	Cheeks	stone wall;wood & earth roof	NO	Yes	Yes	Yes	NO	YES	#NULL!	#NULL!	#NULL!	#NULL!	NO	None	None	#NULL!	#NULL!	#NULL!	#NULL!	#NULL!	#NULL!	#NULL!
44	Ganta-Afeshum	Golea-Genahti	111	Female	10 - 19	Absent	NO	NO	0	None	stone wall;wood & earth roof	NO	Yes	Yes	Yes	NO	YES	#NULL!	#NULL!	#NULL!	#NULL!	NO	None	None	#NULL!	#NULL!	#NULL!	#NULL!	#NULL!	#NULL!	#NULL!
45	Ganta-Afeshum	Golea-Genahti	111	Female	20 - 29	Absent	NO	NO	0	None	stone wall;wood & earth roof	NO	Yes	Yes	Yes	NO	YES	#NULL!	#NULL!	#NULL!	#NULL!	NO	None	None	#NULL!	#NULL!	#NULL!	#NULL!	#NULL!	#NULL!	#NULL!
46	Ganta-Afeshum	Golea-Genahti	111	Female	0 - 9	Absent	NO	NO	0	None	stone wall;wood & earth roof	NO	Yes	Yes	Yes	NO	YES	#NULL!	#NULL!	#NULL!	#NULL!	NO	None	None	#NULL!	#NULL!	#NULL!	#NULL!	#NULL!	#NULL!	#NULL!
47	Ganta-Afeshum	Golea-Genahti	112	Female	30+	Absent	NO	NO	0	None	stone wall;wood & earth roof	NO	NO	Yes	Yes	NO	YES	Yes	3	0	3	NO	None	None	YES	YES	YES	Traditional	Herbs	Don't know	No/Don't know
48	Ganta-Afeshum	Golea-Genahti	112	Male	30+	Scar	NO	YES	1	Nose	stone wall;wood & earth roof	NO	NO	Yes	Yes	NO	YES	#NULL!	#NULL!	#NULL!	#NULL!	NO	None	None	#NULL!	#NULL!	#NULL!	#NULL!	#NULL!	#NULL!	#NULL!
49	Ganta-Afeshum	Golea-Genahti	112	Female	20 - 29	Absent	NO	NO	0	None	stone wall;wood & earth roof	NO	NO	Yes	Yes	NO	YES	#NULL!	#NULL!	#NULL!	#NULL!	NO	None	None	#NULL!	#NULL!	#NULL!	#NULL!	#NULL!	#NULL!	#NULL!
50	Ganta-Afeshum	Golea-Genahti	112	Female	0 - 9	Absent	NO	NO	0	None	stone wall;wood & earth roof	NO	NO	Yes	Yes	NO	YES	#NULL!	#NULL!	#NULL!	#NULL!	NO	None	None	#NULL!	#NULL!	#NULL!	#NULL!	#NULL!	#NULL!	#NULL!
51	Ganta-Afeshum	Golea-Genahti	112	Male	0 - 9	Absent	NO	NO	0	None	stone wall;wood & earth roof	NO	NO	Yes	Yes	NO	YES	#NULL!	#NULL!	#NULL!	#NULL!	NO	None	None	#NULL!	#NULL!	#NULL!	#NULL!	#NULL!	#NULL!	#NULL!
52	Ganta-Afeshum	Golea-Genahti	112	Male	0 - 9	Absent	NO	NO	0	None	stone wall;wood & earth roof	NO	NO	Yes	Yes	NO	YES	#NULL!	#NULL!	#NULL!	#NULL!	NO	None	None	#NULL!	#NULL!	#NULL!	#NULL!	#NULL!	#NULL!	#NULL!
53	Ganta-Afeshum	Golea-Genahti	112	Female	20 - 29	Scar	NO	YES	2	23	stone wall;wood & earth roof	NO	NO	Yes	Yes	NO	YES	#NULL!	#NULL!	#NULL!	#NULL!	NO	None	None	#NULL!	#NULL!	#NULL!	#NULL!	#NULL!	#NULL!	#NULL!
54	Ganta-Afeshum	Golea-Genahti	112	Female	20 - 29	Scar	NO	YES	1	Nose	stone wall;wood & earth roof	NO	NO	Yes	Yes	NO	YES	#NULL!	#NULL!	#NULL!	#NULL!	NO	None	None	#NULL!	#NULL!	#NULL!	#NULL!	#NULL!	#NULL!	#NULL!
55	Ganta-Afeshum	Golea-Genahti	113	Male	30+	Absent	NO	NO	0	None	stone wall;wood & earth roof	NO	NO	Yes	Yes	NO	YES	Yes	1	0	1	NO	None	None	YES	YES	YES	Traditional	Holly water or mud	Genetic	No/Don't know
56	Ganta-Afeshum	Golea-Genahti	113	Female	20 - 29	Absent	NO	NO	0	None	stone wall;wood & earth roof	NO	NO	Yes	Yes	NO	YES	#NULL!	#NULL!	#NULL!	#NULL!	NO	None	None	#NULL!	#NULL!	#NULL!	#NULL!	#NULL!	#NULL!	#NULL!
57	Ganta-Afeshum	Golea-Genahti	113	Female	0 - 9	Scar	NO	YES	3	Cheeks	stone wall;wood & earth roof	NO	NO	Yes	Yes	NO	YES	#NULL!	#NULL!	#NULL!	#NULL!	NO	None	None	#NULL!	#NULL!	#NULL!	#NULL!	#NULL!	#NULL!	#NULL!
58	Ganta-Afeshum	Golea-Genahti	114	Female	30+	Absent	NO	NO	0	None	stone wall;wood & earth roof	NO	NO	Yes	NO	NO	YES	Yes	1	0	1	NO	None	None	YES	YES	YES	Traditional	Herbs	Don't know	No/Don't know
59	Ganta-Afeshum	Golea-Genahti	114	Female	30+	Absent	NO	NO	0	None	stone wall;wood & earth roof	NO	NO	Yes	NO	NO	YES	#NULL!	#NULL!	#NULL!	#NULL!	NO	None	None	#NULL!	#NULL!	#NULL!	#NULL!	#NULL!	#NULL!	#NULL!
60	Ganta-Afeshum	Golea-Genahti	114	Male	20 - 29	Absent	NO	NO	0	None	stone wall;wood & earth roof	NO	NO	Yes	NO	NO	YES	#NULL!	#NULL!	#NULL!	#NULL!	NO	None	None	#NULL!	#NULL!	#NULL!	#NULL!	#NULL!	#NULL!	#NULL!
61	Ganta-Afeshum	Golea-Genahti	114	Female	10 - 19	Absent	NO	NO	0	None	stone wall;wood & earth roof	NO	NO	Yes	NO	NO	YES	#NULL!	#NULL!	#NULL!	#NULL!	NO	None	None	#NULL!	#NULL!	#NULL!	#NULL!	#NULL!	#NULL!	#NULL!
62	Ganta-Afeshum	Golea-Genahti	114	Male	10 - 19	Absent	NO	NO	0	None	stone wall;wood & earth roof	NO	NO	Yes	NO	NO	YES	#NULL!	#NULL!	#NULL!	#NULL!	NO	None	None	#NULL!	#NULL!	#NULL!	#NULL!	#NULL!	#NULL!	#NULL!
63	Ganta-Afeshum	Golea-Genahti	114	Male	10 - 19	Absent	NO	NO	0	None	stone wall;wood & earth roof	NO	NO	Yes	NO	NO	YES	#NULL!	#NULL!	#NULL!	#NULL!	NO	None	None	#NULL!	#NULL!	#NULL!	#NULL!	#NULL!	#NULL!	#NULL!
64	Ganta-Afeshum	Golea-Genahti	114	Male	10 - 19	Scar	NO	YES	1	Nose	stone wall;wood & earth roof	NO	NO	Yes	NO	NO	YES	#NULL!	#NULL!	#NULL!	#NULL!	NO	None	None	#NULL!	#NULL!	#NULL!	#NULL!	#NULL!	#NULL!	#NULL!
65	Ganta-Afeshum	Golea-Genahti	115	Male	30+	Scar	NO	YES	1	Cheeks	stone wall;wood & earth roof	NO	NO	Yes	NO	NO	YES	Yes	4	0	4	NO	None	None	YES	YES	YES	Traditional	Holly water or mud	Genetic	No/Don't know
66	Ganta-Afeshum	Golea-Genahti	115	Female	30+	Scar	NO	YES	1	Arm	stone wall;wood & earth roof	NO	NO	Yes	NO	NO	YES	#NULL!	#NULL!	#NULL!	#NULL!	NO	None	None	#NULL!	#NULL!	#NULL!	#NULL!	#NULL!	#NULL!	#NULL!
67	Ganta-Afeshum	Golea-Genahti	115	Male	10 - 19	Scar	NO	YES	1	Cheeks	stone wall;wood & earth roof	NO	NO	Yes	NO	NO	YES	#NULL!	#NULL!	#NULL!	#NULL!	NO	None	None	#NULL!	#NULL!	#NULL!	#NULL!	#NULL!	#NULL!	#NULL!
68	Ganta-Afeshum	Golea-Genahti	115	Male	10 - 19	Scar	NO	YES	1	Cheeks	stone wall;wood & earth roof	NO	NO	Yes	NO	NO	YES	#NULL!	#NULL!	#NULL!	#NULL!	NO	None	None	#NULL!	#NULL!	#NULL!	#NULL!	#NULL!	#NULL!	#NULL!
69	Ganta-Afeshum	Golea-Genahti	115	Male	10 - 19	Absent	NO	NO	0	None	stone wall;wood & earth roof	NO	NO	Yes	NO	NO	YES	#NULL!	#NULL!	#NULL!	#NULL!	NO	None	None	#NULL!	#NULL!	#NULL!	#NULL!	#NULL!	#NULL!	#NULL!
70	Ganta-Afeshum	Golea-Genahti	115	Female	0 - 9	Absent	NO	NO	0	None	stone wall;wood & earth roof	NO	NO	Yes	NO	NO	YES	#NULL!	#NULL!	#NULL!	#NULL!	NO	None	None	#NULL!	#NULL!	#NULL!	#NULL!	#NULL!	#NULL!	#NULL!
71	Ganta-Afeshum	Golea-Genahti	115	Female	0 - 9	Absent	NO	NO	0	None	stone wall;wood & earth roof	NO	NO	Yes	NO	NO	YES	#NULL!	#NULL!	#NULL!	#NULL!	NO	None	None	#NULL!	#NULL!	#NULL!	#NULL!	#NULL!	#NULL!	#NULL!
72	Ganta-Afeshum	Golea-Genahti	116	Female	30+	Absent	NO	NO	0	None	stone wall;wood & earth roof	NO	NO	Yes	Yes	NO	YES	Yes	1	0	1	NO	None	None	YES	YES	YES	Traditional	Holly water or mud	Don't know	No/Don't know
73	Ganta-Afeshum	Golea-Genahti	116	Male	10 - 19	Scar	NO	YES	1	Arm	stone wall;wood & earth roof	NO	NO	Yes	Yes	NO	YES	#NULL!	#NULL!	#NULL!	#NULL!	NO	None	None	#NULL!	#NULL!	#NULL!	#NULL!	#NULL!	#NULL!	#NULL!
74	Ganta-Afeshum	Golea-Genahti	116	Female	10 - 19	Absent	NO	NO	0	None	stone wall;wood & earth roof	NO	NO	Yes	Yes	NO	YES	#NULL!	#NULL!	#NULL!	#NULL!	NO	None	None	#NULL!	#NULL!	#NULL!	#NULL!	#NULL!	#NULL!	#NULL!
75	Ganta-Afeshum	Golea-Genahti	117	Male	30+	Absent	NO	NO	0	None	stone wall;wood & earth roof	NO	NO	Yes	Yes	NO	YES	Yes	3	0	3	NO	None	None	YES	YES	YES	Traditional	Herbs	Don't know	No/Don't know
76	Ganta-Afeshum	Golea-Genahti	117	Female	30+	Scar	NO	YES	1	Arm	stone wall;wood & earth roof	NO	NO	Yes	Yes	NO	YES	#NULL!	#NULL!	#NULL!	#NULL!	NO	None	None	#NULL!	#NULL!	#NULL!	#NULL!	#NULL!	#NULL!	#NULL!
77	Ganta-Afeshum	Golea-Genahti	117	Female	30+	Scar	NO	YES	1	Nose	stone wall;wood & earth roof	NO	NO	Yes	Yes	NO	YES	#NULL!	#NULL!	#NULL!	#NULL!	NO	None	None	#NULL!	#NULL!	#NULL!	#NULL!	#NULL!	#NULL!	#NULL!
78	Ganta-Afeshum	Golea-Genahti	117	Female	20 - 29	Absent	NO	NO	0	None	stone wall;wood & earth roof	NO	NO	Yes	Yes	NO	YES	#NULL!	#NULL!	#NULL!	#NULL!	NO	None	None	#NULL!	#NULL!	#NULL!	#NULL!	#NULL!	#NULL!	#NULL!
79	Ganta-Afeshum	Golea-Genahti	117	Female	10 - 19	Scar	NO	YES	1	Leg	stone wall;wood & earth roof	NO	NO	Yes	Yes	NO	YES	#NULL!	#NULL!	#NULL!	#NULL!	NO	None	None	#NULL!	#NULL!	#NULL!	#NULL!	#NULL!	#NULL!	#NULL!
80	Ganta-Afeshum	Golea-Genahti	117	Female	0 - 9	Absent	NO	NO	0	None	stone wall;wood & earth roof	NO	NO	Yes	Yes	NO	YES	#NULL!	#NULL!	#NULL!	#NULL!	NO	None	None	#NULL!	#NULL!	#NULL!	#NULL!	#NULL!	#NULL!	#NULL!
81	Ganta-Afeshum	Golea-Genahti	117	Female	0 - 9	Absent	NO	NO	0	None	stone wall;wood & earth roof	NO	NO	Yes	Yes	NO	YES	#NULL!	#NULL!	#NULL!	#NULL!	NO	None	None	#NULL!	#NULL!	#NULL!	#NULL!	#NULL!	#NULL!	#NULL!
82	Ganta-Afeshum	Golea-Genahti	117	Female	0 - 9	Absent	NO	NO	0	None	stone wall;wood & earth roof	NO	NO	Yes	Yes	NO	YES	#NULL!	#NULL!	#NULL!	#NULL!	NO	None	None	#NULL!	#NULL!	#NULL!	#NULL!	#NULL!	#NULL!	#NULL!
83	Ganta-Afeshum	Golea-Genahti	118	Female	30+	Absent	NO	NO	0	None	stone wall;wood & earth roof	NO	NO	Yes	Yes	NO	YES	Yes	1	0	1	NO	None	None	YES	YES	YES	Traditional	Holly water or mud	Don't know	No/Don't know
84	Ganta-Afeshum	Golea-Genahti	118	Female	20 - 29	Scar	NO	YES	1	Cheeks	stone wall;wood & earth roof	NO	NO	Yes	Yes	NO	YES	#NULL!	#NULL!	#NULL!	#NULL!	NO	None	None	#NULL!	#NULL!	#NULL!	#NULL!	#NULL!	#NULL!	#NULL!
85	Ganta-Afeshum	Golea-Genahti	118	Female	10 - 19	Absent	NO	NO	0	None	stone wall;wood & earth roof	NO	NO	Yes	Yes	NO	YES	#NULL!	#NULL!	#NULL!	#NULL!	NO	None	None	#NULL!	#NULL!	#NULL!	#NULL!	#NULL!	#NULL!	#NULL!
86	Ganta-Afeshum	Golea-Genahti	118	Male	10 - 19	Absent	NO	NO	0	None	stone wall;wood & earth roof	NO	NO	Yes	Yes	NO	YES	#NULL!	#NULL!	#NULL!	#NULL!	NO	None	None	#NULL!	#NULL!	#NULL!	#NULL!	#NULL!	#NULL!	#NULL!
87	Ganta-Afeshum	Golea-Genahti	118	Female	10 - 19	Absent	NO	NO	0	None	stone wall;wood & earth roof	NO	NO	Yes	Yes	NO	YES	#NULL!	#NULL!	#NULL!	#NULL!	NO	None	None	#NULL!	#NULL!	#NULL!	#NULL!	#NULL!	#NULL!	#NULL!
88	Ganta-Afeshum	Golea-Genahti	118	Female	10 - 19	Absent	NO	NO	0	None	stone wall;wood & earth roof	NO	NO	Yes	Yes	NO	YES	#NULL!	#NULL!	#NULL!	#NULL!	NO	None	None	#NULL!	#NULL!	#NULL!	#NULL!	#NULL!	#NULL!	#NULL!
89	Ganta-Afeshum	Golea-Genahti	118	Female	0 - 9	Absent	NO	NO	0	None	stone wall;wood & earth roof	NO	NO	Yes	Yes	NO	YES	#NULL!	#NULL!	#NULL!	#NULL!	NO	None	None	#NULL!	#NULL!	#NULL!	#NULL!	#NULL!	#NULL!	#NULL!
90	Ganta-Afeshum	Golea-Genahti	119	Male	30+	Absent	NO	NO	0	None	stone wall;wood & earth roof	NO	NO	Yes	NO	NO	YES	NO	0	0	0	NO	None	None	YES	YES	YES	Traditional	Herbs	Genetic	No/Don't know
91	Ganta-Afeshum	Golea-Genahti	119	Female	30+	Absent	NO	NO	0	None	stone wall;wood & earth roof	NO	NO	Yes	NO	NO	YES	#NULL!	#NULL!	#NULL!	#NULL!	NO	None	None	#NULL!	#NULL!	#NULL!	#NULL!	#NULL!	#NULL!	#NULL!
92	Ganta-Afeshum	Golea-Genahti	119	Male	30+	Absent	NO	NO	0	None	stone wall;wood & earth roof	NO	NO	Yes	NO	NO	YES	#NULL!	#NULL!	#NULL!	#NULL!	NO	None	None	#NULL!	#NULL!	#NULL!	#NULL!	#NULL!	#NULL!	#NULL!
93	Ganta-Afeshum	Golea-Genahti	120	Male	30+	Absent	NO	NO	0	None	stone wall;wood & earth roof	NO	NO	Yes	Yes	NO	YES	NO	0	0	0	NO	None	None	YES	YES	YES	Traditional	Holly water or mud	Don't know	No/Don't know
94	Ganta-Afeshum	Golea-Genahti	120	Female	30+	Absent	NO	NO	0	None	stone wall;wood & earth roof	NO	NO	Yes	Yes	NO	YES	#NULL!	#NULL!	#NULL!	#NULL!	NO	None	None	#NULL!	#NULL!	#NULL!	#NULL!	#NULL!	#NULL!	#NULL!
95	Ganta-Afeshum	Golea-Genahti	120	Male	10 - 19	Absent	NO	NO	0	None	stone wall;wood & earth roof	NO	NO	Yes	Yes	NO	YES	#NULL!	#NULL!	#NULL!	#NULL!	NO	None	None	#NULL!	#NULL!	#NULL!	#NULL!	#NULL!	#NULL!	#NULL!
96	Ganta-Afeshum	Golea-Genahti	120	Male	10 - 19	Absent	NO	NO	0	None	stone wall;wood & earth roof	NO	NO	Yes	Yes	NO	YES	#NULL!	#NULL!	#NULL!	#NULL!	NO	None	None	#NULL!	#NULL!	#NULL!	#NULL!	#NULL!	#NULL!	#NULL!
97	Ganta-Afeshum	Golea-Genahti	120	Male	10 - 19	Absent	NO	NO	0	None	stone wall;wood & earth roof	NO	NO	Yes	Yes	NO	YES	#NULL!	#NULL!	#NULL!	#NULL!	NO	None	None	#NULL!	#NULL!	#NULL!	#NULL!	#NULL!	#NULL!	#NULL!
98	Ganta-Afeshum	Golea-Genahti	120	Male	10 - 19	Absent	NO	NO	0	None	stone wall;wood & earth roof	NO	NO	Yes	Yes	NO	YES	#NULL!	#NULL!	#NULL!	#NULL!	NO	None	None	#NULL!	#NULL!	#NULL!	#NULL!	#NULL!	#NULL!	#NULL!
99	Ganta-Afeshum	Golea-Genahti	121	Female	20 - 29	Absent	NO	NO	0	None	stone walls; corrugated iron roof	NO	NO	Yes	NO	NO	YES	NO	0	0	0	NO	None	None	YES	YES	YES	Traditional	Herbs	Genetic	No/Don't know
100	Ganta-Afeshum	Golea-Genahti	121	Female	10 - 19	Absent	NO	NO	0	None	stone walls; corrugated iron roof	NO	NO	Yes	NO	NO	YES	#NULL!	#NULL!	#NULL!	#NULL!	NO	None	None	#NULL!	#NULL!	#NULL!	#NULL!	#NULL!	#NULL!	#NULL!
101	Ganta-Afeshum	Golea-Genahti	121	Female	0 - 9	Absent	NO	NO	0	None	stone walls; corrugated iron roof	NO	NO	Yes	NO	NO	YES	#NULL!	#NULL!	#NULL!	#NULL!	NO	None	None	#NULL!	#NULL!	#NULL!	#NULL!	#NULL!	#NULL!	#NULL!
102	Ganta-Afeshum	Golea-Genahti	121	Male	10 - 19	Absent	NO	NO	0	None	stone walls; corrugated iron roof	NO	NO	Yes	NO	NO	YES	#NULL!	#NULL!	#NULL!	#NULL!	NO	None	None	#NULL!	#NULL!	#NULL!	#NULL!	#NULL!	#NULL!	#NULL!
103	Ganta-Afeshum	Golea-Genahti	121	Female	20 - 29	Absent	NO	NO	0	None	stone walls; corrugated iron roof	NO	NO	Yes	NO	NO	YES	#NULL!	#NULL!	#NULL!	#NULL!	NO	None	None	#NULL!	#NULL!	#NULL!	#NULL!	#NULL!	#NULL!	#NULL!
104	Ganta-Afeshum	Golea-Genahti	122	Male	30+	Absent	NO	NO	0	None	stone wall;wood & earth roof	NO	NO	Yes	Yes	NO	YES	Yes	1	0	1	NO	None	None	YES	YES	YES	Traditional	Holly water or mud	Don't know	No/Don't know
105	Ganta-Afeshum	Golea-Genahti	122	Male	10 - 19	Scar	NO	YES	2	23	stone wall;wood & earth roof	NO	NO	Yes	Yes	NO	YES	#NULL!	#NULL!	#NULL!	#NULL!	NO	None	None	#NULL!	#NULL!	#NULL!	#NULL!	#NULL!	#NULL!	#NULL!
106	Ganta-Afeshum	Golea-Genahti	122	Male	10 - 19	Absent	NO	NO	0	None	stone wall;wood & earth roof	NO	NO	Yes	Yes	NO	YES	#NULL!	#NULL!	#NULL!	#NULL!	NO	None	None	#NULL!	#NULL!	#NULL!	#NULL!	#NULL!	#NULL!	#NULL!
107	Ganta-Afeshum	Golea-Genahti	123	Male	30+	Lesion	YES	NO	2	23	stone wall;wood & earth roof	NO	NO	Yes	NO	NO	YES	Yes	1	1	0	NO	NO	24	YES	YES	YES	Traditional	Hot metal	Genetic	No/Don't know
108	Ganta-Afeshum	Golea-Genahti	123	Female	30+	Absent	NO	NO	0	None	stone wall;wood & earth roof	NO	NO	Yes	NO	NO	YES	#NULL!	#NULL!	#NULL!	#NULL!	NO	None	None	#NULL!	#NULL!	#NULL!	#NULL!	#NULL!	#NULL!	#NULL!
109	Ganta-Afeshum	Golea-Genahti	123	Male	10 - 19	Absent	NO	NO	0	None	stone wall;wood & earth roof	NO	NO	Yes	NO	NO	YES	#NULL!	#NULL!	#NULL!	#NULL!	NO	None	None	#NULL!	#NULL!	#NULL!	#NULL!	#NULL!	#NULL!	#NULL!
110	Ganta-Afeshum	Golea-Genahti	124	Male	30+	Absent	NO	NO	0	None	stone wall;wood & earth roof	NO	NO	Yes	Yes	NO	YES	Yes	1	0	1	NO	None	None	YES	YES	YES	Traditional	Herbs	Genetic	No/Don't know
111	Ganta-Afeshum	Golea-Genahti	124	Female	30+	Absent	NO	NO	0	None	stone wall;wood & earth roof	NO	NO	Yes	Yes	NO	YES	#NULL!	#NULL!	#NULL!	#NULL!	NO	None	None	#NULL!	#NULL!	#NULL!	#NULL!	#NULL!	#NULL!	#NULL!
112	Ganta-Afeshum	Golea-Genahti	124	Male	10 - 19	Scar	NO	YES	1	Cheeks	stone wall;wood & earth roof	NO	NO	Yes	Yes	NO	YES	#NULL!	#NULL!	#NULL!	#NULL!	NO	None	None	#NULL!	#NULL!	#NULL!	#NULL!	#NULL!	#NULL!	#NULL!
113	Ganta-Afeshum	Golea-Genahti	124	Male	10 - 19	Absent	NO	NO	0	None	stone wall;wood & earth roof	NO	NO	Yes	Yes	NO	YES	#NULL!	#NULL!	#NULL!	#NULL!	NO	None	None	#NULL!	#NULL!	#NULL!	#NULL!	#NULL!	#NULL!	#NULL!
114	Ganta-Afeshum	Golea-Genahti	124	Male	10 - 19	Absent	NO	NO	0	None	stone wall;wood & earth roof	NO	NO	Yes	Yes	NO	YES	#NULL!	#NULL!	#NULL!	#NULL!	NO	None	None	#NULL!	#NULL!	#NULL!	#NULL!	#NULL!	#NULL!	#NULL!
115	Ganta-Afeshum	Golea-Genahti	124	Male	0 - 9	Absent	NO	NO	0	None	stone wall;wood & earth roof	NO	NO	Yes	Yes	NO	YES	#NULL!	#NULL!	#NULL!	#NULL!	NO	None	None	#NULL!	#NULL!	#NULL!	#NULL!	#NULL!	#NULL!	#NULL!
116	Ganta-Afeshum	Golea-Genahti	125	Male	30+	Absent	NO	NO	0	None	stone wall;wood & earth roof	NO	NO	NO	NO	NO	YES	NO	0	0	0	NO	None	None	YES	YES	YES	Traditional	Holly water or mud	Genetic	No/Don't know
117	Ganta-Afeshum	Golea-Genahti	125	Female	30+	Absent	NO	NO	0	None	stone wall;wood & earth roof	NO	NO	NO	NO	NO	YES	#NULL!	#NULL!	#NULL!	#NULL!	NO	None	None	#NULL!	#NULL!	#NULL!	#NULL!	#NULL!	#NULL!	#NULL!
118	Ganta-Afeshum	Golea-Genahti	125	Female	10 - 19	Absent	NO	NO	0	None	stone wall;wood & earth roof	NO	NO	NO	NO	NO	YES	#NULL!	#NULL!	#NULL!	#NULL!	NO	None	None	#NULL!	#NULL!	#NULL!	#NULL!	#NULL!	#NULL!	#NULL!
119	Ganta-Afeshum	Golea-Genahti	125	Male	0 - 9	Absent	NO	NO	0	None	stone wall;wood & earth roof	NO	NO	NO	NO	NO	YES	#NULL!	#NULL!	#NULL!	#NULL!	NO	None	None	#NULL!	#NULL!	#NULL!	#NULL!	#NULL!	#NULL!	#NULL!
120	Ganta-Afeshum	Golea-Genahti	126	Female	30+	Absent	NO	NO	0	None	stone wall;wood & earth roof	NO	NO	NO	Yes	NO	YES	Yes	1	0	1	NO	None	None	YES	YES	YES	Traditional	Holly water or mud	Genetic	No/Don't know
121	Ganta-Afeshum	Golea-Genahti	126	Male	30+	Scar	NO	YES	1	Nose	stone wall;wood & earth roof	NO	NO	NO	Yes	NO	YES	#NULL!	#NULL!	#NULL!	#NULL!	NO	None	None	#NULL!	#NULL!	#NULL!	#NULL!	#NULL!	#NULL!	#NULL!
122	Ganta-Afeshum	Golea-Genahti	126	Female	20 - 29	Absent	NO	NO	0	None	stone wall;wood & earth roof	NO	NO	NO	Yes	NO	YES	#NULL!	#NULL!	#NULL!	#NULL!	NO	None	None	#NULL!	#NULL!	#NULL!	#NULL!	#NULL!	#NULL!	#NULL!
123	Ganta-Afeshum	Golea-Genahti	127	Male	30+	Absent	NO	NO	0	None	stone walls; wood & earth & corrugated iron roofs	NO	NO	NO	Yes	NO	YES	Yes	3	0	3	NO	None	None	YES	YES	YES	Traditional	Holly water or mud	Don't know	No/Don't know
124	Ganta-Afeshum	Golea-Genahti	127	Female	30+	Absent	NO	NO	0	None	stone walls; wood & earth & corrugated iron roofs	NO	NO	NO	Yes	NO	YES	#NULL!	#NULL!	#NULL!	#NULL!	NO	None	None	#NULL!	#NULL!	#NULL!	#NULL!	#NULL!	#NULL!	#NULL!
125	Ganta-Afeshum	Golea-Genahti	127	Male	20 - 29	Absent	NO	NO	0	None	stone walls; wood & earth & corrugated iron roofs	NO	NO	NO	Yes	NO	YES	#NULL!	#NULL!	#NULL!	#NULL!	NO	None	None	#NULL!	#NULL!	#NULL!	#NULL!	#NULL!	#NULL!	#NULL!
126	Ganta-Afeshum	Golea-Genahti	127	Male	20 - 29	Scar	NO	YES	1	Forehead	stone walls; wood & earth & corrugated iron roofs	NO	NO	NO	Yes	NO	YES	#NULL!	#NULL!	#NULL!	#NULL!	NO	None	None	#NULL!	#NULL!	#NULL!	#NULL!	#NULL!	#NULL!	#NULL!
127	Ganta-Afeshum	Golea-Genahti	127	Female	10 - 19	Absent	NO	NO	0	None	stone walls; wood & earth & corrugated iron roofs	NO	NO	NO	Yes	NO	YES	#NULL!	#NULL!	#NULL!	#NULL!	NO	None	None	#NULL!	#NULL!	#NULL!	#NULL!	#NULL!	#NULL!	#NULL!
128	Ganta-Afeshum	Golea-Genahti	127	Female	10 - 19	Scar	NO	YES	1	Cheeks	stone walls; wood & earth & corrugated iron roofs	NO	NO	NO	Yes	NO	YES	#NULL!	#NULL!	#NULL!	#NULL!	NO	None	None	#NULL!	#NULL!	#NULL!	#NULL!	#NULL!	#NULL!	#NULL!
129	Ganta-Afeshum	Golea-Genahti	127	Female	10 - 19	Scar	NO	YES	1	Cheeks	stone walls; wood & earth & corrugated iron roofs	NO	NO	NO	Yes	NO	YES	#NULL!	#NULL!	#NULL!	#NULL!	NO	None	None	#NULL!	#NULL!	#NULL!	#NULL!	#NULL!	#NULL!	#NULL!
130	Ganta-Afeshum	Golea-Genahti	127	Male	10 - 19	Absent	NO	NO	0	None	stone walls; wood & earth & corrugated iron roofs	NO	NO	NO	Yes	NO	YES	#NULL!	#NULL!	#NULL!	#NULL!	NO	None	None	#NULL!	#NULL!	#NULL!	#NULL!	#NULL!	#NULL!	#NULL!
131	Ganta-Afeshum	Golea-Genahti	128	Female	30+	Absent	NO	NO	0	None	stone walls; wood & earth & corrugated iron roofs	NO	NO	NO	Yes	NO	YES	Yes	1	0	1	NO	None	None	YES	YES	YES	Traditional	Holly water or mud	Don't know	No/Don't know
132	Ganta-Afeshum	Golea-Genahti	128	Female	20 - 29	Scar	NO	YES	1	Cheeks	stone walls; wood & earth & corrugated iron roofs	NO	NO	NO	Yes	NO	YES	#NULL!	#NULL!	#NULL!	#NULL!	NO	None	None	#NULL!	#NULL!	#NULL!	#NULL!	#NULL!	#NULL!	#NULL!
133	Ganta-Afeshum	Golea-Genahti	128	Female	0 - 9	Absent	NO	NO	0	None	stone walls; wood & earth & corrugated iron roofs	NO	NO	NO	Yes	NO	YES	#NULL!	#NULL!	#NULL!	#NULL!	NO	None	None	#NULL!	#NULL!	#NULL!	#NULL!	#NULL!	#NULL!	#NULL!
134	Ganta-Afeshum	Golea-Genahti	129	Male	20 - 29	Scar	NO	YES	1	Nose	stone wall;wood & earth roof	NO	NO	NO	NO	NO	YES	Yes	1	0	1	NO	None	None	YES	YES	YES	Traditional	Holly water or mud	Don't know	No/Don't know
135	Ganta-Afeshum	Golea-Genahti	129	Female	20 - 29	Absent	NO	NO	0	None	stone wall;wood & earth roof	NO	NO	NO	NO	NO	YES	#NULL!	#NULL!	#NULL!	#NULL!	NO	None	None	#NULL!	#NULL!	#NULL!	#NULL!	#NULL!	#NULL!	#NULL!
136	Ganta-Afeshum	Golea-Genahti	129	Male	0 - 9	Absent	NO	NO	0	None	stone wall;wood & earth roof	NO	NO	NO	NO	NO	YES	#NULL!	#NULL!	#NULL!	#NULL!	NO	None	None	#NULL!	#NULL!	#NULL!	#NULL!	#NULL!	#NULL!	#NULL!
137	Ganta-Afeshum	Golea-Genahti	129	Male	20 - 29	Absent	NO	NO	0	None	stone wall;wood & earth roof	NO	NO	NO	NO	NO	YES	#NULL!	#NULL!	#NULL!	#NULL!	NO	None	None	#NULL!	#NULL!	#NULL!	#NULL!	#NULL!	#NULL!	#NULL!
138	Ganta-Afeshum	Golea-Genahti	130	Female	30+	Absent	NO	NO	0	None	stone wall;wood & earth roof	NO	NO	NO	NO	NO	YES	Yes	1	0	1	NO	None	None	YES	YES	YES	Traditional	Holly water or mud	Don't know	No/Don't know
139	Ganta-Afeshum	Golea-Genahti	130	Female	10 - 19	Scar	NO	YES	1	Forehead	stone wall;wood & earth roof	NO	NO	NO	NO	NO	YES	#NULL!	#NULL!	#NULL!	#NULL!	NO	None	None	#NULL!	#NULL!	#NULL!	#NULL!	#NULL!	#NULL!	#NULL!
140	Ganta-Afeshum	Golea-Genahti	130	Male	10 - 19	Absent	NO	NO	0	None	stone wall;wood & earth roof	NO	NO	NO	NO	NO	YES	#NULL!	#NULL!	#NULL!	#NULL!	NO	None	None	#NULL!	#NULL!	#NULL!	#NULL!	#NULL!	#NULL!	#NULL!
141	Ganta-Afeshum	Golea-Genahti	131	Male	30+	Absent	NO	NO	0	None	stone wall;wood & earth roof	NO	NO	NO	Yes	NO	YES	Yes	1	0	1	NO	None	None	YES	YES	YES	Traditional	Holly water or mud	Genetic	No/Don't know
142	Ganta-Afeshum	Golea-Genahti	131	Female	20 - 29	Absent	NO	NO	0	None	stone wall;wood & earth roof	NO	NO	NO	Yes	NO	YES	#NULL!	#NULL!	#NULL!	#NULL!	NO	None	None	#NULL!	#NULL!	#NULL!	#NULL!	#NULL!	#NULL!	#NULL!
143	Ganta-Afeshum	Golea-Genahti	131	Male	10 - 19	Absent	NO	NO	0	None	stone wall;wood & earth roof	NO	NO	NO	Yes	NO	YES	#NULL!	#NULL!	#NULL!	#NULL!	NO	None	None	#NULL!	#NULL!	#NULL!	#NULL!	#NULL!	#NULL!	#NULL!
144	Ganta-Afeshum	Golea-Genahti	131	Female	0 - 9	Absent	NO	NO	0	None	stone wall;wood & earth roof	NO	NO	NO	Yes	NO	YES	#NULL!	#NULL!	#NULL!	#NULL!	NO	None	None	#NULL!	#NULL!	#NULL!	#NULL!	#NULL!	#NULL!	#NULL!
145	Ganta-Afeshum	Golea-Genahti	131	Male	0 - 9	Absent	NO	NO	0	None	stone wall;wood & earth roof	NO	NO	NO	Yes	NO	YES	#NULL!	#NULL!	#NULL!	#NULL!	NO	None	None	#NULL!	#NULL!	#NULL!	#NULL!	#NULL!	#NULL!	#NULL!
146	Ganta-Afeshum	Golea-Genahti	131	Female	0 - 9	Absent	NO	NO	0	None	stone wall;wood & earth roof	NO	NO	NO	Yes	NO	YES	#NULL!	#NULL!	#NULL!	#NULL!	NO	None	None	#NULL!	#NULL!	#NULL!	#NULL!	#NULL!	#NULL!	#NULL!
147	Ganta-Afeshum	Golea-Genahti	131	Male	10 - 19	Scar	NO	YES	1	Nose	stone wall;wood & earth roof	NO	NO	NO	Yes	NO	YES	#NULL!	#NULL!	#NULL!	#NULL!	NO	None	None	#NULL!	#NULL!	#NULL!	#NULL!	#NULL!	#NULL!	#NULL!
148	Ganta-Afeshum	Golea-Genahti	132	Male	30+	Absent	NO	NO	0	None	stone walls; corrugated iron roof	NO	NO	NO	Yes	NO	YES	Yes	1	0	1	NO	None	None	YES	YES	YES	Traditional	Herbs	Don't know	No/Don't know
149	Ganta-Afeshum	Golea-Genahti	132	Female	30+	Absent	NO	NO	0	None	stone walls; corrugated iron roof	NO	NO	NO	Yes	NO	YES	#NULL!	#NULL!	#NULL!	#NULL!	NO	None	None	#NULL!	#NULL!	#NULL!	#NULL!	#NULL!	#NULL!	#NULL!
150	Ganta-Afeshum	Golea-Genahti	132	Male	10 - 19	Absent	NO	NO	0	None	stone walls; corrugated iron roof	NO	NO	NO	Yes	NO	YES	#NULL!	#NULL!	#NULL!	#NULL!	NO	None	None	#NULL!	#NULL!	#NULL!	#NULL!	#NULL!	#NULL!	#NULL!
151	Ganta-Afeshum	Golea-Genahti	132	Female	10 - 19	Absent	NO	NO	0	None	stone walls; corrugated iron roof	NO	NO	NO	Yes	NO	YES	#NULL!	#NULL!	#NULL!	#NULL!	NO	None	None	#NULL!	#NULL!	#NULL!	#NULL!	#NULL!	#NULL!	#NULL!
152	Ganta-Afeshum	Golea-Genahti	132	Male	10 - 19	Scar	NO	YES	1	Cheeks	stone walls; corrugated iron roof	NO	NO	NO	Yes	NO	YES	#NULL!	#NULL!	#NULL!	#NULL!	NO	None	None	#NULL!	#NULL!	#NULL!	#NULL!	#NULL!	#NULL!	#NULL!
153	Ganta-Afeshum	Golea-Genahti	132	Female	0 - 9	Absent	NO	NO	0	None	stone walls; corrugated iron roof	NO	NO	NO	Yes	NO	YES	#NULL!	#NULL!	#NULL!	#NULL!	NO	None	None	#NULL!	#NULL!	#NULL!	#NULL!	#NULL!	#NULL!	#NULL!
154	Ganta-Afeshum	Golea-Genahti	132	Male	0 - 9	Absent	NO	NO	0	None	stone walls; corrugated iron roof	NO	NO	NO	Yes	NO	YES	#NULL!	#NULL!	#NULL!	#NULL!	NO	None	None	#NULL!	#NULL!	#NULL!	#NULL!	#NULL!	#NULL!	#NULL!
155	Ganta-Afeshum	Golea-Genahti	133	Female	30+	Absent	NO	NO	0	None	stone walls; corrugated iron roof	NO	NO	NO	Yes	NO	YES	NO	0	0	0	NO	None	None	YES	YES	YES	Traditional	Herbs	Don't know	No/Don't know
156	Ganta-Afeshum	Golea-Genahti	133	Female	30+	Absent	NO	NO	0	None	stone walls; corrugated iron roof	NO	NO	NO	Yes	NO	YES	#NULL!	#NULL!	#NULL!	#NULL!	NO	None	None	#NULL!	#NULL!	#NULL!	#NULL!	#NULL!	#NULL!	#NULL!
157	Ganta-Afeshum	Golea-Genahti	133	Male	30+	Absent	NO	NO	0	None	stone walls; corrugated iron roof	NO	NO	NO	Yes	NO	YES	#NULL!	#NULL!	#NULL!	#NULL!	NO	None	None	#NULL!	#NULL!	#NULL!	#NULL!	#NULL!	#NULL!	#NULL!
158	Ganta-Afeshum	Golea-Genahti	133	Female	20 - 29	Absent	NO	NO	0	None	stone walls; corrugated iron roof	NO	NO	NO	Yes	NO	YES	#NULL!	#NULL!	#NULL!	#NULL!	NO	None	None	#NULL!	#NULL!	#NULL!	#NULL!	#NULL!	#NULL!	#NULL!
159	Ganta-Afeshum	Golea-Genahti	133	Female	20 - 29	Absent	NO	NO	0	None	stone walls; corrugated iron roof	NO	NO	NO	Yes	NO	YES	#NULL!	#NULL!	#NULL!	#NULL!	NO	None	None	#NULL!	#NULL!	#NULL!	#NULL!	#NULL!	#NULL!	#NULL!
160	Ganta-Afeshum	Golea-Genahti	133	Female	0 - 9	Absent	NO	NO	0	None	stone walls; corrugated iron roof	NO	NO	NO	Yes	NO	YES	#NULL!	#NULL!	#NULL!	#NULL!	NO	None	None	#NULL!	#NULL!	#NULL!	#NULL!	#NULL!	#NULL!	#NULL!
161	Ganta-Afeshum	Golea-Genahti	134	Female	30+	Absent	NO	NO	0	None	stone wall;wood & earth roof	NO	NO	NO	NO	NO	YES	NO	0	0	0	NO	None	None	YES	YES	YES	Traditional	Holly water or mud	Genetic	No/Don't know
162	Ganta-Afeshum	Golea-Genahti	134	Male	10 - 19	Absent	NO	NO	0	None	stone wall;wood & earth roof	NO	NO	NO	NO	NO	YES	#NULL!	#NULL!	#NULL!	#NULL!	NO	None	None	#NULL!	#NULL!	#NULL!	#NULL!	#NULL!	#NULL!	#NULL!
163	Ganta-Afeshum	Golea-Genahti	134	Female	10 - 19	Absent	NO	NO	0	None	stone wall;wood & earth roof	NO	NO	NO	NO	NO	YES	#NULL!	#NULL!	#NULL!	#NULL!	NO	None	None	#NULL!	#NULL!	#NULL!	#NULL!	#NULL!	#NULL!	#NULL!
164	Ganta-Afeshum	Golea-Genahti	134	Male	10 - 19	Absent	NO	NO	0	None	stone wall;wood & earth roof	NO	NO	NO	NO	NO	YES	#NULL!	#NULL!	#NULL!	#NULL!	NO	None	None	#NULL!	#NULL!	#NULL!	#NULL!	#NULL!	#NULL!	#NULL!
165	Ganta-Afeshum	Golea-Genahti	135	Female	30+	Absent	NO	NO	0	None	stone walls; wood & earth & corrugated iron roofs	NO	NO	NO	Yes	NO	YES	Yes	1	0	1	NO	None	None	YES	YES	YES	Traditional	Holly water or mud	Don't know	No/Don't know
166	Ganta-Afeshum	Golea-Genahti	135	Male	0 - 9	Absent	NO	NO	0	None	stone walls; wood & earth & corrugated iron roofs	NO	NO	NO	Yes	NO	YES	#NULL!	#NULL!	#NULL!	#NULL!	NO	None	None	#NULL!	#NULL!	#NULL!	#NULL!	#NULL!	#NULL!	#NULL!
167	Ganta-Afeshum	Golea-Genahti	135	Male	10 - 19	Absent	NO	NO	0	None	stone walls; wood & earth & corrugated iron roofs	NO	NO	NO	Yes	NO	YES	#NULL!	#NULL!	#NULL!	#NULL!	NO	None	None	#NULL!	#NULL!	#NULL!	#NULL!	#NULL!	#NULL!	#NULL!
168	Ganta-Afeshum	Golea-Genahti	135	Male	30+	Absent	NO	NO	0	None	stone walls; wood & earth & corrugated iron roofs	NO	NO	NO	Yes	NO	YES	#NULL!	#NULL!	#NULL!	#NULL!	NO	None	None	#NULL!	#NULL!	#NULL!	#NULL!	#NULL!	#NULL!	#NULL!
169	Ganta-Afeshum	Golea-Genahti	135	Female	10 - 19	Scar	NO	YES	1	Cheeks	stone walls; wood & earth & corrugated iron roofs	NO	NO	NO	Yes	NO	YES	#NULL!	#NULL!	#NULL!	#NULL!	NO	None	None	#NULL!	#NULL!	#NULL!	#NULL!	#NULL!	#NULL!	#NULL!
170	Ganta-Afeshum	Golea-Genahti	136	Male	30+	Absent	NO	NO	0	None	stone walls; corrugated iron roof	NO	NO	Yes	Yes	NO	YES	NO	0	0	0	NO	None	None	YES	YES	YES	Traditional	Holly water or mud	Don't know	No/Don't know
171	Ganta-Afeshum	Golea-Genahti	136	Female	30+	Absent	NO	NO	0	None	stone walls; corrugated iron roof	NO	NO	Yes	Yes	NO	YES	#NULL!	#NULL!	#NULL!	#NULL!	NO	None	None	#NULL!	#NULL!	#NULL!	#NULL!	#NULL!	#NULL!	#NULL!
172	Ganta-Afeshum	Golea-Genahti	136	Male	20 - 29	Absent	NO	NO	0	None	stone walls; corrugated iron roof	NO	NO	Yes	Yes	NO	YES	#NULL!	#NULL!	#NULL!	#NULL!	NO	None	None	#NULL!	#NULL!	#NULL!	#NULL!	#NULL!	#NULL!	#NULL!
173	Ganta-Afeshum	Golea-Genahti	136	Male	10 - 19	Absent	NO	NO	0	None	stone walls; corrugated iron roof	NO	NO	Yes	Yes	NO	YES	#NULL!	#NULL!	#NULL!	#NULL!	NO	None	None	#NULL!	#NULL!	#NULL!	#NULL!	#NULL!	#NULL!	#NULL!
174	Ganta-Afeshum	Golea-Genahti	137	Female	30+	Absent	NO	NO	0	None	stone wall;wood & earth roof	Yes	Yes	NO	NO	NO	YES	Yes	1	0	1	NO	None	None	YES	YES	YES	Traditional	Herbs	Don't know	No/Don't know
175	Ganta-Afeshum	Golea-Genahti	137	Male	30+	Absent	NO	NO	0	None	stone wall;wood & earth roof	Yes	Yes	NO	NO	NO	YES	#NULL!	#NULL!	#NULL!	#NULL!	NO	None	None	#NULL!	#NULL!	#NULL!	#NULL!	#NULL!	#NULL!	#NULL!
176	Ganta-Afeshum	Golea-Genahti	137	Female	30+	Scar	NO	YES	1	Cheeks	stone wall;wood & earth roof	Yes	Yes	NO	NO	NO	YES	#NULL!	#NULL!	#NULL!	#NULL!	NO	None	None	#NULL!	#NULL!	#NULL!	#NULL!	#NULL!	#NULL!	#NULL!
177	Ganta-Afeshum	Golea-Genahti	137	Female	0 - 9	Absent	NO	NO	0	None	stone wall;wood & earth roof	Yes	Yes	NO	NO	NO	YES	#NULL!	#NULL!	#NULL!	#NULL!	NO	None	None	#NULL!	#NULL!	#NULL!	#NULL!	#NULL!	#NULL!	#NULL!
178	Ganta-Afeshum	Golea-Genahti	138	Male	30+	Scar	NO	YES	1	Ear lobes	stone walls; corrugated iron roof	Yes	Yes	Yes	Yes	NO	YES	Yes	2	0	2	NO	None	None	YES	YES	YES	Traditional	Herbs	Genetic	No/Don't know
179	Ganta-Afeshum	Golea-Genahti	138	Female	30+	Scar	NO	YES	1	Cheeks	stone walls; corrugated iron roof	Yes	Yes	Yes	Yes	NO	YES	#NULL!	#NULL!	#NULL!	#NULL!	NO	None	None	#NULL!	#NULL!	#NULL!	#NULL!	#NULL!	#NULL!	#NULL!
180	Ganta-Afeshum	Golea-Genahti	138	Male	10 - 19	Absent	NO	NO	0	None	stone walls; corrugated iron roof	Yes	Yes	Yes	Yes	NO	YES	#NULL!	#NULL!	#NULL!	#NULL!	NO	None	None	#NULL!	#NULL!	#NULL!	#NULL!	#NULL!	#NULL!	#NULL!
181	Ganta-Afeshum	Golea-Genahti	139	Female	30+	Absent	NO	NO	0	None	stone wall;wood & earth roof	Yes	Yes	Yes	NO	NO	YES	Yes	1	0	1	NO	None	None	YES	YES	YES	Traditional	Herbs	Genetic	No/Don't know
182	Ganta-Afeshum	Golea-Genahti	139	Male	0 - 9	Absent	NO	NO	0	None	stone wall;wood & earth roof	Yes	Yes	Yes	NO	NO	YES	#NULL!	#NULL!	#NULL!	#NULL!	NO	None	None	#NULL!	#NULL!	#NULL!	#NULL!	#NULL!	#NULL!	#NULL!
183	Ganta-Afeshum	Golea-Genahti	139	Male	0 - 9	Scar	NO	YES	1	Cheeks	stone wall;wood & earth roof	Yes	Yes	Yes	NO	NO	YES	#NULL!	#NULL!	#NULL!	#NULL!	NO	None	None	#NULL!	#NULL!	#NULL!	#NULL!	#NULL!	#NULL!	#NULL!
184	Ganta-Afeshum	Golea-Genahti	140	Male	30+	Absent	NO	NO	0	None	stone wall;wood & earth roof	Yes	Yes	Yes	Yes	NO	YES	Yes	1	0	1	NO	None	None	YES	YES	YES	Traditional	Holly water or mud	Don't know	No/Don't know
185	Ganta-Afeshum	Golea-Genahti	140	Female	30+	Absent	NO	NO	0	None	stone wall;wood & earth roof	Yes	Yes	Yes	Yes	NO	YES	#NULL!	#NULL!	#NULL!	#NULL!	NO	None	None	#NULL!	#NULL!	#NULL!	#NULL!	#NULL!	#NULL!	#NULL!
186	Ganta-Afeshum	Golea-Genahti	140	Male	20 - 29	Scar	NO	YES	1	Nose	stone wall;wood & earth roof	Yes	Yes	Yes	Yes	NO	YES	#NULL!	#NULL!	#NULL!	#NULL!	NO	None	None	#NULL!	#NULL!	#NULL!	#NULL!	#NULL!	#NULL!	#NULL!
187	Ganta-Afeshum	Golea-Genahti	140	Male	10 - 19	Absent	NO	NO	0	None	stone wall;wood & earth roof	Yes	Yes	Yes	Yes	NO	YES	#NULL!	#NULL!	#NULL!	#NULL!	NO	None	None	#NULL!	#NULL!	#NULL!	#NULL!	#NULL!	#NULL!	#NULL!
188	Ganta-Afeshum	Golea-Genahti	141	Male	30+	Scar	NO	YES	1	Ear lobes	stone walls; corrugated iron roof	Yes	Yes	Yes	Yes	NO	YES	Yes	6	0	6	NO	None	None	YES	YES	YES	Traditional	Holly water or mud	Don't know	No/Don't know
189	Ganta-Afeshum	Golea-Genahti	141	Female	30+	Scar	NO	YES	1	Arm	stone walls; corrugated iron roof	Yes	Yes	Yes	Yes	NO	YES	#NULL!	#NULL!	#NULL!	#NULL!	NO	None	None	#NULL!	#NULL!	#NULL!	#NULL!	#NULL!	#NULL!	#NULL!
190	Ganta-Afeshum	Golea-Genahti	141	Male	30+	Scar	NO	YES	1	Cheeks	stone walls; corrugated iron roof	Yes	Yes	Yes	Yes	NO	YES	#NULL!	#NULL!	#NULL!	#NULL!	NO	None	None	#NULL!	#NULL!	#NULL!	#NULL!	#NULL!	#NULL!	#NULL!
191	Ganta-Afeshum	Golea-Genahti	141	Male	30+	Absent	NO	NO	0	None	stone walls; corrugated iron roof	Yes	Yes	Yes	Yes	NO	YES	#NULL!	#NULL!	#NULL!	#NULL!	NO	None	None	#NULL!	#NULL!	#NULL!	#NULL!	#NULL!	#NULL!	#NULL!
192	Ganta-Afeshum	Golea-Genahti	141	Male	20 - 29	Scar	NO	YES	1	Cheeks	stone walls; corrugated iron roof	Yes	Yes	Yes	Yes	NO	YES	#NULL!	#NULL!	#NULL!	#NULL!	NO	None	None	#NULL!	#NULL!	#NULL!	#NULL!	#NULL!	#NULL!	#NULL!
193	Ganta-Afeshum	Golea-Genahti	141	Male	20 - 29	Absent	NO	NO	0	None	stone walls; corrugated iron roof	Yes	Yes	Yes	Yes	NO	YES	#NULL!	#NULL!	#NULL!	#NULL!	NO	None	None	#NULL!	#NULL!	#NULL!	#NULL!	#NULL!	#NULL!	#NULL!
194	Ganta-Afeshum	Golea-Genahti	141	Male	10 - 19	Scar	NO	YES	1	Cheeks	stone walls; corrugated iron roof	Yes	Yes	Yes	Yes	NO	YES	#NULL!	#NULL!	#NULL!	#NULL!	NO	None	None	#NULL!	#NULL!	#NULL!	#NULL!	#NULL!	#NULL!	#NULL!
195	Ganta-Afeshum	Golea-Genahti	141	Female	10 - 19	Scar	NO	YES	1	Cheeks	stone walls; corrugated iron roof	Yes	Yes	Yes	Yes	NO	YES	#NULL!	#NULL!	#NULL!	#NULL!	NO	None	None	#NULL!	#NULL!	#NULL!	#NULL!	#NULL!	#NULL!	#NULL!
196	Ganta-Afeshum	Golea-Genahti	142	Male	30+	Absent	NO	NO	0	None	stone wall;wood & earth roof	Yes	Yes	Yes	NO	NO	YES	NO	0	0	0	NO	None	None	YES	YES	YES	Traditional	Herbs	Don't know	No/Don't know
197	Ganta-Afeshum	Golea-Genahti	142	Female	30+	Absent	NO	NO	0	None	stone wall;wood & earth roof	Yes	Yes	Yes	NO	NO	YES	#NULL!	#NULL!	#NULL!	#NULL!	NO	None	None	#NULL!	#NULL!	#NULL!	#NULL!	#NULL!	#NULL!	#NULL!
198	Ganta-Afeshum	Golea-Genahti	142	Female	10 - 19	Absent	NO	NO	0	None	stone wall;wood & earth roof	Yes	Yes	Yes	NO	NO	YES	#NULL!	#NULL!	#NULL!	#NULL!	NO	None	None	#NULL!	#NULL!	#NULL!	#NULL!	#NULL!	#NULL!	#NULL!
199	Ganta-Afeshum	Golea-Genahti	142	Male	10 - 19	Absent	NO	NO	0	None	stone wall;wood & earth roof	Yes	Yes	Yes	NO	NO	YES	#NULL!	#NULL!	#NULL!	#NULL!	NO	None	None	#NULL!	#NULL!	#NULL!	#NULL!	#NULL!	#NULL!	#NULL!
200	Ganta-Afeshum	Golea-Genahti	143	Male	30+	Absent	NO	NO	0	None	stone wall;wood & earth roof	Yes	Yes	Yes	NO	NO	YES	Yes	1	0	1	NO	None	None	YES	YES	YES	Traditional	Holly water or mud	Don't know	No/Don't know
201	Ganta-Afeshum	Golea-Genahti	143	Female	30+	Scar	NO	YES	1	Arm	stone wall;wood & earth roof	Yes	Yes	Yes	NO	NO	YES	#NULL!	#NULL!	#NULL!	#NULL!	NO	None	None	#NULL!	#NULL!	#NULL!	#NULL!	#NULL!	#NULL!	#NULL!
202	Ganta-Afeshum	Golea-Genahti	143	Female	10 - 19	Absent	NO	NO	0	None	stone wall;wood & earth roof	Yes	Yes	Yes	NO	NO	YES	#NULL!	#NULL!	#NULL!	#NULL!	NO	None	None	#NULL!	#NULL!	#NULL!	#NULL!	#NULL!	#NULL!	#NULL!
203	Ganta-Afeshum	Golea-Genahti	143	Female	10 - 19	Absent	NO	NO	0	None	stone wall;wood & earth roof	Yes	Yes	Yes	NO	NO	YES	#NULL!	#NULL!	#NULL!	#NULL!	NO	None	None	#NULL!	#NULL!	#NULL!	#NULL!	#NULL!	#NULL!	#NULL!
204	Ganta-Afeshum	Golea-Genahti	143	Male	0 - 9	Absent	NO	NO	0	None	stone wall;wood & earth roof	Yes	Yes	Yes	NO	NO	YES	#NULL!	#NULL!	#NULL!	#NULL!	NO	None	None	#NULL!	#NULL!	#NULL!	#NULL!	#NULL!	#NULL!	#NULL!
205	Ganta-Afeshum	Golea-Genahti	143	Female	0 - 9	Absent	NO	NO	0	None	stone wall;wood & earth roof	Yes	Yes	Yes	NO	NO	YES	#NULL!	#NULL!	#NULL!	#NULL!	NO	None	None	#NULL!	#NULL!	#NULL!	#NULL!	#NULL!	#NULL!	#NULL!
206	Ganta-Afeshum	Golea-Genahti	143	Female	0 - 9	Absent	NO	NO	0	None	stone wall;wood & earth roof	Yes	Yes	Yes	NO	NO	YES	#NULL!	#NULL!	#NULL!	#NULL!	NO	None	None	#NULL!	#NULL!	#NULL!	#NULL!	#NULL!	#NULL!	#NULL!
207	Ganta-Afeshum	Golea-Genahti	143	Female	0 - 9	Absent	NO	NO	0	None	stone wall;wood & earth roof	Yes	Yes	Yes	NO	NO	YES	#NULL!	#NULL!	#NULL!	#NULL!	NO	None	None	#NULL!	#NULL!	#NULL!	#NULL!	#NULL!	#NULL!	#NULL!
208	Ganta-Afeshum	Golea-Genahti	144	Female	30+	Scar	NO	YES	1	Forehead	stone wall;wood & earth roof	Yes	NO	Yes	Yes	NO	YES	Yes	4	0	4	NO	None	None	YES	YES	YES	Traditional	Holly water or mud	Genetic	No/Don't know
209	Ganta-Afeshum	Golea-Genahti	144	Female	30+	Scar	NO	YES	1	Cheeks	stone wall;wood & earth roof	Yes	NO	Yes	Yes	NO	YES	#NULL!	#NULL!	#NULL!	#NULL!	NO	None	None	#NULL!	#NULL!	#NULL!	#NULL!	#NULL!	#NULL!	#NULL!
210	Ganta-Afeshum	Golea-Genahti	144	Female	30+	Scar	NO	YES	1	Cheeks	stone wall;wood & earth roof	Yes	NO	Yes	Yes	NO	YES	#NULL!	#NULL!	#NULL!	#NULL!	NO	None	None	#NULL!	#NULL!	#NULL!	#NULL!	#NULL!	#NULL!	#NULL!
211	Ganta-Afeshum	Golea-Genahti	144	Male	0 - 9	Scar	NO	YES	1	Cheeks	stone wall;wood & earth roof	Yes	NO	Yes	Yes	NO	YES	#NULL!	#NULL!	#NULL!	#NULL!	NO	None	None	#NULL!	#NULL!	#NULL!	#NULL!	#NULL!	#NULL!	#NULL!
212	Ganta-Afeshum	Golea-Genahti	144	Male	10 - 19	Absent	NO	NO	0	None	stone wall;wood & earth roof	Yes	NO	Yes	Yes	NO	YES	#NULL!	#NULL!	#NULL!	#NULL!	NO	None	None	#NULL!	#NULL!	#NULL!	#NULL!	#NULL!	#NULL!	#NULL!
213	Ganta-Afeshum	Golea-Genahti	145	Male	30+	Absent	NO	NO	0	None	stone wall;wood & earth roof	Yes	NO	Yes	NO	NO	YES	NO	0	0	0	NO	None	None	YES	YES	YES	Traditional	Holly water or mud	Don't know	No/Don't know
214	Ganta-Afeshum	Golea-Genahti	145	Female	20 - 29	Absent	NO	NO	0	None	stone wall;wood & earth roof	Yes	NO	Yes	NO	NO	YES	#NULL!	#NULL!	#NULL!	#NULL!	NO	None	None	#NULL!	#NULL!	#NULL!	#NULL!	#NULL!	#NULL!	#NULL!
215	Ganta-Afeshum	Golea-Genahti	145	Male	0 - 9	Absent	NO	NO	0	None	stone wall;wood & earth roof	Yes	NO	Yes	NO	NO	YES	#NULL!	#NULL!	#NULL!	#NULL!	NO	None	None	#NULL!	#NULL!	#NULL!	#NULL!	#NULL!	#NULL!	#NULL!
216	Ganta-Afeshum	Golea-Genahti	145	Male	0 - 9	Absent	NO	NO	0	None	stone wall;wood & earth roof	Yes	NO	Yes	NO	NO	YES	#NULL!	#NULL!	#NULL!	#NULL!	NO	None	None	#NULL!	#NULL!	#NULL!	#NULL!	#NULL!	#NULL!	#NULL!
217	Ganta-Afeshum	Golea-Genahti	146	Male	30+	Absent	NO	NO	0	None	stone wall;wood & earth roof	Yes	NO	Yes	NO	NO	YES	NO	0	0	0	NO	None	None	YES	YES	YES	Traditional	Holly water or mud	Don't know	No/Don't know
218	Ganta-Afeshum	Golea-Genahti	146	Female	20 - 29	Absent	NO	NO	0	None	stone wall;wood & earth roof	Yes	NO	Yes	NO	NO	YES	#NULL!	#NULL!	#NULL!	#NULL!	NO	None	None	#NULL!	#NULL!	#NULL!	#NULL!	#NULL!	#NULL!	#NULL!
219	Ganta-Afeshum	Golea-Genahti	146	Female	10 - 19	Absent	NO	NO	0	None	stone wall;wood & earth roof	Yes	NO	Yes	NO	NO	YES	#NULL!	#NULL!	#NULL!	#NULL!	NO	None	None	#NULL!	#NULL!	#NULL!	#NULL!	#NULL!	#NULL!	#NULL!
220	Ganta-Afeshum	Golea-Genahti	146	Female	0 - 9	Absent	NO	NO	0	None	stone wall;wood & earth roof	Yes	NO	Yes	NO	NO	YES	#NULL!	#NULL!	#NULL!	#NULL!	NO	None	None	#NULL!	#NULL!	#NULL!	#NULL!	#NULL!	#NULL!	#NULL!
221	Ganta-Afeshum	Golea-Genahti	146	Male	0 - 9	Absent	NO	NO	0	None	stone wall;wood & earth roof	Yes	NO	Yes	NO	NO	YES	#NULL!	#NULL!	#NULL!	#NULL!	NO	None	None	#NULL!	#NULL!	#NULL!	#NULL!	#NULL!	#NULL!	#NULL!
222	Ganta-Afeshum	Golea-Genahti	147	Male	30+	Absent	NO	NO	0	None	stone wall;wood & earth roof	Yes	Yes	Yes	Yes	NO	YES	Yes	1	1	0	NO	None	None	YES	YES	YES	Traditional	Herbs	Don't know	No/Don't know
223	Ganta-Afeshum	Golea-Genahti	147	Female	30+	Absent	NO	NO	0	None	stone wall;wood & earth roof	Yes	Yes	Yes	Yes	NO	YES	#NULL!	#NULL!	#NULL!	#NULL!	NO	None	None	#NULL!	#NULL!	#NULL!	#NULL!	#NULL!	#NULL!	#NULL!
224	Ganta-Afeshum	Golea-Genahti	147	Female	20 - 29	Absent	NO	NO	0	None	stone wall;wood & earth roof	Yes	Yes	Yes	Yes	NO	YES	#NULL!	#NULL!	#NULL!	#NULL!	NO	None	None	#NULL!	#NULL!	#NULL!	#NULL!	#NULL!	#NULL!	#NULL!
225	Ganta-Afeshum	Golea-Genahti	147	Female	10 - 19	Absent	NO	NO	0	None	stone wall;wood & earth roof	Yes	Yes	Yes	Yes	NO	YES	#NULL!	#NULL!	#NULL!	#NULL!	NO	None	None	#NULL!	#NULL!	#NULL!	#NULL!	#NULL!	#NULL!	#NULL!
226	Ganta-Afeshum	Golea-Genahti	147	Female	20 - 29	Absent	NO	NO	0	None	stone wall;wood & earth roof	Yes	Yes	Yes	Yes	NO	YES	#NULL!	#NULL!	#NULL!	#NULL!	NO	None	None	#NULL!	#NULL!	#NULL!	#NULL!	#NULL!	#NULL!	#NULL!
227	Ganta-Afeshum	Golea-Genahti	147	Male	20 - 29	Absent	NO	NO	0	None	stone wall;wood & earth roof	Yes	Yes	Yes	Yes	NO	YES	#NULL!	#NULL!	#NULL!	#NULL!	NO	None	None	#NULL!	#NULL!	#NULL!	#NULL!	#NULL!	#NULL!	#NULL!
228	Ganta-Afeshum	Golea-Genahti	147	Male	10 - 19	Absent	NO	NO	0	None	stone wall;wood & earth roof	Yes	Yes	Yes	Yes	NO	YES	#NULL!	#NULL!	#NULL!	#NULL!	NO	None	None	#NULL!	#NULL!	#NULL!	#NULL!	#NULL!	#NULL!	#NULL!
229	Ganta-Afeshum	Golea-Genahti	147	Male	10 - 19	Lesion	YES	NO	1	Cheeks	stone wall;wood & earth roof	Yes	Yes	Yes	Yes	NO	YES	#NULL!	#NULL!	#NULL!	#NULL!	NO	NO	33	#NULL!	#NULL!	#NULL!	#NULL!	#NULL!	#NULL!	#NULL!
230	Ganta-Afeshum	Golea-Genahti	148	Male	30+	Scar	NO	YES	1	Cheeks	stone wall;wood & earth roof	Yes	Yes	Yes	Yes	NO	YES	Yes	5	0	5	NO	None	None	YES	YES	YES	Traditional	Holly water or mud	Don't know	No/Don't know
231	Ganta-Afeshum	Golea-Genahti	148	Female	30+	Absent	NO	NO	0	None	stone wall;wood & earth roof	Yes	Yes	Yes	Yes	NO	YES	#NULL!	#NULL!	#NULL!	#NULL!	NO	None	None	#NULL!	#NULL!	#NULL!	#NULL!	#NULL!	#NULL!	#NULL!
232	Ganta-Afeshum	Golea-Genahti	148	Male	20 - 29	Scar	NO	YES	1	Cheeks	stone wall;wood & earth roof	Yes	Yes	Yes	Yes	NO	YES	#NULL!	#NULL!	#NULL!	#NULL!	NO	None	None	#NULL!	#NULL!	#NULL!	#NULL!	#NULL!	#NULL!	#NULL!
233	Ganta-Afeshum	Golea-Genahti	148	Female	20 - 29	Scar	NO	YES	1	Cheeks	stone wall;wood & earth roof	Yes	Yes	Yes	Yes	NO	YES	#NULL!	#NULL!	#NULL!	#NULL!	NO	None	None	#NULL!	#NULL!	#NULL!	#NULL!	#NULL!	#NULL!	#NULL!
234	Ganta-Afeshum	Golea-Genahti	148	Female	10 - 19	Scar	NO	YES	1	Cheeks	stone wall;wood & earth roof	Yes	Yes	Yes	Yes	NO	YES	#NULL!	#NULL!	#NULL!	#NULL!	NO	None	None	#NULL!	#NULL!	#NULL!	#NULL!	#NULL!	#NULL!	#NULL!
235	Ganta-Afeshum	Golea-Genahti	148	Male	10 - 19	Scar	NO	YES	1	Arm	stone wall;wood & earth roof	Yes	Yes	Yes	Yes	NO	YES	#NULL!	#NULL!	#NULL!	#NULL!	NO	None	None	#NULL!	#NULL!	#NULL!	#NULL!	#NULL!	#NULL!	#NULL!
236	Ganta-Afeshum	Golea-Genahti	148	Female	10 - 19	Absent	NO	NO	0	None	stone wall;wood & earth roof	Yes	Yes	Yes	Yes	NO	YES	#NULL!	#NULL!	#NULL!	#NULL!	NO	None	None	#NULL!	#NULL!	#NULL!	#NULL!	#NULL!	#NULL!	#NULL!
237	Ganta-Afeshum	Golea-Genahti	148	Male	10 - 19	Absent	NO	NO	0	None	stone wall;wood & earth roof	Yes	Yes	Yes	Yes	NO	YES	#NULL!	#NULL!	#NULL!	#NULL!	NO	None	None	#NULL!	#NULL!	#NULL!	#NULL!	#NULL!	#NULL!	#NULL!
238	Ganta-Afeshum	Golea-Genahti	149	Male	30+	Absent	NO	NO	0	None	stone wall;wood & earth roof	Yes	NO	Yes	Yes	NO	YES	NO	0	0	0	NO	None	None	YES	YES	YES	Traditional	Holly water or mud	Don't know	No/Don't know
239	Ganta-Afeshum	Golea-Genahti	149	Female	30+	Absent	NO	NO	0	None	stone wall;wood & earth roof	Yes	NO	Yes	Yes	NO	YES	#NULL!	#NULL!	#NULL!	#NULL!	NO	None	None	#NULL!	#NULL!	#NULL!	#NULL!	#NULL!	#NULL!	#NULL!
240	Ganta-Afeshum	Golea-Genahti	149	Male	10 - 19	Absent	NO	NO	0	None	stone wall;wood & earth roof	Yes	NO	Yes	Yes	NO	YES	#NULL!	#NULL!	#NULL!	#NULL!	NO	None	None	#NULL!	#NULL!	#NULL!	#NULL!	#NULL!	#NULL!	#NULL!
241	Ganta-Afeshum	Golea-Genahti	149	Female	10 - 19	Absent	NO	NO	0	None	stone wall;wood & earth roof	Yes	NO	Yes	Yes	NO	YES	#NULL!	#NULL!	#NULL!	#NULL!	NO	None	None	#NULL!	#NULL!	#NULL!	#NULL!	#NULL!	#NULL!	#NULL!
242	Ganta-Afeshum	Golea-Genahti	149	Male	0 - 9	Absent	NO	NO	0	None	stone wall;wood & earth roof	Yes	NO	Yes	Yes	NO	YES	#NULL!	#NULL!	#NULL!	#NULL!	NO	None	None	#NULL!	#NULL!	#NULL!	#NULL!	#NULL!	#NULL!	#NULL!
243	Ganta-Afeshum	Golea-Genahti	149	Female	0 - 9	Absent	NO	NO	0	None	stone wall;wood & earth roof	Yes	NO	Yes	Yes	NO	YES	#NULL!	#NULL!	#NULL!	#NULL!	NO	None	None	#NULL!	#NULL!	#NULL!	#NULL!	#NULL!	#NULL!	#NULL!
244	Ganta-Afeshum	Golea-Genahti	150	Male	30+	Absent	NO	NO	0	None	stone wall;wood & earth roof	Yes	Yes	Yes	NO	NO	YES	Yes	1	0	1	NO	None	None	YES	YES	YES	Traditional	Holly water or mud	Don't know	No/Don't know
245	Ganta-Afeshum	Golea-Genahti	150	Female	20 - 29	Scar	NO	YES	1	Cheeks	stone wall;wood & earth roof	Yes	Yes	Yes	NO	NO	YES	#NULL!	#NULL!	#NULL!	#NULL!	NO	None	None	#NULL!	#NULL!	#NULL!	#NULL!	#NULL!	#NULL!	#NULL!
246	Ganta-Afeshum	Golea-Genahti	150	Male	0 - 9	Absent	NO	NO	0	None	stone wall;wood & earth roof	Yes	Yes	Yes	NO	NO	YES	#NULL!	#NULL!	#NULL!	#NULL!	NO	None	None	#NULL!	#NULL!	#NULL!	#NULL!	#NULL!	#NULL!	#NULL!
247	Ganta-Afeshum	Golea-Genahti	150	Male	0 - 9	Absent	NO	NO	0	None	stone wall;wood & earth roof	Yes	Yes	Yes	NO	NO	YES	#NULL!	#NULL!	#NULL!	#NULL!	NO	None	None	#NULL!	#NULL!	#NULL!	#NULL!	#NULL!	#NULL!	#NULL!
248	Ganta-Afeshum	Golea-Genahti	151	Male	30+	Absent	NO	NO	0	None	stone wall;wood & earth roof	Yes	Yes	Yes	NO	NO	YES	Yes	1	0	1	NO	None	None	YES	YES	YES	Traditional	Holly water or mud	Genetic	No/Don't know
249	Ganta-Afeshum	Golea-Genahti	151	Female	30+	Absent	NO	NO	0	None	stone wall;wood & earth roof	Yes	Yes	Yes	NO	NO	YES	#NULL!	#NULL!	#NULL!	#NULL!	NO	None	None	#NULL!	#NULL!	#NULL!	#NULL!	#NULL!	#NULL!	#NULL!
250	Ganta-Afeshum	Golea-Genahti	151	Male	20 - 29	Absent	NO	NO	0	None	stone wall;wood & earth roof	Yes	Yes	Yes	NO	NO	YES	#NULL!	#NULL!	#NULL!	#NULL!	NO	None	None	#NULL!	#NULL!	#NULL!	#NULL!	#NULL!	#NULL!	#NULL!
251	Ganta-Afeshum	Golea-Genahti	151	Female	20 - 29	Absent	NO	NO	0	None	stone wall;wood & earth roof	Yes	Yes	Yes	NO	NO	YES	#NULL!	#NULL!	#NULL!	#NULL!	NO	None	None	#NULL!	#NULL!	#NULL!	#NULL!	#NULL!	#NULL!	#NULL!
252	Ganta-Afeshum	Golea-Genahti	151	Female	0 - 9	Absent	NO	NO	0	None	stone wall;wood & earth roof	Yes	Yes	Yes	NO	NO	YES	#NULL!	#NULL!	#NULL!	#NULL!	NO	None	None	#NULL!	#NULL!	#NULL!	#NULL!	#NULL!	#NULL!	#NULL!
253	Ganta-Afeshum	Golea-Genahti	151	Female	10 - 19	Absent	NO	NO	0	None	stone wall;wood & earth roof	Yes	Yes	Yes	NO	NO	YES	#NULL!	#NULL!	#NULL!	#NULL!	NO	None	None	#NULL!	#NULL!	#NULL!	#NULL!	#NULL!	#NULL!	#NULL!
254	Ganta-Afeshum	Golea-Genahti	151	Male	30+	Absent	NO	NO	0	None	stone wall;wood & earth roof	Yes	Yes	Yes	NO	NO	YES	#NULL!	#NULL!	#NULL!	#NULL!	NO	None	None	#NULL!	#NULL!	#NULL!	#NULL!	#NULL!	#NULL!	#NULL!
255	Ganta-Afeshum	Golea-Genahti	151	Female	0 - 9	Scar	NO	YES	1	Nose	stone wall;wood & earth roof	Yes	Yes	Yes	NO	NO	YES	#NULL!	#NULL!	#NULL!	#NULL!	NO	None	None	#NULL!	#NULL!	#NULL!	#NULL!	#NULL!	#NULL!	#NULL!
256	Ganta-Afeshum	Golea-Genahti	152	Male	30+	Absent	NO	NO	0	None	stone wall;wood & earth roof	NO	NO	Yes	Yes	NO	YES	Yes	1	1	0	NO	None	None	YES	YES	YES	Traditional	Herbs	Don't know	No/Don't know
257	Ganta-Afeshum	Golea-Genahti	152	Female	30+	Absent	NO	NO	0	None	stone wall;wood & earth roof	NO	NO	Yes	Yes	NO	YES	#NULL!	#NULL!	#NULL!	#NULL!	NO	None	None	#NULL!	#NULL!	#NULL!	#NULL!	#NULL!	#NULL!	#NULL!
258	Ganta-Afeshum	Golea-Genahti	152	Female	10 - 19	Absent	NO	NO	0	None	stone wall;wood & earth roof	NO	NO	Yes	Yes	NO	YES	#NULL!	#NULL!	#NULL!	#NULL!	NO	None	None	#NULL!	#NULL!	#NULL!	#NULL!	#NULL!	#NULL!	#NULL!
259	Ganta-Afeshum	Golea-Genahti	152	Female	10 - 19	Absent	NO	NO	0	None	stone wall;wood & earth roof	NO	NO	Yes	Yes	NO	YES	#NULL!	#NULL!	#NULL!	#NULL!	NO	None	None	#NULL!	#NULL!	#NULL!	#NULL!	#NULL!	#NULL!	#NULL!
260	Ganta-Afeshum	Golea-Genahti	152	Male	10 - 19	Absent	NO	NO	0	None	stone wall;wood & earth roof	NO	NO	Yes	Yes	NO	YES	#NULL!	#NULL!	#NULL!	#NULL!	NO	None	None	#NULL!	#NULL!	#NULL!	#NULL!	#NULL!	#NULL!	#NULL!
261	Ganta-Afeshum	Golea-Genahti	152	Female	10 - 19	Absent	NO	NO	0	None	stone wall;wood & earth roof	NO	NO	Yes	Yes	NO	YES	#NULL!	#NULL!	#NULL!	#NULL!	NO	None	None	#NULL!	#NULL!	#NULL!	#NULL!	#NULL!	#NULL!	#NULL!
262	Ganta-Afeshum	Golea-Genahti	152	Female	10 - 19	Absent	NO	NO	0	None	stone wall;wood & earth roof	NO	NO	Yes	Yes	NO	YES	#NULL!	#NULL!	#NULL!	#NULL!	NO	None	None	#NULL!	#NULL!	#NULL!	#NULL!	#NULL!	#NULL!	#NULL!
263	Ganta-Afeshum	Golea-Genahti	152	Female	0 - 9	Lesion	YES	NO	1	Nose	stone wall;wood & earth roof	NO	NO	Yes	Yes	NO	YES	#NULL!	#NULL!	#NULL!	#NULL!	NO	NO	12	#NULL!	#NULL!	#NULL!	#NULL!	#NULL!	#NULL!	#NULL!
264	Ganta-Afeshum	Golea-Genahti	152	Female	0 - 9	Absent	NO	NO	0	None	stone wall;wood & earth roof	NO	NO	Yes	Yes	NO	YES	#NULL!	#NULL!	#NULL!	#NULL!	NO	None	None	#NULL!	#NULL!	#NULL!	#NULL!	#NULL!	#NULL!	#NULL!
265	Ganta-Afeshum	Golea-Genahti	152	Female	0 - 9	Absent	NO	NO	0	None	stone wall;wood & earth roof	NO	NO	Yes	Yes	NO	YES	#NULL!	#NULL!	#NULL!	#NULL!	NO	None	None	#NULL!	#NULL!	#NULL!	#NULL!	#NULL!	#NULL!	#NULL!
266	Ganta-Afeshum	Golea-Genahti	153	Male	30+	Absent	NO	NO	0	None	stone walls; corrugated iron roof	NO	NO	NO	Yes	NO	YES	NO	0	0	0	NO	None	None	YES	YES	YES	Traditional	Herbs	Don't know	No/Don't know
267	Ganta-Afeshum	Golea-Genahti	153	Female	30+	Absent	NO	NO	0	None	stone walls; corrugated iron roof	NO	NO	NO	Yes	NO	YES	#NULL!	#NULL!	#NULL!	#NULL!	NO	None	None	#NULL!	#NULL!	#NULL!	#NULL!	#NULL!	#NULL!	#NULL!
268	Ganta-Afeshum	Golea-Genahti	153	Female	10 - 19	Absent	NO	NO	0	None	stone walls; corrugated iron roof	NO	NO	NO	Yes	NO	YES	#NULL!	#NULL!	#NULL!	#NULL!	NO	None	None	#NULL!	#NULL!	#NULL!	#NULL!	#NULL!	#NULL!	#NULL!
269	Ganta-Afeshum	Golea-Genahti	153	Female	10 - 19	Absent	NO	NO	0	None	stone walls; corrugated iron roof	NO	NO	NO	Yes	NO	YES	#NULL!	#NULL!	#NULL!	#NULL!	NO	None	None	#NULL!	#NULL!	#NULL!	#NULL!	#NULL!	#NULL!	#NULL!
270	Ganta-Afeshum	Golea-Genahti	154	Female	30+	Absent	NO	NO	0	None	stone wall;wood & earth roof	Yes	Yes	NO	Yes	NO	YES	Yes	1	0	1	NO	None	None	YES	YES	YES	Traditional	Holly water or mud	Don't know	No/Don't know
271	Ganta-Afeshum	Golea-Genahti	154	Female	20 - 29	Scar	NO	YES	1	Cheeks	stone wall;wood & earth roof	Yes	Yes	NO	Yes	NO	YES	#NULL!	#NULL!	#NULL!	#NULL!	NO	None	None	#NULL!	#NULL!	#NULL!	#NULL!	#NULL!	#NULL!	#NULL!
272	Ganta-Afeshum	Golea-Genahti	154	Female	20 - 29	Absent	NO	NO	0	None	stone wall;wood & earth roof	Yes	Yes	NO	Yes	NO	YES	#NULL!	#NULL!	#NULL!	#NULL!	NO	None	None	#NULL!	#NULL!	#NULL!	#NULL!	#NULL!	#NULL!	#NULL!
273	Ganta-Afeshum	Golea-Genahti	154	Male	20 - 29	Absent	NO	NO	0	None	stone wall;wood & earth roof	Yes	Yes	NO	Yes	NO	YES	#NULL!	#NULL!	#NULL!	#NULL!	NO	None	None	#NULL!	#NULL!	#NULL!	#NULL!	#NULL!	#NULL!	#NULL!
274	Ganta-Afeshum	Golea-Genahti	154	Male	0 - 9	Absent	NO	NO	0	None	stone wall;wood & earth roof	Yes	Yes	NO	Yes	NO	YES	#NULL!	#NULL!	#NULL!	#NULL!	NO	None	None	#NULL!	#NULL!	#NULL!	#NULL!	#NULL!	#NULL!	#NULL!
275	Ganta-Afeshum	Golea-Genahti	155	Female	30+	Absent	NO	NO	0	None	stone wall;wood & earth roof	NO	NO	NO	NO	NO	YES	NO	0	0	0	NO	None	None	YES	YES	YES	Traditional	Herbs	Don't know	No/Don't know
276	Ganta-Afeshum	Golea-Genahti	155	Female	30+	Absent	NO	NO	0	None	stone wall;wood & earth roof	NO	NO	NO	NO	NO	YES	#NULL!	#NULL!	#NULL!	#NULL!	NO	None	None	#NULL!	#NULL!	#NULL!	#NULL!	#NULL!	#NULL!	#NULL!
277	Ganta-Afeshum	Golea-Genahti	155	Male	10 - 19	Absent	NO	NO	0	None	stone wall;wood & earth roof	NO	NO	NO	NO	NO	YES	#NULL!	#NULL!	#NULL!	#NULL!	NO	None	None	#NULL!	#NULL!	#NULL!	#NULL!	#NULL!	#NULL!	#NULL!
278	Ganta-Afeshum	Golea-Genahti	155	Male	10 - 19	Absent	NO	NO	0	None	stone wall;wood & earth roof	NO	NO	NO	NO	NO	YES	#NULL!	#NULL!	#NULL!	#NULL!	NO	None	None	#NULL!	#NULL!	#NULL!	#NULL!	#NULL!	#NULL!	#NULL!
279	Ganta-Afeshum	Golea-Genahti	156	Female	30+	Absent	NO	NO	0	None	stone wall;wood & earth roof	NO	NO	NO	Yes	NO	YES	NO	0	0	0	NO	None	None	YES	YES	YES	Traditional	Holly water or mud	Don't know	No/Don't know
280	Ganta-Afeshum	Golea-Genahti	156	Female	20 - 29	Absent	NO	NO	0	None	stone wall;wood & earth roof	NO	NO	NO	Yes	NO	YES	#NULL!	#NULL!	#NULL!	#NULL!	NO	None	None	#NULL!	#NULL!	#NULL!	#NULL!	#NULL!	#NULL!	#NULL!
281	Ganta-Afeshum	Golea-Genahti	157	Female	30+	Absent	NO	NO	0	None	stone wall;wood & earth roof	NO	NO	NO	Yes	NO	YES	Yes	2	0	2	NO	None	None	YES	YES	YES	Traditional	Herbs	Don't know	No/Don't know
282	Ganta-Afeshum	Golea-Genahti	157	Female	10 - 19	Scar	NO	YES	1	Cheeks	stone wall;wood & earth roof	NO	NO	NO	Yes	NO	YES	#NULL!	#NULL!	#NULL!	#NULL!	NO	None	None	#NULL!	#NULL!	#NULL!	#NULL!	#NULL!	#NULL!	#NULL!
283	Ganta-Afeshum	Golea-Genahti	157	Female	10 - 19	Absent	NO	NO	0	None	stone wall;wood & earth roof	NO	NO	NO	Yes	NO	YES	#NULL!	#NULL!	#NULL!	#NULL!	NO	None	None	#NULL!	#NULL!	#NULL!	#NULL!	#NULL!	#NULL!	#NULL!
284	Ganta-Afeshum	Golea-Genahti	157	Female	10 - 19	Absent	NO	NO	0	None	stone wall;wood & earth roof	NO	NO	NO	Yes	NO	YES	#NULL!	#NULL!	#NULL!	#NULL!	NO	None	None	#NULL!	#NULL!	#NULL!	#NULL!	#NULL!	#NULL!	#NULL!
285	Ganta-Afeshum	Golea-Genahti	157	Female	10 - 19	Scar	NO	YES	1	Cheeks	stone wall;wood & earth roof	NO	NO	NO	Yes	NO	YES	#NULL!	#NULL!	#NULL!	#NULL!	NO	None	None	#NULL!	#NULL!	#NULL!	#NULL!	#NULL!	#NULL!	#NULL!
286	Ganta-Afeshum	Golea-Genahti	157	Male	0 - 9	Absent	NO	NO	0	None	stone wall;wood & earth roof	NO	NO	NO	Yes	NO	YES	#NULL!	#NULL!	#NULL!	#NULL!	NO	None	None	#NULL!	#NULL!	#NULL!	#NULL!	#NULL!	#NULL!	#NULL!
287	Ganta-Afeshum	Golea-Genahti	158	Male	30+	Absent	NO	NO	0	None	stone walls; corrugated iron roof	NO	NO	NO	Yes	NO	YES	NO	0	0	0	NO	None	None	YES	YES	YES	Traditional	Holly water or mud	Don't know	No/Don't know
288	Ganta-Afeshum	Golea-Genahti	158	Female	30+	Absent	NO	NO	0	None	stone walls; corrugated iron roof	NO	NO	NO	Yes	NO	YES	#NULL!	#NULL!	#NULL!	#NULL!	NO	None	None	#NULL!	#NULL!	#NULL!	#NULL!	#NULL!	#NULL!	#NULL!
289	Ganta-Afeshum	Golea-Genahti	158	Female	20 - 29	Absent	NO	NO	0	None	stone walls; corrugated iron roof	NO	NO	NO	Yes	NO	YES	#NULL!	#NULL!	#NULL!	#NULL!	NO	None	None	#NULL!	#NULL!	#NULL!	#NULL!	#NULL!	#NULL!	#NULL!
290	Ganta-Afeshum	Golea-Genahti	158	Male	20 - 29	Absent	NO	NO	0	None	stone walls; corrugated iron roof	NO	NO	NO	Yes	NO	YES	#NULL!	#NULL!	#NULL!	#NULL!	NO	None	None	#NULL!	#NULL!	#NULL!	#NULL!	#NULL!	#NULL!	#NULL!
291	Ganta-Afeshum	Golea-Genahti	158	Female	10 - 19	Absent	NO	NO	0	None	stone walls; corrugated iron roof	NO	NO	NO	Yes	NO	YES	#NULL!	#NULL!	#NULL!	#NULL!	NO	None	None	#NULL!	#NULL!	#NULL!	#NULL!	#NULL!	#NULL!	#NULL!
292	Ganta-Afeshum	Golea-Genahti	159	Male	30+	Scar	NO	YES	1	Arm	stone wall;wood & earth roof	Yes	Yes	Yes	Yes	NO	YES	Yes	4	0	4	NO	None	None	YES	YES	YES	Traditional	Holly water or mud	Don't know	No/Don't know
293	Ganta-Afeshum	Golea-Genahti	159	Female	20 - 29	Scar	NO	YES	1	Arm	stone wall;wood & earth roof	Yes	Yes	Yes	Yes	NO	YES	#NULL!	#NULL!	#NULL!	#NULL!	NO	None	None	#NULL!	#NULL!	#NULL!	#NULL!	#NULL!	#NULL!	#NULL!
294	Ganta-Afeshum	Golea-Genahti	159	Female	0 - 9	Scar	NO	YES	1	Cheeks	stone wall;wood & earth roof	Yes	Yes	Yes	Yes	NO	YES	#NULL!	#NULL!	#NULL!	#NULL!	NO	None	None	#NULL!	#NULL!	#NULL!	#NULL!	#NULL!	#NULL!	#NULL!
295	Ganta-Afeshum	Golea-Genahti	159	Male	0 - 9	Scar	NO	YES	1	Nose	stone wall;wood & earth roof	Yes	Yes	Yes	Yes	NO	YES	#NULL!	#NULL!	#NULL!	#NULL!	NO	None	None	#NULL!	#NULL!	#NULL!	#NULL!	#NULL!	#NULL!	#NULL!
296	Ganta-Afeshum	Golea-Genahti	159	Male	0 - 9	Absent	NO	NO	0	None	stone wall;wood & earth roof	Yes	Yes	Yes	Yes	NO	YES	#NULL!	#NULL!	#NULL!	#NULL!	NO	None	None	#NULL!	#NULL!	#NULL!	#NULL!	#NULL!	#NULL!	#NULL!
297	Ganta-Afeshum	Golea-Genahti	159	Female	0 - 9	Absent	NO	NO	0	None	stone wall;wood & earth roof	Yes	Yes	Yes	Yes	NO	YES	#NULL!	#NULL!	#NULL!	#NULL!	NO	None	None	#NULL!	#NULL!	#NULL!	#NULL!	#NULL!	#NULL!	#NULL!
298	Ganta-Afeshum	Golea-Genahti	160	Female	30+	Absent	NO	NO	0	None	stone walls; wood & earth & corrugated iron roofs	Yes	Yes	Yes	Yes	YES	YES	Yes	2	0	2	NO	None	None	YES	YES	YES	Traditional	Herbs	Don't know	No/Don't know
299	Ganta-Afeshum	Golea-Genahti	160	Female	20 - 29	Scar	NO	YES	1	Arm	stone walls; wood & earth & corrugated iron roofs	Yes	Yes	Yes	Yes	YES	YES	#NULL!	#NULL!	#NULL!	#NULL!	NO	None	None	#NULL!	#NULL!	#NULL!	#NULL!	#NULL!	#NULL!	#NULL!
300	Ganta-Afeshum	Golea-Genahti	160	Female	0 - 9	Scar	NO	YES	1	Cheeks	stone walls; wood & earth & corrugated iron roofs	Yes	Yes	Yes	Yes	YES	YES	#NULL!	#NULL!	#NULL!	#NULL!	NO	None	None	#NULL!	#NULL!	#NULL!	#NULL!	#NULL!	#NULL!	#NULL!
301	Ganta-Afeshum	Golea-Genahti	161	Male	30+	Absent	NO	NO	0	None	stone walls; wood & earth & corrugated iron roofs	Yes	Yes	Yes	Yes	NO	YES	Yes	1	0	1	NO	None	None	YES	YES	YES	Traditional	Herbs	Don't know	No/Don't know
302	Ganta-Afeshum	Golea-Genahti	161	Female	30+	Absent	NO	NO	0	None	stone walls; wood & earth & corrugated iron roofs	Yes	Yes	Yes	Yes	NO	YES	#NULL!	#NULL!	#NULL!	#NULL!	NO	None	None	#NULL!	#NULL!	#NULL!	#NULL!	#NULL!	#NULL!	#NULL!
303	Ganta-Afeshum	Golea-Genahti	161	Male	10 - 19	Absent	NO	NO	0	None	stone walls; wood & earth & corrugated iron roofs	Yes	Yes	Yes	Yes	NO	YES	#NULL!	#NULL!	#NULL!	#NULL!	NO	None	None	#NULL!	#NULL!	#NULL!	#NULL!	#NULL!	#NULL!	#NULL!
304	Ganta-Afeshum	Golea-Genahti	161	Female	10 - 19	Absent	NO	NO	0	None	stone walls; wood & earth & corrugated iron roofs	Yes	Yes	Yes	Yes	NO	YES	#NULL!	#NULL!	#NULL!	#NULL!	NO	None	None	#NULL!	#NULL!	#NULL!	#NULL!	#NULL!	#NULL!	#NULL!
305	Ganta-Afeshum	Golea-Genahti	161	Female	10 - 19	Absent	NO	NO	0	None	stone walls; wood & earth & corrugated iron roofs	Yes	Yes	Yes	Yes	NO	YES	#NULL!	#NULL!	#NULL!	#NULL!	NO	None	None	#NULL!	#NULL!	#NULL!	#NULL!	#NULL!	#NULL!	#NULL!
306	Ganta-Afeshum	Golea-Genahti	161	Female	10 - 19	Scar	NO	YES	1	Cheeks	stone walls; wood & earth & corrugated iron roofs	Yes	Yes	Yes	Yes	NO	YES	#NULL!	#NULL!	#NULL!	#NULL!	NO	None	None	#NULL!	#NULL!	#NULL!	#NULL!	#NULL!	#NULL!	#NULL!
307	Ganta-Afeshum	Golea-Genahti	162	Male	30+	Absent	NO	NO	0	None	stone walls; wood & earth & corrugated iron roofs	Yes	Yes	Yes	Yes	NO	YES	NO	0	0	0	NO	None	None	YES	YES	YES	Traditional	Herbs	Don't know	No/Don't know
308	Ganta-Afeshum	Golea-Genahti	162	Female	30+	Absent	NO	NO	0	None	stone walls; wood & earth & corrugated iron roofs	Yes	Yes	Yes	Yes	NO	YES	#NULL!	#NULL!	#NULL!	#NULL!	NO	None	None	#NULL!	#NULL!	#NULL!	#NULL!	#NULL!	#NULL!	#NULL!
309	Ganta-Afeshum	Golea-Genahti	162	Male	30+	Absent	NO	NO	0	None	stone walls; wood & earth & corrugated iron roofs	Yes	Yes	Yes	Yes	NO	YES	#NULL!	#NULL!	#NULL!	#NULL!	NO	None	None	#NULL!	#NULL!	#NULL!	#NULL!	#NULL!	#NULL!	#NULL!
310	Ganta-Afeshum	Golea-Genahti	162	Female	20 - 29	Absent	NO	NO	0	None	stone walls; wood & earth & corrugated iron roofs	Yes	Yes	Yes	Yes	NO	YES	#NULL!	#NULL!	#NULL!	#NULL!	NO	None	None	#NULL!	#NULL!	#NULL!	#NULL!	#NULL!	#NULL!	#NULL!
311	Ganta-Afeshum	Golea-Genahti	162	Female	20 - 29	Absent	NO	NO	0	None	stone walls; wood & earth & corrugated iron roofs	Yes	Yes	Yes	Yes	NO	YES	#NULL!	#NULL!	#NULL!	#NULL!	NO	None	None	#NULL!	#NULL!	#NULL!	#NULL!	#NULL!	#NULL!	#NULL!
312	Ganta-Afeshum	Golea-Genahti	162	Male	10 - 19	Absent	NO	NO	0	None	stone walls; wood & earth & corrugated iron roofs	Yes	Yes	Yes	Yes	NO	YES	#NULL!	#NULL!	#NULL!	#NULL!	NO	None	None	#NULL!	#NULL!	#NULL!	#NULL!	#NULL!	#NULL!	#NULL!
313	Ganta-Afeshum	Golea-Genahti	162	Male	10 - 19	Absent	NO	NO	0	None	stone walls; wood & earth & corrugated iron roofs	Yes	Yes	Yes	Yes	NO	YES	#NULL!	#NULL!	#NULL!	#NULL!	NO	None	None	#NULL!	#NULL!	#NULL!	#NULL!	#NULL!	#NULL!	#NULL!
314	Ganta-Afeshum	Golea-Genahti	162	Female	10 - 19	Absent	NO	NO	0	None	stone walls; wood & earth & corrugated iron roofs	Yes	Yes	Yes	Yes	NO	YES	#NULL!	#NULL!	#NULL!	#NULL!	NO	None	None	#NULL!	#NULL!	#NULL!	#NULL!	#NULL!	#NULL!	#NULL!
315	Ganta-Afeshum	Golea-Genahti	163	Female	30+	Absent	NO	NO	0	None	stone wall;wood & earth roof	Yes	Yes	Yes	NO	NO	YES	NO	0	0	0	NO	None	None	YES	YES	YES	Traditional	Herbs	Don't know	No/Don't know
316	Ganta-Afeshum	Golea-Genahti	163	Male	30+	Absent	NO	NO	0	None	stone wall;wood & earth roof	Yes	Yes	Yes	NO	NO	YES	#NULL!	#NULL!	#NULL!	#NULL!	NO	None	None	#NULL!	#NULL!	#NULL!	#NULL!	#NULL!	#NULL!	#NULL!
317	Ganta-Afeshum	Golea-Genahti	164	Male	30+	Absent	NO	NO	0	None	stone walls; corrugated iron roof	Yes	Yes	Yes	NO	NO	YES	NO	0	0	0	NO	None	None	YES	YES	YES	Traditional	Herbs	Don't know	No/Don't know
318	Ganta-Afeshum	Golea-Genahti	164	Female	30+	Absent	NO	NO	0	None	stone walls; corrugated iron roof	Yes	Yes	Yes	NO	NO	YES	#NULL!	#NULL!	#NULL!	#NULL!	NO	None	None	#NULL!	#NULL!	#NULL!	#NULL!	#NULL!	#NULL!	#NULL!
319	Ganta-Afeshum	Golea-Genahti	164	Female	10 - 19	Absent	NO	NO	0	None	stone walls; corrugated iron roof	Yes	Yes	Yes	NO	NO	YES	#NULL!	#NULL!	#NULL!	#NULL!	NO	None	None	#NULL!	#NULL!	#NULL!	#NULL!	#NULL!	#NULL!	#NULL!
320	Ganta-Afeshum	Golea-Genahti	164	Male	10 - 19	Absent	NO	NO	0	None	stone walls; corrugated iron roof	Yes	Yes	Yes	NO	NO	YES	#NULL!	#NULL!	#NULL!	#NULL!	NO	None	None	#NULL!	#NULL!	#NULL!	#NULL!	#NULL!	#NULL!	#NULL!
321	Ganta-Afeshum	Golea-Genahti	165	Female	30+	Scar	NO	YES	1	Cheeks	stone wall;wood & earth roof	Yes	Yes	Yes	Yes	NO	YES	Yes	4	0	4	NO	None	None	YES	YES	YES	Traditional	Holly water or mud	Don't know	No/Don't know
322	Ganta-Afeshum	Golea-Genahti	165	Female	20 - 29	Scar	NO	YES	1	Cheeks	stone wall;wood & earth roof	Yes	Yes	Yes	Yes	NO	YES	#NULL!	#NULL!	#NULL!	#NULL!	NO	None	None	#NULL!	#NULL!	#NULL!	#NULL!	#NULL!	#NULL!	#NULL!
323	Ganta-Afeshum	Golea-Genahti	165	Male	10 - 19	Scar	NO	YES	1	Cheeks	stone wall;wood & earth roof	Yes	Yes	Yes	Yes	NO	YES	#NULL!	#NULL!	#NULL!	#NULL!	NO	None	None	#NULL!	#NULL!	#NULL!	#NULL!	#NULL!	#NULL!	#NULL!
324	Ganta-Afeshum	Golea-Genahti	165	Male	0 - 9	Scar	NO	YES	1	Cheeks	stone wall;wood & earth roof	Yes	Yes	Yes	Yes	NO	YES	#NULL!	#NULL!	#NULL!	#NULL!	NO	None	None	#NULL!	#NULL!	#NULL!	#NULL!	#NULL!	#NULL!	#NULL!
325	Ganta-Afeshum	Golea-Genahti	165	Male	0 - 9	Absent	NO	NO	0	None	stone wall;wood & earth roof	Yes	Yes	Yes	Yes	NO	YES	#NULL!	#NULL!	#NULL!	#NULL!	NO	None	None	#NULL!	#NULL!	#NULL!	#NULL!	#NULL!	#NULL!	#NULL!
326	Ganta-Afeshum	Golea-Genahti	166	Male	30+	Scar	NO	YES	1	Cheeks	stone walls; corrugated iron roof	Yes	Yes	Yes	Yes	NO	YES	Yes	5	2	3	NO	None	None	YES	YES	YES	Traditional	Herbs	Don't know	No/Don't know
327	Ganta-Afeshum	Golea-Genahti	166	Female	30+	Scar	NO	YES	2	Cheeks	stone walls; corrugated iron roof	Yes	Yes	Yes	Yes	NO	YES	#NULL!	#NULL!	#NULL!	#NULL!	NO	None	None	#NULL!	#NULL!	#NULL!	#NULL!	#NULL!	#NULL!	#NULL!
328	Ganta-Afeshum	Golea-Genahti	166	Female	10 - 19	Lesion	YES	NO	2	Cheeks	stone walls; corrugated iron roof	Yes	Yes	Yes	Yes	NO	YES	#NULL!	#NULL!	#NULL!	#NULL!	NO	NO	48	#NULL!	#NULL!	#NULL!	#NULL!	#NULL!	#NULL!	#NULL!
329	Ganta-Afeshum	Golea-Genahti	166	Female	10 - 19	Lesion	YES	NO	2	Nose	stone walls; corrugated iron roof	Yes	Yes	Yes	Yes	NO	YES	#NULL!	#NULL!	#NULL!	#NULL!	NO	NO	33	#NULL!	#NULL!	#NULL!	#NULL!	#NULL!	#NULL!	#NULL!
330	Ganta-Afeshum	Golea-Genahti	166	Female	0 - 9	Scar	NO	YES	1	Cheeks	stone walls; corrugated iron roof	Yes	Yes	Yes	Yes	NO	YES	#NULL!	#NULL!	#NULL!	#NULL!	NO	None	None	#NULL!	#NULL!	#NULL!	#NULL!	#NULL!	#NULL!	#NULL!
331	Ganta-Afeshum	Golea-Genahti	166	Female	0 - 9	Absent	NO	NO	0	None	stone walls; corrugated iron roof	Yes	Yes	Yes	Yes	NO	YES	#NULL!	#NULL!	#NULL!	#NULL!	NO	None	None	#NULL!	#NULL!	#NULL!	#NULL!	#NULL!	#NULL!	#NULL!
332	Ganta-Afeshum	Golea-Genahti	167	Male	30+	Scar	NO	YES	1	Cheeks	stone walls; wood & earth & corrugated iron roofs	Yes	Yes	Yes	Yes	NO	YES	Yes	4	0	4	NO	None	None	YES	YES	YES	Traditional	Herbs	Don't know	No/Don't know
333	Ganta-Afeshum	Golea-Genahti	167	Female	30+	Absent	NO	NO	0	None	stone walls; wood & earth & corrugated iron roofs	Yes	Yes	Yes	Yes	NO	YES	#NULL!	#NULL!	#NULL!	#NULL!	NO	None	None	#NULL!	#NULL!	#NULL!	#NULL!	#NULL!	#NULL!	#NULL!
334	Ganta-Afeshum	Golea-Genahti	167	Female	20 - 29	Scar	NO	YES	1	Cheeks	stone walls; wood & earth & corrugated iron roofs	Yes	Yes	Yes	Yes	NO	YES	#NULL!	#NULL!	#NULL!	#NULL!	NO	None	None	#NULL!	#NULL!	#NULL!	#NULL!	#NULL!	#NULL!	#NULL!
335	Ganta-Afeshum	Golea-Genahti	167	Female	10 - 19	Scar	NO	YES	1	Arm	stone walls; wood & earth & corrugated iron roofs	Yes	Yes	Yes	Yes	NO	YES	#NULL!	#NULL!	#NULL!	#NULL!	NO	None	None	#NULL!	#NULL!	#NULL!	#NULL!	#NULL!	#NULL!	#NULL!
336	Ganta-Afeshum	Golea-Genahti	167	Male	20 - 29	Scar	NO	YES	1	Cheeks	stone walls; wood & earth & corrugated iron roofs	Yes	Yes	Yes	Yes	NO	YES	#NULL!	#NULL!	#NULL!	#NULL!	NO	None	None	#NULL!	#NULL!	#NULL!	#NULL!	#NULL!	#NULL!	#NULL!
337	Ganta-Afeshum	Golea-Genahti	168	Male	30+	Scar	NO	YES	1	Nose	stone wall;wood & earth roof	NO	Yes	Yes	NO	NO	YES	Yes	3	0	3	NO	None	None	YES	YES	YES	Traditional	Herbs	Don't know	No/Don't know
338	Ganta-Afeshum	Golea-Genahti	168	Female	20 - 29	Absent	NO	NO	0	None	stone wall;wood & earth roof	NO	Yes	Yes	NO	NO	YES	#NULL!	#NULL!	#NULL!	#NULL!	NO	None	None	#NULL!	#NULL!	#NULL!	#NULL!	#NULL!	#NULL!	#NULL!
339	Ganta-Afeshum	Golea-Genahti	168	Female	20 - 29	Absent	NO	NO	0	None	stone wall;wood & earth roof	NO	Yes	Yes	NO	NO	YES	#NULL!	#NULL!	#NULL!	#NULL!	NO	None	None	#NULL!	#NULL!	#NULL!	#NULL!	#NULL!	#NULL!	#NULL!
340	Ganta-Afeshum	Golea-Genahti	168	Male	0 - 9	Scar	NO	YES	1	Leg	stone wall;wood & earth roof	NO	Yes	Yes	NO	NO	YES	#NULL!	#NULL!	#NULL!	#NULL!	NO	None	None	#NULL!	#NULL!	#NULL!	#NULL!	#NULL!	#NULL!	#NULL!
341	Ganta-Afeshum	Golea-Genahti	168	Male	0 - 9	Scar	NO	YES	1	Nose	stone wall;wood & earth roof	NO	Yes	Yes	NO	NO	YES	#NULL!	#NULL!	#NULL!	#NULL!	NO	None	None	#NULL!	#NULL!	#NULL!	#NULL!	#NULL!	#NULL!	#NULL!
342	Ganta-Afeshum	Golea-Genahti	168	Female	0 - 9	Absent	NO	NO	0	None	stone wall;wood & earth roof	NO	Yes	Yes	NO	NO	YES	#NULL!	#NULL!	#NULL!	#NULL!	NO	None	None	#NULL!	#NULL!	#NULL!	#NULL!	#NULL!	#NULL!	#NULL!
343	Ganta-Afeshum	Golea-Genahti	169	Male	30+	Absent	NO	NO	0	None	stone wall;wood & earth roof	NO	Yes	Yes	NO	NO	YES	Yes	1	0	1	NO	None	None	YES	YES	YES	Traditional	Herbs	Don't know	No/Don't know
344	Ganta-Afeshum	Golea-Genahti	169	Female	20 - 29	Scar	NO	YES	1	Nose	stone wall;wood & earth roof	NO	Yes	Yes	NO	NO	YES	#NULL!	#NULL!	#NULL!	#NULL!	NO	None	None	#NULL!	#NULL!	#NULL!	#NULL!	#NULL!	#NULL!	#NULL!
345	Ganta-Afeshum	Golea-Genahti	169	Male	0 - 9	Absent	NO	NO	0	None	stone wall;wood & earth roof	NO	Yes	Yes	NO	NO	YES	#NULL!	#NULL!	#NULL!	#NULL!	NO	None	None	#NULL!	#NULL!	#NULL!	#NULL!	#NULL!	#NULL!	#NULL!
346	Ganta-Afeshum	Golea-Genahti	169	Female	0 - 9	Absent	NO	NO	0	None	stone wall;wood & earth roof	NO	Yes	Yes	NO	NO	YES	#NULL!	#NULL!	#NULL!	#NULL!	NO	None	None	#NULL!	#NULL!	#NULL!	#NULL!	#NULL!	#NULL!	#NULL!
347	Ganta-Afeshum	Golea-Genahti	169	Male	0 - 9	Absent	NO	NO	0	None	stone wall;wood & earth roof	NO	Yes	Yes	NO	NO	YES	#NULL!	#NULL!	#NULL!	#NULL!	NO	None	None	#NULL!	#NULL!	#NULL!	#NULL!	#NULL!	#NULL!	#NULL!
348	Ganta-Afeshum	Golea-Genahti	170	Female	30+	Absent	NO	NO	0	None	stone walls; corrugated iron roof	NO	Yes	Yes	Yes	NO	YES	NO	0	0	0	NO	None	None	YES	YES	YES	Traditional	Herbs	Don't know	No/Don't know
349	Ganta-Afeshum	Golea-Genahti	170	Male	30+	Absent	NO	NO	0	None	stone walls; corrugated iron roof	NO	Yes	Yes	Yes	NO	YES	#NULL!	#NULL!	#NULL!	#NULL!	NO	None	None	#NULL!	#NULL!	#NULL!	#NULL!	#NULL!	#NULL!	#NULL!
350	Ganta-Afeshum	Golea-Genahti	170	Female	20 - 29	Absent	NO	NO	0	None	stone walls; corrugated iron roof	NO	Yes	Yes	Yes	NO	YES	#NULL!	#NULL!	#NULL!	#NULL!	NO	None	None	#NULL!	#NULL!	#NULL!	#NULL!	#NULL!	#NULL!	#NULL!
351	Ganta-Afeshum	Golea-Genahti	171	Female	30+	Absent	NO	NO	0	None	stone wall;wood & earth roof	NO	Yes	Yes	Yes	NO	YES	NO	0	0	0	NO	None	None	YES	YES	YES	Traditional	Herbs	Don't know	No/Don't know
352	Ganta-Afeshum	Golea-Genahti	171	Female	10 - 19	Absent	NO	NO	0	None	stone wall;wood & earth roof	NO	Yes	Yes	Yes	NO	YES	#NULL!	#NULL!	#NULL!	#NULL!	NO	None	None	#NULL!	#NULL!	#NULL!	#NULL!	#NULL!	#NULL!	#NULL!
353	Ganta-Afeshum	Golea-Genahti	171	Female	20 - 29	Absent	NO	NO	0	None	stone wall;wood & earth roof	NO	Yes	Yes	Yes	NO	YES	#NULL!	#NULL!	#NULL!	#NULL!	NO	None	None	#NULL!	#NULL!	#NULL!	#NULL!	#NULL!	#NULL!	#NULL!
354	Ganta-Afeshum	Golea-Genahti	171	Female	30+	Absent	NO	NO	0	None	stone wall;wood & earth roof	NO	Yes	Yes	Yes	NO	YES	#NULL!	#NULL!	#NULL!	#NULL!	NO	None	None	#NULL!	#NULL!	#NULL!	#NULL!	#NULL!	#NULL!	#NULL!
355	Ganta-Afeshum	Golea-Genahti	173	Male	30+	Scar	NO	YES	2	27	stone wall;wood & earth roof	NO	Yes	Yes	NO	NO	YES	Yes	2	0	2	NO	None	None	YES	YES	YES	Traditional	Herbs	Don't know	No/Don't know
356	Ganta-Afeshum	Golea-Genahti	173	Female	20 - 29	Scar	NO	YES	1	Cheeks	stone wall;wood & earth roof	NO	Yes	Yes	NO	NO	YES	#NULL!	#NULL!	#NULL!	#NULL!	NO	None	None	#NULL!	#NULL!	#NULL!	#NULL!	#NULL!	#NULL!	#NULL!
357	Ganta-Afeshum	Golea-Genahti	173	Female	0 - 9	Absent	NO	NO	0	None	stone wall;wood & earth roof	NO	Yes	Yes	NO	NO	YES	#NULL!	#NULL!	#NULL!	#NULL!	NO	None	None	#NULL!	#NULL!	#NULL!	#NULL!	#NULL!	#NULL!	#NULL!
358	Ganta-Afeshum	Golea-Genahti	173	Male	0 - 9	Absent	NO	NO	0	None	stone wall;wood & earth roof	NO	Yes	Yes	NO	NO	YES	#NULL!	#NULL!	#NULL!	#NULL!	NO	None	None	#NULL!	#NULL!	#NULL!	#NULL!	#NULL!	#NULL!	#NULL!
359	Ganta-Afeshum	Golea-Genahti	173	Male	0 - 9	Absent	NO	NO	0	None	stone wall;wood & earth roof	NO	Yes	Yes	NO	NO	YES	#NULL!	#NULL!	#NULL!	#NULL!	NO	None	None	#NULL!	#NULL!	#NULL!	#NULL!	#NULL!	#NULL!	#NULL!
360	Ganta-Afeshum	Golea-Genahti	175	Female	30+	Absent	NO	NO	0	None	stone walls; corrugated iron roof	NO	NO	NO	NO	NO	YES	Yes	1	0	1	NO	None	None	YES	YES	YES	Traditional	Holly water or mud	Don't know	No/Don't know
361	Ganta-Afeshum	Golea-Genahti	175	Male	20 - 29	Scar	NO	YES	1	Arm	stone walls; corrugated iron roof	NO	NO	NO	NO	NO	YES	#NULL!	#NULL!	#NULL!	#NULL!	NO	None	None	#NULL!	#NULL!	#NULL!	#NULL!	#NULL!	#NULL!	#NULL!
362	Ganta-Afeshum	Golea-Genahti	175	Male	20 - 29	Absent	NO	NO	0	None	stone walls; corrugated iron roof	NO	NO	NO	NO	NO	YES	#NULL!	#NULL!	#NULL!	#NULL!	NO	None	None	#NULL!	#NULL!	#NULL!	#NULL!	#NULL!	#NULL!	#NULL!
363	Ganta-Afeshum	Golea-Genahti	175	Male	20 - 29	Absent	NO	NO	0	None	stone walls; corrugated iron roof	NO	NO	NO	NO	NO	YES	#NULL!	#NULL!	#NULL!	#NULL!	NO	None	None	#NULL!	#NULL!	#NULL!	#NULL!	#NULL!	#NULL!	#NULL!
364	Ganta-Afeshum	Golea-Genahti	175	Female	10 - 19	Absent	NO	NO	0	None	stone walls; corrugated iron roof	NO	NO	NO	NO	NO	YES	#NULL!	#NULL!	#NULL!	#NULL!	NO	None	None	#NULL!	#NULL!	#NULL!	#NULL!	#NULL!	#NULL!	#NULL!
365	Ganta-Afeshum	Golea-Genahti	175	Female	10 - 19	Absent	NO	NO	0	None	stone walls; corrugated iron roof	NO	NO	NO	NO	NO	YES	#NULL!	#NULL!	#NULL!	#NULL!	NO	None	None	#NULL!	#NULL!	#NULL!	#NULL!	#NULL!	#NULL!	#NULL!
366	Ganta-Afeshum	Golea-Genahti	175	Female	10 - 19	Absent	NO	NO	0	None	stone walls; corrugated iron roof	NO	NO	NO	NO	NO	YES	#NULL!	#NULL!	#NULL!	#NULL!	NO	None	None	#NULL!	#NULL!	#NULL!	#NULL!	#NULL!	#NULL!	#NULL!
367	Ganta-Afeshum	Golea-Genahti	175	Male	0 - 9	Absent	NO	NO	0	None	stone walls; corrugated iron roof	NO	NO	NO	NO	NO	YES	#NULL!	#NULL!	#NULL!	#NULL!	NO	None	None	#NULL!	#NULL!	#NULL!	#NULL!	#NULL!	#NULL!	#NULL!
368	Ganta-Afeshum	Golea-Genahti	177	Male	30+	Absent	NO	NO	0	None	stone wall;wood & earth roof	NO	NO	Yes	Yes	NO	YES	Yes	2	1	1	NO	None	None	YES	YES	YES	Traditional	Holly water or mud	Don't know	No/Don't know
369	Ganta-Afeshum	Golea-Genahti	177	Female	30+	Absent	NO	NO	0	None	stone wall;wood & earth roof	NO	NO	Yes	Yes	NO	YES	#NULL!	#NULL!	#NULL!	#NULL!	NO	None	None	#NULL!	#NULL!	#NULL!	#NULL!	#NULL!	#NULL!	#NULL!
370	Ganta-Afeshum	Golea-Genahti	177	Male	10 - 19	Absent	NO	NO	0	None	stone wall;wood & earth roof	NO	NO	Yes	Yes	NO	YES	#NULL!	#NULL!	#NULL!	#NULL!	NO	None	None	#NULL!	#NULL!	#NULL!	#NULL!	#NULL!	#NULL!	#NULL!
371	Ganta-Afeshum	Golea-Genahti	177	Male	10 - 19	Absent	NO	NO	0	None	stone wall;wood & earth roof	NO	NO	Yes	Yes	NO	YES	#NULL!	#NULL!	#NULL!	#NULL!	NO	None	None	#NULL!	#NULL!	#NULL!	#NULL!	#NULL!	#NULL!	#NULL!
372	Ganta-Afeshum	Golea-Genahti	177	Male	10 - 19	Scar	NO	YES	1	Cheeks	stone wall;wood & earth roof	NO	NO	Yes	Yes	NO	YES	#NULL!	#NULL!	#NULL!	#NULL!	NO	None	None	#NULL!	#NULL!	#NULL!	#NULL!	#NULL!	#NULL!	#NULL!
373	Ganta-Afeshum	Golea-Genahti	177	Male	10 - 19	Absent	NO	NO	0	None	stone wall;wood & earth roof	NO	NO	Yes	Yes	NO	YES	#NULL!	#NULL!	#NULL!	#NULL!	NO	None	None	#NULL!	#NULL!	#NULL!	#NULL!	#NULL!	#NULL!	#NULL!
374	Ganta-Afeshum	Golea-Genahti	177	Female	0 - 9	Lesion	YES	NO	1	Nose	stone wall;wood & earth roof	NO	NO	Yes	Yes	NO	YES	#NULL!	#NULL!	#NULL!	#NULL!	NO	NO	12	#NULL!	#NULL!	#NULL!	#NULL!	#NULL!	#NULL!	#NULL!
375	Ganta-Afeshum	Golea-Genahti	177	Female	0 - 9	Absent	NO	NO	0	None	stone wall;wood & earth roof	NO	NO	Yes	Yes	NO	YES	#NULL!	#NULL!	#NULL!	#NULL!	NO	None	None	#NULL!	#NULL!	#NULL!	#NULL!	#NULL!	#NULL!	#NULL!
376	Ganta-Afeshum	Golea-Genahti	178	Female	30+	Absent	NO	NO	0	None	stone wall;wood & earth roof	NO	NO	Yes	Yes	NO	YES	NO	0	0	0	NO	None	None	YES	YES	YES	Traditional	Herbs	Don't know	No/Don't know
377	Ganta-Afeshum	Golea-Genahti	178	Female	20 - 29	Absent	NO	NO	0	None	stone wall;wood & earth roof	NO	NO	Yes	Yes	NO	YES	#NULL!	#NULL!	#NULL!	#NULL!	NO	None	None	#NULL!	#NULL!	#NULL!	#NULL!	#NULL!	#NULL!	#NULL!
378	Ganta-Afeshum	Golea-Genahti	179	Female	30+	Absent	NO	NO	0	None	stone wall;wood & earth roof	NO	NO	Yes	Yes	NO	YES	Yes	1	0	1	NO	None	None	YES	YES	YES	Traditional	Holly water or mud	Don't know	No/Don't know
379	Ganta-Afeshum	Golea-Genahti	179	Female	20 - 29	Scar	NO	YES	1	Forehead	stone wall;wood & earth roof	NO	NO	Yes	Yes	NO	YES	#NULL!	#NULL!	#NULL!	#NULL!	NO	None	None	#NULL!	#NULL!	#NULL!	#NULL!	#NULL!	#NULL!	#NULL!
380	Ganta-Afeshum	Golea-Genahti	179	Female	20 - 29	Absent	NO	NO	0	None	stone wall;wood & earth roof	NO	NO	Yes	Yes	NO	YES	#NULL!	#NULL!	#NULL!	#NULL!	NO	None	None	#NULL!	#NULL!	#NULL!	#NULL!	#NULL!	#NULL!	#NULL!
381	Ganta-Afeshum	Golea-Genahti	180	Male	30+	Absent	NO	NO	0	None	stone wall;wood & earth roof	NO	Yes	Yes	Yes	NO	YES	Yes	1	0	1	NO	None	None	YES	YES	YES	Traditional	Holly water or mud	Don't know	No/Don't know
382	Ganta-Afeshum	Golea-Genahti	180	Female	30+	Absent	NO	NO	0	None	stone wall;wood & earth roof	NO	Yes	Yes	Yes	NO	YES	#NULL!	#NULL!	#NULL!	#NULL!	NO	None	None	#NULL!	#NULL!	#NULL!	#NULL!	#NULL!	#NULL!	#NULL!
383	Ganta-Afeshum	Golea-Genahti	180	Female	10 - 19	Scar	NO	YES	1	Forehead	stone wall;wood & earth roof	NO	Yes	Yes	Yes	NO	YES	#NULL!	#NULL!	#NULL!	#NULL!	NO	None	None	#NULL!	#NULL!	#NULL!	#NULL!	#NULL!	#NULL!	#NULL!
384	Ganta-Afeshum	Golea-Genahti	180	Male	10 - 19	Absent	NO	NO	0	None	stone wall;wood & earth roof	NO	Yes	Yes	Yes	NO	YES	#NULL!	#NULL!	#NULL!	#NULL!	NO	None	None	#NULL!	#NULL!	#NULL!	#NULL!	#NULL!	#NULL!	#NULL!
385	Ganta-Afeshum	Golea-Genahti	180	Female	10 - 19	Absent	NO	NO	0	None	stone wall;wood & earth roof	NO	Yes	Yes	Yes	NO	YES	#NULL!	#NULL!	#NULL!	#NULL!	NO	None	None	#NULL!	#NULL!	#NULL!	#NULL!	#NULL!	#NULL!	#NULL!
386	Ganta-Afeshum	Golea-Genahti	180	Male	0 - 9	Absent	NO	NO	0	None	stone wall;wood & earth roof	NO	Yes	Yes	Yes	NO	YES	#NULL!	#NULL!	#NULL!	#NULL!	NO	None	None	#NULL!	#NULL!	#NULL!	#NULL!	#NULL!	#NULL!	#NULL!
387	Ganta-Afeshum	Golea-Genahti	180	Female	0 - 9	Absent	NO	NO	0	None	stone wall;wood & earth roof	NO	Yes	Yes	Yes	NO	YES	#NULL!	#NULL!	#NULL!	#NULL!	NO	None	None	#NULL!	#NULL!	#NULL!	#NULL!	#NULL!	#NULL!	#NULL!
388	Ganta-Afeshum	Golea-Genahti	180	Male	0 - 9	Absent	NO	NO	0	None	stone wall;wood & earth roof	NO	Yes	Yes	Yes	NO	YES	#NULL!	#NULL!	#NULL!	#NULL!	NO	None	None	#NULL!	#NULL!	#NULL!	#NULL!	#NULL!	#NULL!	#NULL!
389	Ganta-Afeshum	Golea-Genahti	180	Female	30+	Absent	NO	NO	0	None	stone wall;wood & earth roof	NO	Yes	Yes	Yes	NO	YES	#NULL!	#NULL!	#NULL!	#NULL!	NO	None	None	#NULL!	#NULL!	#NULL!	#NULL!	#NULL!	#NULL!	#NULL!
390	Ganta-Afeshum	Golea-Genahti	181	Male	30+	Absent	NO	NO	0	None	stone wall;wood & earth roof	NO	Yes	Yes	Yes	NO	YES	Yes	1	0	1	NO	None	None	YES	YES	YES	Traditional	Herbs	Genetic	No/Don't know
391	Ganta-Afeshum	Golea-Genahti	181	Female	30+	Scar	NO	YES	1	Nose	stone wall;wood & earth roof	NO	Yes	Yes	Yes	NO	YES	#NULL!	#NULL!	#NULL!	#NULL!	NO	None	None	#NULL!	#NULL!	#NULL!	#NULL!	#NULL!	#NULL!	#NULL!
392	Ganta-Afeshum	Golea-Genahti	181	Female	20 - 29	Absent	NO	NO	0	None	stone wall;wood & earth roof	NO	Yes	Yes	Yes	NO	YES	#NULL!	#NULL!	#NULL!	#NULL!	NO	None	None	#NULL!	#NULL!	#NULL!	#NULL!	#NULL!	#NULL!	#NULL!
393	Ganta-Afeshum	Golea-Genahti	181	Male	30+	Absent	NO	NO	0	None	stone wall;wood & earth roof	NO	Yes	Yes	Yes	NO	YES	#NULL!	#NULL!	#NULL!	#NULL!	NO	None	None	#NULL!	#NULL!	#NULL!	#NULL!	#NULL!	#NULL!	#NULL!
394	Ganta-Afeshum	Golea-Genahti	181	Male	0 - 9	Absent	NO	NO	0	None	stone wall;wood & earth roof	NO	Yes	Yes	Yes	NO	YES	#NULL!	#NULL!	#NULL!	#NULL!	NO	None	None	#NULL!	#NULL!	#NULL!	#NULL!	#NULL!	#NULL!	#NULL!
395	Ganta-Afeshum	Golea-Genahti	181	Male	0 - 9	Absent	NO	NO	0	None	stone wall;wood & earth roof	NO	Yes	Yes	Yes	NO	YES	#NULL!	#NULL!	#NULL!	#NULL!	NO	None	None	#NULL!	#NULL!	#NULL!	#NULL!	#NULL!	#NULL!	#NULL!
396	Ganta-Afeshum	Golea-Genahti	181	Female	0 - 9	Absent	NO	NO	0	None	stone wall;wood & earth roof	NO	Yes	Yes	Yes	NO	YES	#NULL!	#NULL!	#NULL!	#NULL!	NO	None	None	#NULL!	#NULL!	#NULL!	#NULL!	#NULL!	#NULL!	#NULL!
397	Ganta-Afeshum	Golea-Genahti	182	Male	30+	Absent	NO	NO	0	None	stone wall;wood & earth roof	NO	Yes	Yes	Yes	NO	YES	Yes	1	0	1	NO	None	None	YES	YES	YES	Traditional	Holly water or mud	Genetic	No/Don't know
398	Ganta-Afeshum	Golea-Genahti	182	Female	20 - 29	Scar	NO	YES	1	Leg	stone wall;wood & earth roof	NO	Yes	Yes	Yes	NO	YES	#NULL!	#NULL!	#NULL!	#NULL!	NO	None	None	#NULL!	#NULL!	#NULL!	#NULL!	#NULL!	#NULL!	#NULL!
399	Ganta-Afeshum	Golea-Genahti	182	Female	0 - 9	Absent	NO	NO	0	None	stone wall;wood & earth roof	NO	Yes	Yes	Yes	NO	YES	#NULL!	#NULL!	#NULL!	#NULL!	NO	None	None	#NULL!	#NULL!	#NULL!	#NULL!	#NULL!	#NULL!	#NULL!
400	Ganta-Afeshum	Golea-Genahti	182	Male	0 - 9	Absent	NO	NO	0	None	stone wall;wood & earth roof	NO	Yes	Yes	Yes	NO	YES	#NULL!	#NULL!	#NULL!	#NULL!	NO	None	None	#NULL!	#NULL!	#NULL!	#NULL!	#NULL!	#NULL!	#NULL!
401	Ganta-Afeshum	Golea-Genahti	183	Male	30+	Absent	NO	NO	0	None	stone wall;wood & earth roof	NO	Yes	Yes	Yes	NO	YES	Yes	1	0	1	NO	None	None	YES	YES	YES	Traditional	Holly water or mud	Don't know	No/Don't know
402	Ganta-Afeshum	Golea-Genahti	183	Female	30+	Absent	NO	NO	0	None	stone wall;wood & earth roof	NO	Yes	Yes	Yes	NO	YES	#NULL!	#NULL!	#NULL!	#NULL!	NO	None	None	#NULL!	#NULL!	#NULL!	#NULL!	#NULL!	#NULL!	#NULL!
403	Ganta-Afeshum	Golea-Genahti	183	Female	10 - 19	Scar	NO	YES	1	Nose	stone wall;wood & earth roof	NO	Yes	Yes	Yes	NO	YES	#NULL!	#NULL!	#NULL!	#NULL!	NO	None	None	#NULL!	#NULL!	#NULL!	#NULL!	#NULL!	#NULL!	#NULL!
404	Ganta-Afeshum	Golea-Genahti	183	Female	10 - 19	Absent	NO	NO	0	None	stone wall;wood & earth roof	NO	Yes	Yes	Yes	NO	YES	#NULL!	#NULL!	#NULL!	#NULL!	NO	None	None	#NULL!	#NULL!	#NULL!	#NULL!	#NULL!	#NULL!	#NULL!
405	Ganta-Afeshum	Golea-Genahti	183	Female	0 - 9	Absent	NO	NO	0	None	stone wall;wood & earth roof	NO	Yes	Yes	Yes	NO	YES	#NULL!	#NULL!	#NULL!	#NULL!	NO	None	None	#NULL!	#NULL!	#NULL!	#NULL!	#NULL!	#NULL!	#NULL!
406	Ganta-Afeshum	Golea-Genahti	183	Female	0 - 9	Absent	NO	NO	0	None	stone wall;wood & earth roof	NO	Yes	Yes	Yes	NO	YES	#NULL!	#NULL!	#NULL!	#NULL!	NO	None	None	#NULL!	#NULL!	#NULL!	#NULL!	#NULL!	#NULL!	#NULL!
407	Ganta-Afeshum	Golea-Genahti	183	Male	10 - 19	Absent	NO	NO	0	None	stone wall;wood & earth roof	NO	Yes	Yes	Yes	NO	YES	#NULL!	#NULL!	#NULL!	#NULL!	NO	None	None	#NULL!	#NULL!	#NULL!	#NULL!	#NULL!	#NULL!	#NULL!
408	Ganta-Afeshum	Golea-Genahti	184	Male	30+	Absent	NO	NO	0	None	stone wall;wood & earth roof	NO	Yes	Yes	Yes	NO	YES	Yes	1	0	1	NO	None	None	YES	YES	YES	Traditional	Herbs	Don't know	No/Don't know
409	Ganta-Afeshum	Golea-Genahti	184	Female	30+	Absent	NO	NO	0	None	stone wall;wood & earth roof	NO	Yes	Yes	Yes	NO	YES	#NULL!	#NULL!	#NULL!	#NULL!	NO	None	None	#NULL!	#NULL!	#NULL!	#NULL!	#NULL!	#NULL!	#NULL!
410	Ganta-Afeshum	Golea-Genahti	184	Male	20 - 29	Absent	NO	NO	0	None	stone wall;wood & earth roof	NO	Yes	Yes	Yes	NO	YES	#NULL!	#NULL!	#NULL!	#NULL!	NO	None	None	#NULL!	#NULL!	#NULL!	#NULL!	#NULL!	#NULL!	#NULL!
411	Ganta-Afeshum	Golea-Genahti	184	Male	10 - 19	Scar	NO	YES	1	Cheeks	stone wall;wood & earth roof	NO	Yes	Yes	Yes	NO	YES	#NULL!	#NULL!	#NULL!	#NULL!	NO	None	None	#NULL!	#NULL!	#NULL!	#NULL!	#NULL!	#NULL!	#NULL!
412	Ganta-Afeshum	Golea-Genahti	184	Female	10 - 19	Absent	NO	NO	0	None	stone wall;wood & earth roof	NO	Yes	Yes	Yes	NO	YES	#NULL!	#NULL!	#NULL!	#NULL!	NO	None	None	#NULL!	#NULL!	#NULL!	#NULL!	#NULL!	#NULL!	#NULL!
413	Ganta-Afeshum	Golea-Genahti	184	Female	10 - 19	Absent	NO	NO	0	None	stone wall;wood & earth roof	NO	Yes	Yes	Yes	NO	YES	#NULL!	#NULL!	#NULL!	#NULL!	NO	None	None	#NULL!	#NULL!	#NULL!	#NULL!	#NULL!	#NULL!	#NULL!
414	Ganta-Afeshum	Golea-Genahti	184	Female	0 - 9	Absent	NO	NO	0	None	stone wall;wood & earth roof	NO	Yes	Yes	Yes	NO	YES	#NULL!	#NULL!	#NULL!	#NULL!	NO	None	None	#NULL!	#NULL!	#NULL!	#NULL!	#NULL!	#NULL!	#NULL!
415	Ganta-Afeshum	Golea-Genahti	184	Female	0 - 9	Absent	NO	NO	0	None	stone wall;wood & earth roof	NO	Yes	Yes	Yes	NO	YES	#NULL!	#NULL!	#NULL!	#NULL!	NO	None	None	#NULL!	#NULL!	#NULL!	#NULL!	#NULL!	#NULL!	#NULL!
416	Ganta-Afeshum	Golea-Genahti	184	Female	0 - 9	Absent	NO	NO	0	None	stone wall;wood & earth roof	NO	Yes	Yes	Yes	NO	YES	#NULL!	#NULL!	#NULL!	#NULL!	NO	None	None	#NULL!	#NULL!	#NULL!	#NULL!	#NULL!	#NULL!	#NULL!
417	Ganta-Afeshum	Golea-Genahti	185	Male	30+	Absent	NO	NO	0	None	stone wall;wood & earth roof	NO	NO	NO	Yes	NO	YES	NO	0	0	0	NO	None	None	YES	YES	YES	Traditional	Herbs	Don't know	No/Don't know
418	Ganta-Afeshum	Golea-Genahti	185	Female	30+	Absent	NO	NO	0	None	stone wall;wood & earth roof	NO	NO	NO	Yes	NO	YES	#NULL!	#NULL!	#NULL!	#NULL!	NO	None	None	#NULL!	#NULL!	#NULL!	#NULL!	#NULL!	#NULL!	#NULL!
419	Ganta-Afeshum	Golea-Genahti	185	Female	20 - 29	Absent	NO	NO	0	None	stone wall;wood & earth roof	NO	NO	NO	Yes	NO	YES	#NULL!	#NULL!	#NULL!	#NULL!	NO	None	None	#NULL!	#NULL!	#NULL!	#NULL!	#NULL!	#NULL!	#NULL!
420	Ganta-Afeshum	Golea-Genahti	185	Female	20 - 29	Absent	NO	NO	0	None	stone wall;wood & earth roof	NO	NO	NO	Yes	NO	YES	#NULL!	#NULL!	#NULL!	#NULL!	NO	None	None	#NULL!	#NULL!	#NULL!	#NULL!	#NULL!	#NULL!	#NULL!
421	Ganta-Afeshum	Golea-Genahti	185	Female	10 - 19	Absent	NO	NO	0	None	stone wall;wood & earth roof	NO	NO	NO	Yes	NO	YES	#NULL!	#NULL!	#NULL!	#NULL!	NO	None	None	#NULL!	#NULL!	#NULL!	#NULL!	#NULL!	#NULL!	#NULL!
422	Ganta-Afeshum	Golea-Genahti	185	Male	10 - 19	Absent	NO	NO	0	None	stone wall;wood & earth roof	NO	NO	NO	Yes	NO	YES	#NULL!	#NULL!	#NULL!	#NULL!	NO	None	None	#NULL!	#NULL!	#NULL!	#NULL!	#NULL!	#NULL!	#NULL!
423	Ganta-Afeshum	Golea-Genahti	186	Male	30+	Absent	NO	NO	0	None	stone wall;wood & earth roof	NO	NO	Yes	Yes	NO	YES	NO	0	0	0	NO	None	None	YES	YES	YES	Traditional	Herbs	Don't know	No/Don't know
424	Ganta-Afeshum	Golea-Genahti	186	Female	30+	Absent	NO	NO	0	None	stone wall;wood & earth roof	NO	NO	Yes	Yes	NO	YES	#NULL!	#NULL!	#NULL!	#NULL!	NO	None	None	#NULL!	#NULL!	#NULL!	#NULL!	#NULL!	#NULL!	#NULL!
425	Ganta-Afeshum	Golea-Genahti	186	Male	20 - 29	Absent	NO	NO	0	None	stone wall;wood & earth roof	NO	NO	Yes	Yes	NO	YES	#NULL!	#NULL!	#NULL!	#NULL!	NO	None	None	#NULL!	#NULL!	#NULL!	#NULL!	#NULL!	#NULL!	#NULL!
426	Ganta-Afeshum	Golea-Genahti	186	Male	20 - 29	Absent	NO	NO	0	None	stone wall;wood & earth roof	NO	NO	Yes	Yes	NO	YES	#NULL!	#NULL!	#NULL!	#NULL!	NO	None	None	#NULL!	#NULL!	#NULL!	#NULL!	#NULL!	#NULL!	#NULL!
427	Ganta-Afeshum	Golea-Genahti	186	Female	10 - 19	Absent	NO	NO	0	None	stone wall;wood & earth roof	NO	NO	Yes	Yes	NO	YES	#NULL!	#NULL!	#NULL!	#NULL!	NO	None	None	#NULL!	#NULL!	#NULL!	#NULL!	#NULL!	#NULL!	#NULL!
428	Ganta-Afeshum	Golea-Genahti	186	Male	10 - 19	Absent	NO	NO	0	None	stone wall;wood & earth roof	NO	NO	Yes	Yes	NO	YES	#NULL!	#NULL!	#NULL!	#NULL!	NO	None	None	#NULL!	#NULL!	#NULL!	#NULL!	#NULL!	#NULL!	#NULL!
429	Ganta-Afeshum	Golea-Genahti	186	Female	10 - 19	Absent	NO	NO	0	None	stone wall;wood & earth roof	NO	NO	Yes	Yes	NO	YES	#NULL!	#NULL!	#NULL!	#NULL!	NO	None	None	#NULL!	#NULL!	#NULL!	#NULL!	#NULL!	#NULL!	#NULL!
430	Ganta-Afeshum	Golea-Genahti	186	Female	0 - 9	Absent	NO	NO	0	None	stone wall;wood & earth roof	NO	NO	Yes	Yes	NO	YES	#NULL!	#NULL!	#NULL!	#NULL!	NO	None	None	#NULL!	#NULL!	#NULL!	#NULL!	#NULL!	#NULL!	#NULL!
431	Ganta-Afeshum	Golea-Genahti	187	Male	30+	Absent	NO	NO	0	None	stone wall;wood & earth roof	NO	NO	Yes	Yes	NO	YES	NO	0	0	0	NO	None	None	YES	YES	YES	Traditional	Herbs	Don't know	No/Don't know
432	Ganta-Afeshum	Golea-Genahti	187	Female	30+	Absent	NO	NO	0	None	stone wall;wood & earth roof	NO	NO	Yes	Yes	NO	YES	#NULL!	#NULL!	#NULL!	#NULL!	NO	None	None	#NULL!	#NULL!	#NULL!	#NULL!	#NULL!	#NULL!	#NULL!
433	Ganta-Afeshum	Golea-Genahti	187	Male	10 - 19	Absent	NO	NO	0	None	stone wall;wood & earth roof	NO	NO	Yes	Yes	NO	YES	#NULL!	#NULL!	#NULL!	#NULL!	NO	None	None	#NULL!	#NULL!	#NULL!	#NULL!	#NULL!	#NULL!	#NULL!
434	Ganta-Afeshum	Golea-Genahti	187	Male	0 - 9	Absent	NO	NO	0	None	stone wall;wood & earth roof	NO	NO	Yes	Yes	NO	YES	#NULL!	#NULL!	#NULL!	#NULL!	NO	None	None	#NULL!	#NULL!	#NULL!	#NULL!	#NULL!	#NULL!	#NULL!
435	Ganta-Afeshum	Golea-Genahti	187	Female	0 - 9	Absent	NO	NO	0	None	stone wall;wood & earth roof	NO	NO	Yes	Yes	NO	YES	#NULL!	#NULL!	#NULL!	#NULL!	NO	None	None	#NULL!	#NULL!	#NULL!	#NULL!	#NULL!	#NULL!	#NULL!
436	Ganta-Afeshum	Golea-Genahti	187	Male	0 - 9	Absent	NO	NO	0	None	stone wall;wood & earth roof	NO	NO	Yes	Yes	NO	YES	#NULL!	#NULL!	#NULL!	#NULL!	NO	None	None	#NULL!	#NULL!	#NULL!	#NULL!	#NULL!	#NULL!	#NULL!
437	Ganta-Afeshum	Golea-Genahti	187	Male	0 - 9	Absent	NO	NO	0	None	stone wall;wood & earth roof	NO	NO	Yes	Yes	NO	YES	#NULL!	#NULL!	#NULL!	#NULL!	NO	None	None	#NULL!	#NULL!	#NULL!	#NULL!	#NULL!	#NULL!	#NULL!
438	Ganta-Afeshum	Golea-Genahti	188	Male	30+	Absent	NO	NO	0	None	stone wall;wood & earth roof	Yes	Yes	Yes	Yes	NO	YES	Yes	3	0	3	NO	None	None	YES	YES	YES	Traditional	Holly water or mud	Don't know	No/Don't know
439	Ganta-Afeshum	Golea-Genahti	188	Female	30+	Absent	NO	NO	0	None	stone wall;wood & earth roof	Yes	Yes	Yes	Yes	NO	YES	#NULL!	#NULL!	#NULL!	#NULL!	NO	None	None	#NULL!	#NULL!	#NULL!	#NULL!	#NULL!	#NULL!	#NULL!
440	Ganta-Afeshum	Golea-Genahti	188	Female	30+	Scar	NO	YES	1	Cheeks	stone wall;wood & earth roof	Yes	Yes	Yes	Yes	NO	YES	#NULL!	#NULL!	#NULL!	#NULL!	NO	None	None	#NULL!	#NULL!	#NULL!	#NULL!	#NULL!	#NULL!	#NULL!
441	Ganta-Afeshum	Golea-Genahti	188	Female	10 - 19	Scar	NO	YES	1	Cheeks	stone wall;wood & earth roof	Yes	Yes	Yes	Yes	NO	YES	#NULL!	#NULL!	#NULL!	#NULL!	NO	None	None	#NULL!	#NULL!	#NULL!	#NULL!	#NULL!	#NULL!	#NULL!
442	Ganta-Afeshum	Golea-Genahti	188	Male	10 - 19	Scar	NO	YES	1	Cheeks	stone wall;wood & earth roof	Yes	Yes	Yes	Yes	NO	YES	#NULL!	#NULL!	#NULL!	#NULL!	NO	None	None	#NULL!	#NULL!	#NULL!	#NULL!	#NULL!	#NULL!	#NULL!
443	Ganta-Afeshum	Golea-Genahti	188	Male	10 - 19	Absent	NO	NO	0	None	stone wall;wood & earth roof	Yes	Yes	Yes	Yes	NO	YES	#NULL!	#NULL!	#NULL!	#NULL!	NO	None	None	#NULL!	#NULL!	#NULL!	#NULL!	#NULL!	#NULL!	#NULL!
444	Ganta-Afeshum	Golea-Genahti	188	Male	10 - 19	Absent	NO	NO	0	None	stone wall;wood & earth roof	Yes	Yes	Yes	Yes	NO	YES	#NULL!	#NULL!	#NULL!	#NULL!	NO	None	None	#NULL!	#NULL!	#NULL!	#NULL!	#NULL!	#NULL!	#NULL!
445	Ganta-Afeshum	Golea-Genahti	188	Male	0 - 9	Absent	NO	NO	0	None	stone wall;wood & earth roof	Yes	Yes	Yes	Yes	NO	YES	#NULL!	#NULL!	#NULL!	#NULL!	NO	None	None	#NULL!	#NULL!	#NULL!	#NULL!	#NULL!	#NULL!	#NULL!
446	Ganta-Afeshum	Golea-Genahti	189	Male	30+	Absent	NO	NO	0	None	stone wall;wood & earth roof	NO	Yes	Yes	Yes	NO	YES	Yes	1	0	1	NO	None	None	YES	YES	YES	Traditional	Holly water or mud	Don't know	No/Don't know
447	Ganta-Afeshum	Golea-Genahti	189	Female	30+	Absent	NO	NO	0	None	stone wall;wood & earth roof	NO	Yes	Yes	Yes	NO	YES	#NULL!	#NULL!	#NULL!	#NULL!	NO	None	None	#NULL!	#NULL!	#NULL!	#NULL!	#NULL!	#NULL!	#NULL!
448	Ganta-Afeshum	Golea-Genahti	189	Female	10 - 19	Scar	NO	YES	1	Cheeks	stone wall;wood & earth roof	NO	Yes	Yes	Yes	NO	YES	#NULL!	#NULL!	#NULL!	#NULL!	NO	None	None	#NULL!	#NULL!	#NULL!	#NULL!	#NULL!	#NULL!	#NULL!
449	Ganta-Afeshum	Golea-Genahti	189	Male	10 - 19	Absent	NO	NO	0	None	stone wall;wood & earth roof	NO	Yes	Yes	Yes	NO	YES	#NULL!	#NULL!	#NULL!	#NULL!	NO	None	None	#NULL!	#NULL!	#NULL!	#NULL!	#NULL!	#NULL!	#NULL!
450	Ganta-Afeshum	Golea-Genahti	190	Male	30+	Absent	NO	NO	0	None	stone wall;wood & earth roof	NO	Yes	Yes	Yes	NO	YES	NO	0	0	0	NO	None	None	YES	YES	YES	Traditional	Herbs	Genetic	No/Don't know
451	Ganta-Afeshum	Golea-Genahti	190	Female	30+	Absent	NO	NO	0	None	stone wall;wood & earth roof	NO	Yes	Yes	Yes	NO	YES	#NULL!	#NULL!	#NULL!	#NULL!	NO	None	None	#NULL!	#NULL!	#NULL!	#NULL!	#NULL!	#NULL!	#NULL!
452	Ganta-Afeshum	Golea-Genahti	190	Female	10 - 19	Absent	NO	NO	0	None	stone wall;wood & earth roof	NO	Yes	Yes	Yes	NO	YES	#NULL!	#NULL!	#NULL!	#NULL!	NO	None	None	#NULL!	#NULL!	#NULL!	#NULL!	#NULL!	#NULL!	#NULL!
453	Ganta-Afeshum	Golea-Genahti	190	Male	10 - 19	Absent	NO	NO	0	None	stone wall;wood & earth roof	NO	Yes	Yes	Yes	NO	YES	#NULL!	#NULL!	#NULL!	#NULL!	NO	None	None	#NULL!	#NULL!	#NULL!	#NULL!	#NULL!	#NULL!	#NULL!
454	Ganta-Afeshum	Golea-Genahti	190	Male	10 - 19	Absent	NO	NO	0	None	stone wall;wood & earth roof	NO	Yes	Yes	Yes	NO	YES	#NULL!	#NULL!	#NULL!	#NULL!	NO	None	None	#NULL!	#NULL!	#NULL!	#NULL!	#NULL!	#NULL!	#NULL!
455	Ganta-Afeshum	Golea-Genahti	190	Female	0 - 9	Absent	NO	NO	0	None	stone wall;wood & earth roof	NO	Yes	Yes	Yes	NO	YES	#NULL!	#NULL!	#NULL!	#NULL!	NO	None	None	#NULL!	#NULL!	#NULL!	#NULL!	#NULL!	#NULL!	#NULL!
456	Ganta-Afeshum	Golea-Genahti	190	Female	0 - 9	Absent	NO	NO	0	None	stone wall;wood & earth roof	NO	Yes	Yes	Yes	NO	YES	#NULL!	#NULL!	#NULL!	#NULL!	NO	None	None	#NULL!	#NULL!	#NULL!	#NULL!	#NULL!	#NULL!	#NULL!
457	Ganta-Afeshum	Golea-Genahti	191	Male	30+	Absent	NO	NO	0	None	stone wall;wood & earth roof	NO	Yes	Yes	Yes	NO	YES	NO	0	0	0	NO	None	None	YES	YES	YES	Traditional	Herbs	Don't know	No/Don't know
458	Ganta-Afeshum	Golea-Genahti	191	Female	30+	Absent	NO	NO	0	None	stone wall;wood & earth roof	NO	Yes	Yes	Yes	NO	YES	#NULL!	#NULL!	#NULL!	#NULL!	NO	None	None	#NULL!	#NULL!	#NULL!	#NULL!	#NULL!	#NULL!	#NULL!
459	Ganta-Afeshum	Golea-Genahti	191	Female	30+	Absent	NO	NO	0	None	stone wall;wood & earth roof	NO	Yes	Yes	Yes	NO	YES	#NULL!	#NULL!	#NULL!	#NULL!	NO	None	None	#NULL!	#NULL!	#NULL!	#NULL!	#NULL!	#NULL!	#NULL!
460	Ganta-Afeshum	Golea-Genahti	191	Female	10 - 19	Absent	NO	NO	0	None	stone wall;wood & earth roof	NO	Yes	Yes	Yes	NO	YES	#NULL!	#NULL!	#NULL!	#NULL!	NO	None	None	#NULL!	#NULL!	#NULL!	#NULL!	#NULL!	#NULL!	#NULL!
461	Ganta-Afeshum	Golea-Genahti	191	Male	30+	Absent	NO	NO	0	None	stone wall;wood & earth roof	NO	Yes	Yes	Yes	NO	YES	#NULL!	#NULL!	#NULL!	#NULL!	NO	None	None	#NULL!	#NULL!	#NULL!	#NULL!	#NULL!	#NULL!	#NULL!
462	Ganta-Afeshum	Golea-Genahti	191	Male	10 - 19	Absent	NO	NO	0	None	stone wall;wood & earth roof	NO	Yes	Yes	Yes	NO	YES	#NULL!	#NULL!	#NULL!	#NULL!	NO	None	None	#NULL!	#NULL!	#NULL!	#NULL!	#NULL!	#NULL!	#NULL!
463	Ganta-Afeshum	Golea-Genahti	191	Male	0 - 9	Absent	NO	NO	0	None	stone wall;wood & earth roof	NO	Yes	Yes	Yes	NO	YES	#NULL!	#NULL!	#NULL!	#NULL!	NO	None	None	#NULL!	#NULL!	#NULL!	#NULL!	#NULL!	#NULL!	#NULL!
464	Ganta-Afeshum	Golea-Genahti	191	Female	0 - 9	Absent	NO	NO	0	None	stone wall;wood & earth roof	NO	Yes	Yes	Yes	NO	YES	#NULL!	#NULL!	#NULL!	#NULL!	NO	None	None	#NULL!	#NULL!	#NULL!	#NULL!	#NULL!	#NULL!	#NULL!
465	Ganta-Afeshum	Golea-Genahti	191	Male	0 - 9	Absent	NO	NO	0	None	stone wall;wood & earth roof	NO	Yes	Yes	Yes	NO	YES	#NULL!	#NULL!	#NULL!	#NULL!	NO	None	None	#NULL!	#NULL!	#NULL!	#NULL!	#NULL!	#NULL!	#NULL!
466	Ganta-Afeshum	Golea-Genahti	192	Male	30+	Absent	NO	NO	0	None	stone wall;wood & earth roof	NO	NO	NO	Yes	NO	YES	NO	0	0	0	NO	None	None	YES	YES	YES	Traditional	Herbs	Genetic	No/Don't know
467	Ganta-Afeshum	Golea-Genahti	192	Female	30+	Absent	NO	NO	0	None	stone wall;wood & earth roof	NO	NO	NO	Yes	NO	YES	#NULL!	#NULL!	#NULL!	#NULL!	NO	None	None	#NULL!	#NULL!	#NULL!	#NULL!	#NULL!	#NULL!	#NULL!
468	Ganta-Afeshum	Golea-Genahti	192	Male	20 - 29	Absent	NO	NO	0	None	stone wall;wood & earth roof	NO	NO	NO	Yes	NO	YES	#NULL!	#NULL!	#NULL!	#NULL!	NO	None	None	#NULL!	#NULL!	#NULL!	#NULL!	#NULL!	#NULL!	#NULL!
469	Ganta-Afeshum	Golea-Genahti	192	Female	20 - 29	Absent	NO	NO	0	None	stone wall;wood & earth roof	NO	NO	NO	Yes	NO	YES	#NULL!	#NULL!	#NULL!	#NULL!	NO	None	None	#NULL!	#NULL!	#NULL!	#NULL!	#NULL!	#NULL!	#NULL!
470	Ganta-Afeshum	Golea-Genahti	192	Male	10 - 19	Absent	NO	NO	0	None	stone wall;wood & earth roof	NO	NO	NO	Yes	NO	YES	#NULL!	#NULL!	#NULL!	#NULL!	NO	None	None	#NULL!	#NULL!	#NULL!	#NULL!	#NULL!	#NULL!	#NULL!
471	Ganta-Afeshum	Golea-Genahti	192	Male	10 - 19	Absent	NO	NO	0	None	stone wall;wood & earth roof	NO	NO	NO	Yes	NO	YES	#NULL!	#NULL!	#NULL!	#NULL!	NO	None	None	#NULL!	#NULL!	#NULL!	#NULL!	#NULL!	#NULL!	#NULL!
472	Ganta-Afeshum	Golea-Genahti	192	Male	10 - 19	Absent	NO	NO	0	None	stone wall;wood & earth roof	NO	NO	NO	Yes	NO	YES	#NULL!	#NULL!	#NULL!	#NULL!	NO	None	None	#NULL!	#NULL!	#NULL!	#NULL!	#NULL!	#NULL!	#NULL!
473	Ganta-Afeshum	Golea-Genahti	192	Male	0 - 9	Absent	NO	NO	0	None	stone wall;wood & earth roof	NO	NO	NO	Yes	NO	YES	#NULL!	#NULL!	#NULL!	#NULL!	NO	None	None	#NULL!	#NULL!	#NULL!	#NULL!	#NULL!	#NULL!	#NULL!
474	Ganta-Afeshum	Golea-Genahti	193	Male	30+	Absent	NO	NO	0	None	stone wall;wood & earth roof	NO	NO	NO	Yes	NO	YES	NO	0	0	0	NO	None	None	YES	YES	YES	Traditional	Herbs	Don't know	No/Don't know
475	Ganta-Afeshum	Golea-Genahti	193	Female	20 - 29	Absent	NO	NO	0	None	stone wall;wood & earth roof	NO	NO	NO	Yes	NO	YES	#NULL!	#NULL!	#NULL!	#NULL!	NO	None	None	#NULL!	#NULL!	#NULL!	#NULL!	#NULL!	#NULL!	#NULL!
476	Ganta-Afeshum	Golea-Genahti	193	Male	0 - 9	Absent	NO	NO	0	None	stone wall;wood & earth roof	NO	NO	NO	Yes	NO	YES	#NULL!	#NULL!	#NULL!	#NULL!	NO	None	None	#NULL!	#NULL!	#NULL!	#NULL!	#NULL!	#NULL!	#NULL!
477	Ganta-Afeshum	Golea-Genahti	193	Male	0 - 9	Absent	NO	NO	0	None	stone wall;wood & earth roof	NO	NO	NO	Yes	NO	YES	#NULL!	#NULL!	#NULL!	#NULL!	NO	None	None	#NULL!	#NULL!	#NULL!	#NULL!	#NULL!	#NULL!	#NULL!
478	Ganta-Afeshum	Golea-Genahti	195	Female	30+	Absent	NO	NO	0	None	stone wall;wood & earth roof	NO	NO	NO	Yes	NO	YES	NO	0	0	0	NO	None	None	YES	YES	YES	Traditional	Herbs	Genetic	No/Don't know
479	Ganta-Afeshum	Golea-Genahti	195	Female	20 - 29	Absent	NO	NO	0	None	stone wall;wood & earth roof	NO	NO	NO	Yes	NO	YES	#NULL!	#NULL!	#NULL!	#NULL!	NO	None	None	#NULL!	#NULL!	#NULL!	#NULL!	#NULL!	#NULL!	#NULL!
480	Ganta-Afeshum	Golea-Genahti	195	Male	10 - 19	Absent	NO	NO	0	None	stone wall;wood & earth roof	NO	NO	NO	Yes	NO	YES	#NULL!	#NULL!	#NULL!	#NULL!	NO	None	None	#NULL!	#NULL!	#NULL!	#NULL!	#NULL!	#NULL!	#NULL!
481	Ganta-Afeshum	Golea-Genahti	195	Male	10 - 19	Absent	NO	NO	0	None	stone wall;wood & earth roof	NO	NO	NO	Yes	NO	YES	#NULL!	#NULL!	#NULL!	#NULL!	NO	None	None	#NULL!	#NULL!	#NULL!	#NULL!	#NULL!	#NULL!	#NULL!
482	Ganta-Afeshum	Golea-Genahti	195	Female	10 - 19	Absent	NO	NO	0	None	stone wall;wood & earth roof	NO	NO	NO	Yes	NO	YES	#NULL!	#NULL!	#NULL!	#NULL!	NO	None	None	#NULL!	#NULL!	#NULL!	#NULL!	#NULL!	#NULL!	#NULL!
483	Ganta-Afeshum	Golea-Genahti	195	Male	0 - 9	Absent	NO	NO	0	None	stone wall;wood & earth roof	NO	NO	NO	Yes	NO	YES	#NULL!	#NULL!	#NULL!	#NULL!	NO	None	None	#NULL!	#NULL!	#NULL!	#NULL!	#NULL!	#NULL!	#NULL!
484	Ganta-Afeshum	Golea-Genahti	196	Female	30+	Absent	NO	NO	0	None	stone wall;wood & earth roof	NO	NO	Yes	Yes	NO	YES	NO	0	0	0	NO	None	None	YES	YES	YES	Traditional	Herbs	Genetic	No/Don't know
485	Ganta-Afeshum	Golea-Genahti	196	Male	10 - 19	Absent	NO	NO	0	None	stone wall;wood & earth roof	NO	NO	Yes	Yes	NO	YES	#NULL!	#NULL!	#NULL!	#NULL!	NO	None	None	#NULL!	#NULL!	#NULL!	#NULL!	#NULL!	#NULL!	#NULL!
486	Ganta-Afeshum	Golea-Genahti	196	Female	0 - 9	Absent	NO	NO	0	None	stone wall;wood & earth roof	NO	NO	Yes	Yes	NO	YES	#NULL!	#NULL!	#NULL!	#NULL!	NO	None	None	#NULL!	#NULL!	#NULL!	#NULL!	#NULL!	#NULL!	#NULL!
487	Ganta-Afeshum	Golea-Genahti	196	Female	0 - 9	Absent	NO	NO	0	None	stone wall;wood & earth roof	NO	NO	Yes	Yes	NO	YES	#NULL!	#NULL!	#NULL!	#NULL!	NO	None	None	#NULL!	#NULL!	#NULL!	#NULL!	#NULL!	#NULL!	#NULL!
488	Ganta-Afeshum	Golea-Genahti	196	Female	0 - 9	Absent	NO	NO	0	None	stone wall;wood & earth roof	NO	NO	Yes	Yes	NO	YES	#NULL!	#NULL!	#NULL!	#NULL!	NO	None	None	#NULL!	#NULL!	#NULL!	#NULL!	#NULL!	#NULL!	#NULL!
489	Ganta-Afeshum	Golea-Genahti	196	Male	0 - 9	Absent	NO	NO	0	None	stone wall;wood & earth roof	NO	NO	Yes	Yes	NO	YES	#NULL!	#NULL!	#NULL!	#NULL!	NO	None	None	#NULL!	#NULL!	#NULL!	#NULL!	#NULL!	#NULL!	#NULL!
490	Ganta-Afeshum	Golea-Genahti	198	Male	30+	Absent	NO	NO	0	None	stone wall;wood & earth roof	NO	NO	Yes	Yes	NO	YES	NO	0	0	0	NO	None	None	YES	YES	YES	Traditional	Herbs	Don't know	No/Don't know
491	Ganta-Afeshum	Golea-Genahti	198	Female	30+	Absent	NO	NO	0	None	stone wall;wood & earth roof	NO	NO	Yes	Yes	NO	YES	#NULL!	#NULL!	#NULL!	#NULL!	NO	None	None	#NULL!	#NULL!	#NULL!	#NULL!	#NULL!	#NULL!	#NULL!
492	Ganta-Afeshum	Golea-Genahti	198	Male	20 - 29	Absent	NO	NO	0	None	stone wall;wood & earth roof	NO	NO	Yes	Yes	NO	YES	#NULL!	#NULL!	#NULL!	#NULL!	NO	None	None	#NULL!	#NULL!	#NULL!	#NULL!	#NULL!	#NULL!	#NULL!
493	Ganta-Afeshum	Golea-Genahti	198	Female	10 - 19	Absent	NO	NO	0	None	stone wall;wood & earth roof	NO	NO	Yes	Yes	NO	YES	#NULL!	#NULL!	#NULL!	#NULL!	NO	None	None	#NULL!	#NULL!	#NULL!	#NULL!	#NULL!	#NULL!	#NULL!
494	Ganta-Afeshum	Golea-Genahti	198	Female	10 - 19	Absent	NO	NO	0	None	stone wall;wood & earth roof	NO	NO	Yes	Yes	NO	YES	#NULL!	#NULL!	#NULL!	#NULL!	NO	None	None	#NULL!	#NULL!	#NULL!	#NULL!	#NULL!	#NULL!	#NULL!
495	Ganta-Afeshum	Golea-Genahti	198	Male	0 - 9	Absent	NO	NO	0	None	stone wall;wood & earth roof	NO	NO	Yes	Yes	NO	YES	#NULL!	#NULL!	#NULL!	#NULL!	NO	None	None	#NULL!	#NULL!	#NULL!	#NULL!	#NULL!	#NULL!	#NULL!
496	Ganta-Afeshum	Golea-Genahti	199	Female	30+	Absent	NO	NO	0	None	stone wall;wood & earth roof	NO	NO	Yes	Yes	NO	YES	NO	0	0	0	NO	None	None	YES	YES	YES	Traditional	Herbs	Genetic	No/Don't know
497	Ganta-Afeshum	Golea-Genahti	199	Female	30+	Absent	NO	NO	0	None	stone wall;wood & earth roof	NO	NO	Yes	Yes	NO	YES	#NULL!	#NULL!	#NULL!	#NULL!	NO	None	None	#NULL!	#NULL!	#NULL!	#NULL!	#NULL!	#NULL!	#NULL!
498	Ganta-Afeshum	Golea-Genahti	199	Female	10 - 19	Absent	NO	NO	0	None	stone wall;wood & earth roof	NO	NO	Yes	Yes	NO	YES	#NULL!	#NULL!	#NULL!	#NULL!	NO	None	None	#NULL!	#NULL!	#NULL!	#NULL!	#NULL!	#NULL!	#NULL!
499	Ganta-Afeshum	Golea-Genahti	199	Female	10 - 19	Absent	NO	NO	0	None	stone wall;wood & earth roof	NO	NO	Yes	Yes	NO	YES	#NULL!	#NULL!	#NULL!	#NULL!	NO	None	None	#NULL!	#NULL!	#NULL!	#NULL!	#NULL!	#NULL!	#NULL!
500	Ganta-Afeshum	Golea-Genahti	199	Male	10 - 19	Absent	NO	NO	0	None	stone wall;wood & earth roof	NO	NO	Yes	Yes	NO	YES	#NULL!	#NULL!	#NULL!	#NULL!	NO	None	None	#NULL!	#NULL!	#NULL!	#NULL!	#NULL!	#NULL!	#NULL!
501	Ganta-Afeshum	Golea-Genahti	199	Male	0 - 9	Absent	NO	NO	0	None	stone wall;wood & earth roof	NO	NO	Yes	Yes	NO	YES	#NULL!	#NULL!	#NULL!	#NULL!	NO	None	None	#NULL!	#NULL!	#NULL!	#NULL!	#NULL!	#NULL!	#NULL!
502	Ganta-Afeshum	Golea-Genahti	200	Male	30+	Absent	NO	NO	0	None	stone wall;wood & earth roof	Yes	Yes	Yes	Yes	NO	YES	NO	0	0	0	NO	None	None	YES	YES	YES	Traditional	Herbs	Don't know	No/Don't know
503	Ganta-Afeshum	Golea-Genahti	200	Female	30+	Absent	NO	NO	0	None	stone wall;wood & earth roof	Yes	Yes	Yes	Yes	NO	YES	#NULL!	#NULL!	#NULL!	#NULL!	NO	None	None	#NULL!	#NULL!	#NULL!	#NULL!	#NULL!	#NULL!	#NULL!
504	Ganta-Afeshum	Golea-Genahti	200	Female	10 - 19	Absent	NO	NO	0	None	stone wall;wood & earth roof	Yes	Yes	Yes	Yes	NO	YES	#NULL!	#NULL!	#NULL!	#NULL!	NO	None	None	#NULL!	#NULL!	#NULL!	#NULL!	#NULL!	#NULL!	#NULL!
505	Ganta-Afeshum	Golea-Genahti	200	Female	0 - 9	Absent	NO	NO	0	None	stone wall;wood & earth roof	Yes	Yes	Yes	Yes	NO	YES	#NULL!	#NULL!	#NULL!	#NULL!	NO	None	None	#NULL!	#NULL!	#NULL!	#NULL!	#NULL!	#NULL!	#NULL!
506	Ganta-Afeshum	Golea-Genahti	200	Male	0 - 9	Absent	NO	NO	0	None	stone wall;wood & earth roof	Yes	Yes	Yes	Yes	NO	YES	#NULL!	#NULL!	#NULL!	#NULL!	NO	None	None	#NULL!	#NULL!	#NULL!	#NULL!	#NULL!	#NULL!	#NULL!
507	Ganta-Afeshum	Golea-Genahti	200	Female	0 - 9	Absent	NO	NO	0	None	stone wall;wood & earth roof	Yes	Yes	Yes	Yes	NO	YES	#NULL!	#NULL!	#NULL!	#NULL!	NO	None	None	#NULL!	#NULL!	#NULL!	#NULL!	#NULL!	#NULL!	#NULL!
508	Ganta-Afeshum	Golea-Genahti	201	Male	30+	Absent	NO	NO	0	None	stone wall;wood & earth roof	Yes	Yes	Yes	Yes	NO	YES	Yes	1	0	1	NO	None	None	YES	YES	YES	Traditional	Holly water or mud	Don't know	No/Don't know
509	Ganta-Afeshum	Golea-Genahti	201	Female	30+	Absent	NO	NO	0	None	stone wall;wood & earth roof	Yes	Yes	Yes	Yes	NO	YES	#NULL!	#NULL!	#NULL!	#NULL!	NO	None	None	#NULL!	#NULL!	#NULL!	#NULL!	#NULL!	#NULL!	#NULL!
510	Ganta-Afeshum	Golea-Genahti	201	Female	10 - 19	Scar	NO	YES	1	Cheeks	stone wall;wood & earth roof	Yes	Yes	Yes	Yes	NO	YES	#NULL!	#NULL!	#NULL!	#NULL!	NO	None	None	#NULL!	#NULL!	#NULL!	#NULL!	#NULL!	#NULL!	#NULL!
511	Ganta-Afeshum	Golea-Genahti	201	Male	10 - 19	Absent	NO	NO	0	None	stone wall;wood & earth roof	Yes	Yes	Yes	Yes	NO	YES	#NULL!	#NULL!	#NULL!	#NULL!	NO	None	None	#NULL!	#NULL!	#NULL!	#NULL!	#NULL!	#NULL!	#NULL!
512	Ganta-Afeshum	Golea-Genahti	201	Male	10 - 19	Absent	NO	NO	0	None	stone wall;wood & earth roof	Yes	Yes	Yes	Yes	NO	YES	#NULL!	#NULL!	#NULL!	#NULL!	NO	None	None	#NULL!	#NULL!	#NULL!	#NULL!	#NULL!	#NULL!	#NULL!
513	Ganta-Afeshum	Golea-Genahti	201	Male	0 - 9	Absent	NO	NO	0	None	stone wall;wood & earth roof	Yes	Yes	Yes	Yes	NO	YES	#NULL!	#NULL!	#NULL!	#NULL!	NO	None	None	#NULL!	#NULL!	#NULL!	#NULL!	#NULL!	#NULL!	#NULL!
514	Ganta-Afeshum	Golea-Genahti	201	Female	0 - 9	Absent	NO	NO	0	None	stone wall;wood & earth roof	Yes	Yes	Yes	Yes	NO	YES	#NULL!	#NULL!	#NULL!	#NULL!	NO	None	None	#NULL!	#NULL!	#NULL!	#NULL!	#NULL!	#NULL!	#NULL!
515	Ganta-Afeshum	Golea-Genahti	201	Female	0 - 9	Absent	NO	NO	0	None	stone wall;wood & earth roof	Yes	Yes	Yes	Yes	NO	YES	#NULL!	#NULL!	#NULL!	#NULL!	NO	None	None	#NULL!	#NULL!	#NULL!	#NULL!	#NULL!	#NULL!	#NULL!
516	Ganta-Afeshum	Golea-Genahti	202	Male	30+	Absent	NO	NO	0	None	stone wall;wood & earth roof	Yes	Yes	Yes	Yes	NO	YES	NO	0	0	0	NO	None	None	YES	YES	YES	Traditional	Herbs	Don't know	No/Don't know
517	Ganta-Afeshum	Golea-Genahti	202	Female	30+	Absent	NO	NO	0	None	stone wall;wood & earth roof	Yes	Yes	Yes	Yes	NO	YES	#NULL!	#NULL!	#NULL!	#NULL!	NO	None	None	#NULL!	#NULL!	#NULL!	#NULL!	#NULL!	#NULL!	#NULL!
518	Ganta-Afeshum	Golea-Genahti	202	Male	10 - 19	Absent	NO	NO	0	None	stone wall;wood & earth roof	Yes	Yes	Yes	Yes	NO	YES	#NULL!	#NULL!	#NULL!	#NULL!	NO	None	None	#NULL!	#NULL!	#NULL!	#NULL!	#NULL!	#NULL!	#NULL!
519	Ganta-Afeshum	Golea-Genahti	202	Female	0 - 9	Absent	NO	NO	0	None	stone wall;wood & earth roof	Yes	Yes	Yes	Yes	NO	YES	#NULL!	#NULL!	#NULL!	#NULL!	NO	None	None	#NULL!	#NULL!	#NULL!	#NULL!	#NULL!	#NULL!	#NULL!
520	Ganta-Afeshum	Golea-Genahti	202	Female	0 - 9	Absent	NO	NO	0	None	stone wall;wood & earth roof	Yes	Yes	Yes	Yes	NO	YES	#NULL!	#NULL!	#NULL!	#NULL!	NO	None	None	#NULL!	#NULL!	#NULL!	#NULL!	#NULL!	#NULL!	#NULL!
521	Ganta-Afeshum	Golea-Genahti	202	Female	0 - 9	Absent	NO	NO	0	None	stone wall;wood & earth roof	Yes	Yes	Yes	Yes	NO	YES	#NULL!	#NULL!	#NULL!	#NULL!	NO	None	None	#NULL!	#NULL!	#NULL!	#NULL!	#NULL!	#NULL!	#NULL!
522	Ganta-Afeshum	Golea-Genahti	203	Female	30+	Absent	NO	NO	0	None	stone wall;wood & earth roof	Yes	Yes	Yes	NO	NO	YES	NO	0	0	0	NO	None	None	YES	YES	YES	Traditional	Herbs	Don't know	No/Don't know
523	Ganta-Afeshum	Golea-Genahti	203	Female	30+	Absent	NO	NO	0	None	stone wall;wood & earth roof	Yes	Yes	Yes	NO	NO	YES	#NULL!	#NULL!	#NULL!	#NULL!	NO	None	None	#NULL!	#NULL!	#NULL!	#NULL!	#NULL!	#NULL!	#NULL!
524	Ganta-Afeshum	Golea-Genahti	203	Male	20 - 29	Absent	NO	NO	0	None	stone wall;wood & earth roof	Yes	Yes	Yes	NO	NO	YES	#NULL!	#NULL!	#NULL!	#NULL!	NO	None	None	#NULL!	#NULL!	#NULL!	#NULL!	#NULL!	#NULL!	#NULL!
525	Ganta-Afeshum	Golea-Genahti	203	Male	10 - 19	Absent	NO	NO	0	None	stone wall;wood & earth roof	Yes	Yes	Yes	NO	NO	YES	#NULL!	#NULL!	#NULL!	#NULL!	NO	None	None	#NULL!	#NULL!	#NULL!	#NULL!	#NULL!	#NULL!	#NULL!
526	Ganta-Afeshum	Golea-Genahti	203	Female	0 - 9	Absent	NO	NO	0	None	stone wall;wood & earth roof	Yes	Yes	Yes	NO	NO	YES	#NULL!	#NULL!	#NULL!	#NULL!	NO	None	None	#NULL!	#NULL!	#NULL!	#NULL!	#NULL!	#NULL!	#NULL!
527	Ganta-Afeshum	Golea-Genahti	204	Male	30+	Absent	NO	NO	0	None	stone wall;wood & earth roof	Yes	NO	NO	Yes	NO	YES	NO	0	0	0	NO	None	None	YES	YES	YES	Traditional	Herbs	Don't know	No/Don't know
528	Ganta-Afeshum	Golea-Genahti	204	Female	30+	Absent	NO	NO	0	None	stone wall;wood & earth roof	Yes	NO	NO	Yes	NO	YES	#NULL!	#NULL!	#NULL!	#NULL!	NO	None	None	#NULL!	#NULL!	#NULL!	#NULL!	#NULL!	#NULL!	#NULL!
529	Ganta-Afeshum	Golea-Genahti	204	Female	10 - 19	Absent	NO	NO	0	None	stone wall;wood & earth roof	Yes	NO	NO	Yes	NO	YES	#NULL!	#NULL!	#NULL!	#NULL!	NO	None	None	#NULL!	#NULL!	#NULL!	#NULL!	#NULL!	#NULL!	#NULL!
530	Ganta-Afeshum	Golea-Genahti	205	Male	30+	Absent	NO	NO	0	None	stone wall;wood & earth roof	Yes	NO	NO	Yes	YES	YES	NO	0	0	0	NO	None	None	YES	YES	YES	Traditional	Herbs	Don't know	No/Don't know
531	Ganta-Afeshum	Golea-Genahti	205	Female	30+	Absent	NO	NO	0	None	stone wall;wood & earth roof	Yes	NO	NO	Yes	YES	YES	#NULL!	#NULL!	#NULL!	#NULL!	NO	None	None	#NULL!	#NULL!	#NULL!	#NULL!	#NULL!	#NULL!	#NULL!
532	Ganta-Afeshum	Golea-Genahti	205	Female	20 - 29	Absent	NO	NO	0	None	stone wall;wood & earth roof	Yes	NO	NO	Yes	YES	YES	#NULL!	#NULL!	#NULL!	#NULL!	NO	None	None	#NULL!	#NULL!	#NULL!	#NULL!	#NULL!	#NULL!	#NULL!
533	Ganta-Afeshum	Golea-Genahti	205	Female	10 - 19	Absent	NO	NO	0	None	stone wall;wood & earth roof	Yes	NO	NO	Yes	YES	YES	#NULL!	#NULL!	#NULL!	#NULL!	NO	None	None	#NULL!	#NULL!	#NULL!	#NULL!	#NULL!	#NULL!	#NULL!
534	Ganta-Afeshum	Golea-Genahti	205	Female	10 - 19	Absent	NO	NO	0	None	stone wall;wood & earth roof	Yes	NO	NO	Yes	YES	YES	#NULL!	#NULL!	#NULL!	#NULL!	NO	None	None	#NULL!	#NULL!	#NULL!	#NULL!	#NULL!	#NULL!	#NULL!
535	Ganta-Afeshum	Golea-Genahti	206	Male	30+	Absent	NO	NO	0	None	stone wall;wood & earth roof	Yes	NO	NO	Yes	NO	YES	Yes	1	0	1	NO	None	None	YES	YES	YES	Traditional	Herbs	Don't know	No/Don't know
536	Ganta-Afeshum	Golea-Genahti	206	Female	30+	Absent	NO	NO	0	None	stone wall;wood & earth roof	Yes	NO	NO	Yes	NO	YES	#NULL!	#NULL!	#NULL!	#NULL!	NO	None	None	#NULL!	#NULL!	#NULL!	#NULL!	#NULL!	#NULL!	#NULL!
537	Ganta-Afeshum	Golea-Genahti	206	Male	10 - 19	Scar	NO	YES	1	Cheeks	stone wall;wood & earth roof	Yes	NO	NO	Yes	NO	YES	#NULL!	#NULL!	#NULL!	#NULL!	NO	None	None	#NULL!	#NULL!	#NULL!	#NULL!	#NULL!	#NULL!	#NULL!
538	Ganta-Afeshum	Golea-Genahti	206	Female	0 - 9	Absent	NO	NO	0	None	stone wall;wood & earth roof	Yes	NO	NO	Yes	NO	YES	#NULL!	#NULL!	#NULL!	#NULL!	NO	None	None	#NULL!	#NULL!	#NULL!	#NULL!	#NULL!	#NULL!	#NULL!
539	Ganta-Afeshum	Golea-Genahti	206	Male	0 - 9	Absent	NO	NO	0	None	stone wall;wood & earth roof	Yes	NO	NO	Yes	NO	YES	#NULL!	#NULL!	#NULL!	#NULL!	NO	None	None	#NULL!	#NULL!	#NULL!	#NULL!	#NULL!	#NULL!	#NULL!
540	Ganta-Afeshum	Golea-Genahti	206	Male	0 - 9	Absent	NO	NO	0	None	stone wall;wood & earth roof	Yes	NO	NO	Yes	NO	YES	#NULL!	#NULL!	#NULL!	#NULL!	NO	None	None	#NULL!	#NULL!	#NULL!	#NULL!	#NULL!	#NULL!	#NULL!
541	Ganta-Afeshum	Golea-Genahti	206	Female	0 - 9	Absent	NO	NO	0	None	stone wall;wood & earth roof	Yes	NO	NO	Yes	NO	YES	#NULL!	#NULL!	#NULL!	#NULL!	NO	None	None	#NULL!	#NULL!	#NULL!	#NULL!	#NULL!	#NULL!	#NULL!
542	Ganta-Afeshum	Golea-Genahti	207	Male	30+	Absent	NO	NO	0	None	stone wall;wood & earth roof	Yes	NO	NO	Yes	NO	YES	NO	0	0	0	NO	None	None	YES	YES	YES	Traditional	Herbs	Don't know	No/Don't know
543	Ganta-Afeshum	Golea-Genahti	207	Female	30+	Absent	NO	NO	0	None	stone wall;wood & earth roof	Yes	NO	NO	Yes	NO	YES	#NULL!	#NULL!	#NULL!	#NULL!	NO	None	None	#NULL!	#NULL!	#NULL!	#NULL!	#NULL!	#NULL!	#NULL!
544	Ganta-Afeshum	Golea-Genahti	207	Male	20 - 29	Absent	NO	NO	0	None	stone wall;wood & earth roof	Yes	NO	NO	Yes	NO	YES	#NULL!	#NULL!	#NULL!	#NULL!	NO	None	None	#NULL!	#NULL!	#NULL!	#NULL!	#NULL!	#NULL!	#NULL!
545	Ganta-Afeshum	Golea-Genahti	207	Female	10 - 19	Absent	NO	NO	0	None	stone wall;wood & earth roof	Yes	NO	NO	Yes	NO	YES	#NULL!	#NULL!	#NULL!	#NULL!	NO	None	None	#NULL!	#NULL!	#NULL!	#NULL!	#NULL!	#NULL!	#NULL!
546	Ganta-Afeshum	Golea-Genahti	207	Male	10 - 19	Absent	NO	NO	0	None	stone wall;wood & earth roof	Yes	NO	NO	Yes	NO	YES	#NULL!	#NULL!	#NULL!	#NULL!	NO	None	None	#NULL!	#NULL!	#NULL!	#NULL!	#NULL!	#NULL!	#NULL!
547	Ganta-Afeshum	Golea-Genahti	207	Female	0 - 9	Absent	NO	NO	0	None	stone wall;wood & earth roof	Yes	NO	NO	Yes	NO	YES	#NULL!	#NULL!	#NULL!	#NULL!	NO	None	None	#NULL!	#NULL!	#NULL!	#NULL!	#NULL!	#NULL!	#NULL!
548	Ganta-Afeshum	Golea-Genahti	207	Male	0 - 9	Absent	NO	NO	0	None	stone wall;wood & earth roof	Yes	NO	NO	Yes	NO	YES	#NULL!	#NULL!	#NULL!	#NULL!	NO	None	None	#NULL!	#NULL!	#NULL!	#NULL!	#NULL!	#NULL!	#NULL!
549	Ganta-Afeshum	Golea-Genahti	207	Male	0 - 9	Absent	NO	NO	0	None	stone wall;wood & earth roof	Yes	NO	NO	Yes	NO	YES	#NULL!	#NULL!	#NULL!	#NULL!	NO	None	None	#NULL!	#NULL!	#NULL!	#NULL!	#NULL!	#NULL!	#NULL!
550	Ganta-Afeshum	Golea-Genahti	208	Male	30+	Absent	NO	NO	0	None	stone wall;wood & earth roof	NO	NO	NO	Yes	NO	YES	NO	0	0	0	NO	None	None	YES	YES	YES	Traditional	Herbs	Don't know	No/Don't know
551	Ganta-Afeshum	Golea-Genahti	208	Female	30+	Absent	NO	NO	0	None	stone wall;wood & earth roof	NO	NO	NO	Yes	NO	YES	#NULL!	#NULL!	#NULL!	#NULL!	NO	None	None	#NULL!	#NULL!	#NULL!	#NULL!	#NULL!	#NULL!	#NULL!
552	Ganta-Afeshum	Golea-Genahti	208	Male	10 - 19	Absent	NO	NO	0	None	stone wall;wood & earth roof	NO	NO	NO	Yes	NO	YES	#NULL!	#NULL!	#NULL!	#NULL!	NO	None	None	#NULL!	#NULL!	#NULL!	#NULL!	#NULL!	#NULL!	#NULL!
553	Ganta-Afeshum	Golea-Genahti	208	Female	10 - 19	Absent	NO	NO	0	None	stone wall;wood & earth roof	NO	NO	NO	Yes	NO	YES	#NULL!	#NULL!	#NULL!	#NULL!	NO	None	None	#NULL!	#NULL!	#NULL!	#NULL!	#NULL!	#NULL!	#NULL!
554	Ganta-Afeshum	Golea-Genahti	208	Male	0 - 9	Absent	NO	NO	0	None	stone wall;wood & earth roof	NO	NO	NO	Yes	NO	YES	#NULL!	#NULL!	#NULL!	#NULL!	NO	None	None	#NULL!	#NULL!	#NULL!	#NULL!	#NULL!	#NULL!	#NULL!
555	Ganta-Afeshum	Golea-Genahti	208	Male	0 - 9	Absent	NO	NO	0	None	stone wall;wood & earth roof	NO	NO	NO	Yes	NO	YES	#NULL!	#NULL!	#NULL!	#NULL!	NO	None	None	#NULL!	#NULL!	#NULL!	#NULL!	#NULL!	#NULL!	#NULL!
556	Ganta-Afeshum	Golea-Genahti	208	Male	0 - 9	Absent	NO	NO	0	None	stone wall;wood & earth roof	NO	NO	NO	Yes	NO	YES	#NULL!	#NULL!	#NULL!	#NULL!	NO	None	None	#NULL!	#NULL!	#NULL!	#NULL!	#NULL!	#NULL!	#NULL!
557	Ganta-Afeshum	Golea-Genahti	209	Female	30+	Absent	NO	NO	0	None	stone wall;wood & earth roof	NO	NO	NO	Yes	NO	YES	NO	0	0	0	NO	None	None	YES	YES	YES	Traditional	Herbs	Don't know	No/Don't know
558	Ganta-Afeshum	Golea-Genahti	209	Female	30+	Absent	NO	NO	0	None	stone wall;wood & earth roof	NO	NO	NO	Yes	NO	YES	#NULL!	#NULL!	#NULL!	#NULL!	NO	None	None	#NULL!	#NULL!	#NULL!	#NULL!	#NULL!	#NULL!	#NULL!
559	Ganta-Afeshum	Golea-Genahti	209	Female	30+	Absent	NO	NO	0	None	stone wall;wood & earth roof	NO	NO	NO	Yes	NO	YES	#NULL!	#NULL!	#NULL!	#NULL!	NO	None	None	#NULL!	#NULL!	#NULL!	#NULL!	#NULL!	#NULL!	#NULL!
560	Ganta-Afeshum	Golea-Genahti	209	Male	10 - 19	Absent	NO	NO	0	None	stone wall;wood & earth roof	NO	NO	NO	Yes	NO	YES	#NULL!	#NULL!	#NULL!	#NULL!	NO	None	None	#NULL!	#NULL!	#NULL!	#NULL!	#NULL!	#NULL!	#NULL!
561	Ganta-Afeshum	Golea-Genahti	209	Female	10 - 19	Absent	NO	NO	0	None	stone wall;wood & earth roof	NO	NO	NO	Yes	NO	YES	#NULL!	#NULL!	#NULL!	#NULL!	NO	None	None	#NULL!	#NULL!	#NULL!	#NULL!	#NULL!	#NULL!	#NULL!
562	Ganta-Afeshum	Golea-Genahti	209	Male	0 - 9	Absent	NO	NO	0	None	stone wall;wood & earth roof	NO	NO	NO	Yes	NO	YES	#NULL!	#NULL!	#NULL!	#NULL!	NO	None	None	#NULL!	#NULL!	#NULL!	#NULL!	#NULL!	#NULL!	#NULL!
563	Ganta-Afeshum	Golea-Genahti	209	Female	0 - 9	Absent	NO	NO	0	None	stone wall;wood & earth roof	NO	NO	NO	Yes	NO	YES	#NULL!	#NULL!	#NULL!	#NULL!	NO	None	None	#NULL!	#NULL!	#NULL!	#NULL!	#NULL!	#NULL!	#NULL!
564	Ganta-Afeshum	Golea-Genahti	210	Male	30+	Absent	NO	NO	0	None	stone wall;wood & earth roof	NO	NO	NO	Yes	NO	YES	NO	0	0	0	NO	None	None	YES	YES	YES	Traditional	Herbs	Don't know	No/Don't know
565	Ganta-Afeshum	Golea-Genahti	210	Female	30+	Absent	NO	NO	0	None	stone wall;wood & earth roof	NO	NO	NO	Yes	NO	YES	#NULL!	#NULL!	#NULL!	#NULL!	NO	None	None	#NULL!	#NULL!	#NULL!	#NULL!	#NULL!	#NULL!	#NULL!
566	Ganta-Afeshum	Golea-Genahti	210	Female	20 - 29	Absent	NO	NO	0	None	stone wall;wood & earth roof	NO	NO	NO	Yes	NO	YES	#NULL!	#NULL!	#NULL!	#NULL!	NO	None	None	#NULL!	#NULL!	#NULL!	#NULL!	#NULL!	#NULL!	#NULL!
567	Ganta-Afeshum	Golea-Genahti	210	Female	10 - 19	Absent	NO	NO	0	None	stone wall;wood & earth roof	NO	NO	NO	Yes	NO	YES	#NULL!	#NULL!	#NULL!	#NULL!	NO	None	None	#NULL!	#NULL!	#NULL!	#NULL!	#NULL!	#NULL!	#NULL!
568	Ganta-Afeshum	Golea-Genahti	210	Female	10 - 19	Absent	NO	NO	0	None	stone wall;wood & earth roof	NO	NO	NO	Yes	NO	YES	#NULL!	#NULL!	#NULL!	#NULL!	NO	None	None	#NULL!	#NULL!	#NULL!	#NULL!	#NULL!	#NULL!	#NULL!
569	Ganta-Afeshum	Golea-Genahti	210	Male	10 - 19	Absent	NO	NO	0	None	stone wall;wood & earth roof	NO	NO	NO	Yes	NO	YES	#NULL!	#NULL!	#NULL!	#NULL!	NO	None	None	#NULL!	#NULL!	#NULL!	#NULL!	#NULL!	#NULL!	#NULL!
570	Ganta-Afeshum	Golea-Genahti	210	Female	0 - 9	Absent	NO	NO	0	None	stone wall;wood & earth roof	NO	NO	NO	Yes	NO	YES	#NULL!	#NULL!	#NULL!	#NULL!	NO	None	None	#NULL!	#NULL!	#NULL!	#NULL!	#NULL!	#NULL!	#NULL!
571	Ganta-Afeshum	Golea-Genahti	210	Male	0 - 9	Absent	NO	NO	0	None	stone wall;wood & earth roof	NO	NO	NO	Yes	NO	YES	#NULL!	#NULL!	#NULL!	#NULL!	NO	None	None	#NULL!	#NULL!	#NULL!	#NULL!	#NULL!	#NULL!	#NULL!
572	Ganta-Afeshum	Golea-Genahti	211	Male	30+	Absent	NO	NO	0	None	stone wall;wood & earth roof	NO	NO	NO	Yes	NO	YES	NO	0	0	0	NO	None	None	YES	YES	YES	Traditional	Herbs	Don't know	No/Don't know
573	Ganta-Afeshum	Golea-Genahti	211	Female	20 - 29	Absent	NO	NO	0	None	stone wall;wood & earth roof	NO	NO	NO	Yes	NO	YES	#NULL!	#NULL!	#NULL!	#NULL!	NO	None	None	#NULL!	#NULL!	#NULL!	#NULL!	#NULL!	#NULL!	#NULL!
574	Ganta-Afeshum	Golea-Genahti	211	Male	10 - 19	Absent	NO	NO	0	None	stone wall;wood & earth roof	NO	NO	NO	Yes	NO	YES	#NULL!	#NULL!	#NULL!	#NULL!	NO	None	None	#NULL!	#NULL!	#NULL!	#NULL!	#NULL!	#NULL!	#NULL!
575	Ganta-Afeshum	Golea-Genahti	211	Male	10 - 19	Absent	NO	NO	0	None	stone wall;wood & earth roof	NO	NO	NO	Yes	NO	YES	#NULL!	#NULL!	#NULL!	#NULL!	NO	None	None	#NULL!	#NULL!	#NULL!	#NULL!	#NULL!	#NULL!	#NULL!
576	Ganta-Afeshum	Golea-Genahti	211	Female	30+	Absent	NO	NO	0	None	stone wall;wood & earth roof	NO	NO	NO	Yes	NO	YES	#NULL!	#NULL!	#NULL!	#NULL!	NO	None	None	#NULL!	#NULL!	#NULL!	#NULL!	#NULL!	#NULL!	#NULL!
577	Ganta-Afeshum	Golea-Genahti	212	Female	30+	Absent	NO	NO	0	None	stone wall;wood & earth roof	Yes	NO	NO	Yes	NO	YES	NO	0	0	0	NO	None	None	YES	YES	YES	Traditional	Herbs	Don't know	No/Don't know
578	Ganta-Afeshum	Golea-Genahti	212	Female	30+	Absent	NO	NO	0	None	stone wall;wood & earth roof	Yes	NO	NO	Yes	NO	YES	#NULL!	#NULL!	#NULL!	#NULL!	NO	None	None	#NULL!	#NULL!	#NULL!	#NULL!	#NULL!	#NULL!	#NULL!
579	Ganta-Afeshum	Golea-Genahti	212	Male	20 - 29	Absent	NO	NO	0	None	stone wall;wood & earth roof	Yes	NO	NO	Yes	NO	YES	#NULL!	#NULL!	#NULL!	#NULL!	NO	None	None	#NULL!	#NULL!	#NULL!	#NULL!	#NULL!	#NULL!	#NULL!
580	Ganta-Afeshum	Golea-Genahti	212	Male	0 - 9	Absent	NO	NO	0	None	stone wall;wood & earth roof	Yes	NO	NO	Yes	NO	YES	#NULL!	#NULL!	#NULL!	#NULL!	NO	None	None	#NULL!	#NULL!	#NULL!	#NULL!	#NULL!	#NULL!	#NULL!
581	Ganta-Afeshum	Golea-Genahti	213	Female	30+	Absent	NO	NO	0	None	stone wall;wood & earth roof	Yes	NO	NO	Yes	NO	YES	Yes	1	0	1	NO	None	None	YES	YES	YES	Traditional	Holly water or mud	Don't know	No/Don't know
582	Ganta-Afeshum	Golea-Genahti	213	Male	20 - 29	Absent	NO	NO	0	None	stone wall;wood & earth roof	Yes	NO	NO	Yes	NO	YES	#NULL!	#NULL!	#NULL!	#NULL!	NO	None	None	#NULL!	#NULL!	#NULL!	#NULL!	#NULL!	#NULL!	#NULL!
583	Ganta-Afeshum	Golea-Genahti	213	Female	20 - 29	Absent	NO	NO	0	None	stone wall;wood & earth roof	Yes	NO	NO	Yes	NO	YES	#NULL!	#NULL!	#NULL!	#NULL!	NO	None	None	#NULL!	#NULL!	#NULL!	#NULL!	#NULL!	#NULL!	#NULL!
584	Ganta-Afeshum	Golea-Genahti	213	Male	10 - 19	Scar	NO	YES	1	Nose	stone wall;wood & earth roof	Yes	NO	NO	Yes	NO	YES	#NULL!	#NULL!	#NULL!	#NULL!	NO	None	None	#NULL!	#NULL!	#NULL!	#NULL!	#NULL!	#NULL!	#NULL!
585	Ganta-Afeshum	Golea-Genahti	213	Female	10 - 19	Absent	NO	NO	0	None	stone wall;wood & earth roof	Yes	NO	NO	Yes	NO	YES	#NULL!	#NULL!	#NULL!	#NULL!	NO	None	None	#NULL!	#NULL!	#NULL!	#NULL!	#NULL!	#NULL!	#NULL!
586	Ganta-Afeshum	Golea-Genahti	213	Female	10 - 19	Absent	NO	NO	0	None	stone wall;wood & earth roof	Yes	NO	NO	Yes	NO	YES	#NULL!	#NULL!	#NULL!	#NULL!	NO	None	None	#NULL!	#NULL!	#NULL!	#NULL!	#NULL!	#NULL!	#NULL!
587	Ganta-Afeshum	Golea-Genahti	214	Male	30+	Absent	NO	NO	0	None	stone wall;wood & earth roof	Yes	NO	NO	Yes	NO	YES	NO	0	0	0	NO	None	None	YES	YES	YES	Traditional	Herbs	Don't know	No/Don't know
588	Ganta-Afeshum	Golea-Genahti	214	Female	30+	Absent	NO	NO	0	None	stone wall;wood & earth roof	Yes	NO	NO	Yes	NO	YES	#NULL!	#NULL!	#NULL!	#NULL!	NO	None	None	#NULL!	#NULL!	#NULL!	#NULL!	#NULL!	#NULL!	#NULL!
589	Ganta-Afeshum	Golea-Genahti	214	Male	30+	Absent	NO	NO	0	None	stone wall;wood & earth roof	Yes	NO	NO	Yes	NO	YES	#NULL!	#NULL!	#NULL!	#NULL!	NO	None	None	#NULL!	#NULL!	#NULL!	#NULL!	#NULL!	#NULL!	#NULL!
590	Ganta-Afeshum	Golea-Genahti	214	Female	30+	Absent	NO	NO	0	None	stone wall;wood & earth roof	Yes	NO	NO	Yes	NO	YES	#NULL!	#NULL!	#NULL!	#NULL!	NO	None	None	#NULL!	#NULL!	#NULL!	#NULL!	#NULL!	#NULL!	#NULL!
591	Ganta-Afeshum	Golea-Genahti	214	Female	20 - 29	Absent	NO	NO	0	None	stone wall;wood & earth roof	Yes	NO	NO	Yes	NO	YES	#NULL!	#NULL!	#NULL!	#NULL!	NO	None	None	#NULL!	#NULL!	#NULL!	#NULL!	#NULL!	#NULL!	#NULL!
592	Ganta-Afeshum	Golea-Genahti	214	Female	10 - 19	Absent	NO	NO	0	None	stone wall;wood & earth roof	Yes	NO	NO	Yes	NO	YES	#NULL!	#NULL!	#NULL!	#NULL!	NO	None	None	#NULL!	#NULL!	#NULL!	#NULL!	#NULL!	#NULL!	#NULL!
593	Ganta-Afeshum	Golea-Genahti	214	Male	10 - 19	Absent	NO	NO	0	None	stone wall;wood & earth roof	Yes	NO	NO	Yes	NO	YES	#NULL!	#NULL!	#NULL!	#NULL!	NO	None	None	#NULL!	#NULL!	#NULL!	#NULL!	#NULL!	#NULL!	#NULL!
594	Ganta-Afeshum	Golea-Genahti	214	Female	0 - 9	Absent	NO	NO	0	None	stone wall;wood & earth roof	Yes	NO	NO	Yes	NO	YES	#NULL!	#NULL!	#NULL!	#NULL!	NO	None	None	#NULL!	#NULL!	#NULL!	#NULL!	#NULL!	#NULL!	#NULL!
595	Ganta-Afeshum	Golea-Genahti	215	Male	30+	Absent	NO	NO	0	None	stone wall;wood & earth roof	NO	NO	Yes	Yes	NO	YES	NO	0	0	0	NO	None	None	YES	YES	YES	Traditional	Herbs	Don't know	No/Don't know
596	Ganta-Afeshum	Golea-Genahti	215	Female	30+	Absent	NO	NO	0	None	stone wall;wood & earth roof	NO	NO	Yes	Yes	NO	YES	#NULL!	#NULL!	#NULL!	#NULL!	NO	None	None	#NULL!	#NULL!	#NULL!	#NULL!	#NULL!	#NULL!	#NULL!
597	Ganta-Afeshum	Golea-Genahti	215	Male	20 - 29	Absent	NO	NO	0	None	stone wall;wood & earth roof	NO	NO	Yes	Yes	NO	YES	#NULL!	#NULL!	#NULL!	#NULL!	NO	None	None	#NULL!	#NULL!	#NULL!	#NULL!	#NULL!	#NULL!	#NULL!
598	Ganta-Afeshum	Golea-Genahti	215	Male	10 - 19	Absent	NO	NO	0	None	stone wall;wood & earth roof	NO	NO	Yes	Yes	NO	YES	#NULL!	#NULL!	#NULL!	#NULL!	NO	None	None	#NULL!	#NULL!	#NULL!	#NULL!	#NULL!	#NULL!	#NULL!
599	Ganta-Afeshum	Golea-Genahti	215	Male	10 - 19	Absent	NO	NO	0	None	stone wall;wood & earth roof	NO	NO	Yes	Yes	NO	YES	#NULL!	#NULL!	#NULL!	#NULL!	NO	None	None	#NULL!	#NULL!	#NULL!	#NULL!	#NULL!	#NULL!	#NULL!
600	Ganta-Afeshum	Golea-Genahti	215	Female	20 - 29	Absent	NO	NO	0	None	stone wall;wood & earth roof	NO	NO	Yes	Yes	NO	YES	#NULL!	#NULL!	#NULL!	#NULL!	NO	None	None	#NULL!	#NULL!	#NULL!	#NULL!	#NULL!	#NULL!	#NULL!
601	Ganta-Afeshum	Golea-Genahti	216	Male	30+	Absent	NO	NO	0	None	stone wall;wood & earth roof	NO	NO	Yes	Yes	NO	YES	Yes	2	0	2	NO	None	None	YES	YES	YES	Traditional	Herbs	Don't know	No/Don't know
602	Ganta-Afeshum	Golea-Genahti	216	Female	30+	Absent	NO	NO	0	None	stone wall;wood & earth roof	NO	NO	Yes	Yes	NO	YES	#NULL!	#NULL!	#NULL!	#NULL!	NO	None	None	#NULL!	#NULL!	#NULL!	#NULL!	#NULL!	#NULL!	#NULL!
603	Ganta-Afeshum	Golea-Genahti	216	Male	20 - 29	Scar	NO	YES	1	Cheeks	stone wall;wood & earth roof	NO	NO	Yes	Yes	NO	YES	#NULL!	#NULL!	#NULL!	#NULL!	NO	None	None	#NULL!	#NULL!	#NULL!	#NULL!	#NULL!	#NULL!	#NULL!
604	Ganta-Afeshum	Golea-Genahti	216	Female	20 - 29	Absent	NO	NO	0	None	stone wall;wood & earth roof	NO	NO	Yes	Yes	NO	YES	#NULL!	#NULL!	#NULL!	#NULL!	NO	None	None	#NULL!	#NULL!	#NULL!	#NULL!	#NULL!	#NULL!	#NULL!
605	Ganta-Afeshum	Golea-Genahti	216	Male	20 - 29	Absent	NO	NO	0	None	stone wall;wood & earth roof	NO	NO	Yes	Yes	NO	YES	#NULL!	#NULL!	#NULL!	#NULL!	NO	None	None	#NULL!	#NULL!	#NULL!	#NULL!	#NULL!	#NULL!	#NULL!
606	Ganta-Afeshum	Golea-Genahti	216	Female	10 - 19	Scar	NO	YES	1	Cheeks	stone wall;wood & earth roof	NO	NO	Yes	Yes	NO	YES	#NULL!	#NULL!	#NULL!	#NULL!	NO	None	None	#NULL!	#NULL!	#NULL!	#NULL!	#NULL!	#NULL!	#NULL!
607	Ganta-Afeshum	Golea-Genahti	216	Female	10 - 19	Absent	NO	NO	0	None	stone wall;wood & earth roof	NO	NO	Yes	Yes	NO	YES	#NULL!	#NULL!	#NULL!	#NULL!	NO	None	None	#NULL!	#NULL!	#NULL!	#NULL!	#NULL!	#NULL!	#NULL!
608	Ganta-Afeshum	Golea-Genahti	217	Male	30+	Absent	NO	NO	0	None	stone wall;wood & earth roof	NO	Yes	Yes	Yes	NO	YES	NO	0	0	0	NO	None	None	YES	YES	YES	Traditional	Herbs	Don't know	No/Don't know
609	Ganta-Afeshum	Golea-Genahti	217	Female	30+	Absent	NO	NO	0	None	stone wall;wood & earth roof	NO	Yes	Yes	Yes	NO	YES	#NULL!	#NULL!	#NULL!	#NULL!	NO	None	None	#NULL!	#NULL!	#NULL!	#NULL!	#NULL!	#NULL!	#NULL!
610	Ganta-Afeshum	Golea-Genahti	217	Male	10 - 19	Absent	NO	NO	0	None	stone wall;wood & earth roof	NO	Yes	Yes	Yes	NO	YES	#NULL!	#NULL!	#NULL!	#NULL!	NO	None	None	#NULL!	#NULL!	#NULL!	#NULL!	#NULL!	#NULL!	#NULL!
611	Ganta-Afeshum	Golea-Genahti	217	Male	10 - 19	Absent	NO	NO	0	None	stone wall;wood & earth roof	NO	Yes	Yes	Yes	NO	YES	#NULL!	#NULL!	#NULL!	#NULL!	NO	None	None	#NULL!	#NULL!	#NULL!	#NULL!	#NULL!	#NULL!	#NULL!
612	Ganta-Afeshum	Golea-Genahti	217	Female	0 - 9	Absent	NO	NO	0	None	stone wall;wood & earth roof	NO	Yes	Yes	Yes	NO	YES	#NULL!	#NULL!	#NULL!	#NULL!	NO	None	None	#NULL!	#NULL!	#NULL!	#NULL!	#NULL!	#NULL!	#NULL!
613	Ganta-Afeshum	Golea-Genahti	218	Male	30+	Scar	NO	YES	4	Nose	stone wall;wood & earth roof	NO	Yes	Yes	Yes	NO	YES	Yes	2	0	2	NO	None	None	YES	YES	YES	Traditional	Herbs	Don't know	No/Don't know
614	Ganta-Afeshum	Golea-Genahti	218	Female	20 - 29	Scar	NO	YES	1	Nose	stone wall;wood & earth roof	NO	Yes	Yes	Yes	NO	YES	#NULL!	#NULL!	#NULL!	#NULL!	NO	None	None	#NULL!	#NULL!	#NULL!	#NULL!	#NULL!	#NULL!	#NULL!
615	Ganta-Afeshum	Golea-Genahti	218	Male	0 - 9	Absent	NO	NO	0	None	stone wall;wood & earth roof	NO	Yes	Yes	Yes	NO	YES	#NULL!	#NULL!	#NULL!	#NULL!	NO	None	None	#NULL!	#NULL!	#NULL!	#NULL!	#NULL!	#NULL!	#NULL!
616	Ganta-Afeshum	Golea-Genahti	218	Female	0 - 9	Absent	NO	NO	0	None	stone wall;wood & earth roof	NO	Yes	Yes	Yes	NO	YES	#NULL!	#NULL!	#NULL!	#NULL!	NO	None	None	#NULL!	#NULL!	#NULL!	#NULL!	#NULL!	#NULL!	#NULL!
617	Ganta-Afeshum	Golea-Genahti	219	Male	30+	Absent	NO	NO	0	None	stone wall;wood & earth roof	NO	NO	Yes	Yes	NO	YES	NO	0	0	0	NO	None	None	YES	YES	YES	Traditional	Herbs	Don't know	No/Don't know
618	Ganta-Afeshum	Golea-Genahti	219	Female	30+	Absent	NO	NO	0	None	stone wall;wood & earth roof	NO	NO	Yes	Yes	NO	YES	#NULL!	#NULL!	#NULL!	#NULL!	NO	None	None	#NULL!	#NULL!	#NULL!	#NULL!	#NULL!	#NULL!	#NULL!
619	Ganta-Afeshum	Golea-Genahti	219	Male	10 - 19	Absent	NO	NO	0	None	stone wall;wood & earth roof	NO	NO	Yes	Yes	NO	YES	#NULL!	#NULL!	#NULL!	#NULL!	NO	None	None	#NULL!	#NULL!	#NULL!	#NULL!	#NULL!	#NULL!	#NULL!
620	Ganta-Afeshum	Golea-Genahti	219	Male	10 - 19	Absent	NO	NO	0	None	stone wall;wood & earth roof	NO	NO	Yes	Yes	NO	YES	#NULL!	#NULL!	#NULL!	#NULL!	NO	None	None	#NULL!	#NULL!	#NULL!	#NULL!	#NULL!	#NULL!	#NULL!
621	Ganta-Afeshum	Golea-Genahti	219	Male	0 - 9	Absent	NO	NO	0	None	stone wall;wood & earth roof	NO	NO	Yes	Yes	NO	YES	#NULL!	#NULL!	#NULL!	#NULL!	NO	None	None	#NULL!	#NULL!	#NULL!	#NULL!	#NULL!	#NULL!	#NULL!
622	Ganta-Afeshum	Golea-Genahti	219	Female	0 - 9	Absent	NO	NO	0	None	stone wall;wood & earth roof	NO	NO	Yes	Yes	NO	YES	#NULL!	#NULL!	#NULL!	#NULL!	NO	None	None	#NULL!	#NULL!	#NULL!	#NULL!	#NULL!	#NULL!	#NULL!
623	Ganta-Afeshum	Golea-Genahti	219	Female	0 - 9	Absent	NO	NO	0	None	stone wall;wood & earth roof	NO	NO	Yes	Yes	NO	YES	#NULL!	#NULL!	#NULL!	#NULL!	NO	None	None	#NULL!	#NULL!	#NULL!	#NULL!	#NULL!	#NULL!	#NULL!
624	Ganta-Afeshum	Golea-Genahti	220	Male	30+	Scar	NO	YES	1	Nose	stone wall;wood & earth roof	Yes	Yes	Yes	Yes	NO	YES	Yes	3	0	3	NO	None	None	YES	YES	YES	Traditional	Herbs	Don't know	No/Don't know
625	Ganta-Afeshum	Golea-Genahti	220	Female	30+	Absent	NO	NO	0	None	stone wall;wood & earth roof	Yes	Yes	Yes	Yes	NO	YES	#NULL!	#NULL!	#NULL!	#NULL!	NO	None	None	#NULL!	#NULL!	#NULL!	#NULL!	#NULL!	#NULL!	#NULL!
626	Ganta-Afeshum	Golea-Genahti	220	Female	10 - 19	Absent	NO	NO	0	None	stone wall;wood & earth roof	Yes	Yes	Yes	Yes	NO	YES	#NULL!	#NULL!	#NULL!	#NULL!	NO	None	None	#NULL!	#NULL!	#NULL!	#NULL!	#NULL!	#NULL!	#NULL!
627	Ganta-Afeshum	Golea-Genahti	220	Female	10 - 19	Scar	NO	YES	2	Nose	stone wall;wood & earth roof	Yes	Yes	Yes	Yes	NO	YES	#NULL!	#NULL!	#NULL!	#NULL!	NO	None	None	#NULL!	#NULL!	#NULL!	#NULL!	#NULL!	#NULL!	#NULL!
628	Ganta-Afeshum	Golea-Genahti	220	Male	10 - 19	Absent	NO	NO	0	None	stone wall;wood & earth roof	Yes	Yes	Yes	Yes	NO	YES	#NULL!	#NULL!	#NULL!	#NULL!	NO	None	None	#NULL!	#NULL!	#NULL!	#NULL!	#NULL!	#NULL!	#NULL!
629	Ganta-Afeshum	Golea-Genahti	220	Female	0 - 9	Scar	NO	YES	1	Arm	stone wall;wood & earth roof	Yes	Yes	Yes	Yes	NO	YES	#NULL!	#NULL!	#NULL!	#NULL!	NO	None	None	#NULL!	#NULL!	#NULL!	#NULL!	#NULL!	#NULL!	#NULL!
630	Ganta-Afeshum	Golea-Genahti	220	Female	0 - 9	Absent	NO	NO	0	None	stone wall;wood & earth roof	Yes	Yes	Yes	Yes	NO	YES	#NULL!	#NULL!	#NULL!	#NULL!	NO	None	None	#NULL!	#NULL!	#NULL!	#NULL!	#NULL!	#NULL!	#NULL!
631	Ganta-Afeshum	Golea-Genahti	221	Male	30+	Absent	NO	NO	0	None	stone wall;wood & earth roof	NO	Yes	Yes	Yes	NO	YES	Yes	1	0	1	NO	None	None	YES	YES	YES	Traditional	Herbs	Don't know	No/Don't know
632	Ganta-Afeshum	Golea-Genahti	221	Female	30+	Absent	NO	NO	0	None	stone wall;wood & earth roof	NO	Yes	Yes	Yes	NO	YES	#NULL!	#NULL!	#NULL!	#NULL!	NO	None	None	#NULL!	#NULL!	#NULL!	#NULL!	#NULL!	#NULL!	#NULL!
633	Ganta-Afeshum	Golea-Genahti	221	Female	10 - 19	Scar	NO	YES	1	Cheeks	stone wall;wood & earth roof	NO	Yes	Yes	Yes	NO	YES	#NULL!	#NULL!	#NULL!	#NULL!	NO	None	None	#NULL!	#NULL!	#NULL!	#NULL!	#NULL!	#NULL!	#NULL!
634	Ganta-Afeshum	Golea-Genahti	221	Female	10 - 19	Absent	NO	NO	0	None	stone wall;wood & earth roof	NO	Yes	Yes	Yes	NO	YES	#NULL!	#NULL!	#NULL!	#NULL!	NO	None	None	#NULL!	#NULL!	#NULL!	#NULL!	#NULL!	#NULL!	#NULL!
635	Ganta-Afeshum	Golea-Genahti	221	Male	0 - 9	Absent	NO	NO	0	None	stone wall;wood & earth roof	NO	Yes	Yes	Yes	NO	YES	#NULL!	#NULL!	#NULL!	#NULL!	NO	None	None	#NULL!	#NULL!	#NULL!	#NULL!	#NULL!	#NULL!	#NULL!
636	Ganta-Afeshum	Golea-Genahti	222	Male	30+	Absent	NO	NO	0	None	stone wall;wood & earth roof	NO	Yes	Yes	Yes	NO	YES	Yes	1	0	1	NO	None	None	YES	YES	YES	Traditional	Herbs	Don't know	No/Don't know
637	Ganta-Afeshum	Golea-Genahti	222	Female	30+	Absent	NO	NO	0	None	stone wall;wood & earth roof	NO	Yes	Yes	Yes	NO	YES	#NULL!	#NULL!	#NULL!	#NULL!	NO	None	None	#NULL!	#NULL!	#NULL!	#NULL!	#NULL!	#NULL!	#NULL!
638	Ganta-Afeshum	Golea-Genahti	222	Male	10 - 19	Absent	NO	NO	0	None	stone wall;wood & earth roof	NO	Yes	Yes	Yes	NO	YES	#NULL!	#NULL!	#NULL!	#NULL!	NO	None	None	#NULL!	#NULL!	#NULL!	#NULL!	#NULL!	#NULL!	#NULL!
639	Ganta-Afeshum	Golea-Genahti	222	Male	10 - 19	Absent	NO	NO	0	None	stone wall;wood & earth roof	NO	Yes	Yes	Yes	NO	YES	#NULL!	#NULL!	#NULL!	#NULL!	NO	None	None	#NULL!	#NULL!	#NULL!	#NULL!	#NULL!	#NULL!	#NULL!
640	Ganta-Afeshum	Golea-Genahti	222	Male	10 - 19	Absent	NO	NO	0	None	stone wall;wood & earth roof	NO	Yes	Yes	Yes	NO	YES	#NULL!	#NULL!	#NULL!	#NULL!	NO	None	None	#NULL!	#NULL!	#NULL!	#NULL!	#NULL!	#NULL!	#NULL!
641	Ganta-Afeshum	Golea-Genahti	222	Male	10 - 19	Scar	NO	YES	2	21	stone wall;wood & earth roof	NO	Yes	Yes	Yes	NO	YES	#NULL!	#NULL!	#NULL!	#NULL!	NO	None	None	#NULL!	#NULL!	#NULL!	#NULL!	#NULL!	#NULL!	#NULL!
642	Ganta-Afeshum	Golea-Genahti	222	Female	0 - 9	Absent	NO	NO	0	None	stone wall;wood & earth roof	NO	Yes	Yes	Yes	NO	YES	#NULL!	#NULL!	#NULL!	#NULL!	NO	None	None	#NULL!	#NULL!	#NULL!	#NULL!	#NULL!	#NULL!	#NULL!
643	Ganta-Afeshum	Golea-Genahti	222	Male	0 - 9	Absent	NO	NO	0	None	stone wall;wood & earth roof	NO	Yes	Yes	Yes	NO	YES	#NULL!	#NULL!	#NULL!	#NULL!	NO	None	None	#NULL!	#NULL!	#NULL!	#NULL!	#NULL!	#NULL!	#NULL!
644	Ganta-Afeshum	Golea-Genahti	222	Male	0 - 9	Absent	NO	NO	0	None	stone wall;wood & earth roof	NO	Yes	Yes	Yes	NO	YES	#NULL!	#NULL!	#NULL!	#NULL!	NO	None	None	#NULL!	#NULL!	#NULL!	#NULL!	#NULL!	#NULL!	#NULL!
645	Ganta-Afeshum	Golea-Genahti	224	Male	30+	Absent	NO	NO	0	None	stone wall;wood & earth roof	Yes	Yes	Yes	Yes	NO	YES	Yes	1	0	1	NO	None	None	YES	YES	YES	Traditional	Herbs	Don't know	No/Don't know
646	Ganta-Afeshum	Golea-Genahti	224	Female	30+	Absent	NO	NO	0	None	stone wall;wood & earth roof	Yes	Yes	Yes	Yes	NO	YES	#NULL!	#NULL!	#NULL!	#NULL!	NO	None	None	#NULL!	#NULL!	#NULL!	#NULL!	#NULL!	#NULL!	#NULL!
647	Ganta-Afeshum	Golea-Genahti	224	Female	10 - 19	Scar	NO	YES	1	Ear lobes	stone wall;wood & earth roof	Yes	Yes	Yes	Yes	NO	YES	#NULL!	#NULL!	#NULL!	#NULL!	NO	None	None	#NULL!	#NULL!	#NULL!	#NULL!	#NULL!	#NULL!	#NULL!
648	Ganta-Afeshum	Golea-Genahti	224	Female	0 - 9	Absent	NO	NO	0	None	stone wall;wood & earth roof	Yes	Yes	Yes	Yes	NO	YES	#NULL!	#NULL!	#NULL!	#NULL!	NO	None	None	#NULL!	#NULL!	#NULL!	#NULL!	#NULL!	#NULL!	#NULL!
649	Ganta-Afeshum	Golea-Genahti	224	Male	0 - 9	Absent	NO	NO	0	None	stone wall;wood & earth roof	Yes	Yes	Yes	Yes	NO	YES	#NULL!	#NULL!	#NULL!	#NULL!	NO	None	None	#NULL!	#NULL!	#NULL!	#NULL!	#NULL!	#NULL!	#NULL!
650	Ganta-Afeshum	Golea-Genahti	224	Female	0 - 9	Absent	NO	NO	0	None	stone wall;wood & earth roof	Yes	Yes	Yes	Yes	NO	YES	#NULL!	#NULL!	#NULL!	#NULL!	NO	None	None	#NULL!	#NULL!	#NULL!	#NULL!	#NULL!	#NULL!	#NULL!
651	Ganta-Afeshum	Golea-Genahti	224	Male	10 - 19	Absent	NO	NO	0	None	stone wall;wood & earth roof	Yes	Yes	Yes	Yes	NO	YES	#NULL!	#NULL!	#NULL!	#NULL!	NO	None	None	#NULL!	#NULL!	#NULL!	#NULL!	#NULL!	#NULL!	#NULL!
652	Ganta-Afeshum	Golea-Genahti	225	Male	30+	Absent	NO	NO	0	None	stone wall;wood & earth roof	Yes	Yes	Yes	Yes	NO	YES	NO	0	0	0	NO	None	None	YES	YES	YES	Traditional	Herbs	Don't know	No/Don't know
653	Ganta-Afeshum	Golea-Genahti	225	Female	30+	Absent	NO	NO	0	None	stone wall;wood & earth roof	Yes	Yes	Yes	Yes	NO	YES	#NULL!	#NULL!	#NULL!	#NULL!	NO	None	None	#NULL!	#NULL!	#NULL!	#NULL!	#NULL!	#NULL!	#NULL!
654	Ganta-Afeshum	Golea-Genahti	226	Female	30+	Absent	NO	NO	0	None	stone wall;wood & earth roof	Yes	Yes	Yes	Yes	NO	YES	Yes	1	0	1	NO	None	None	YES	YES	YES	Traditional	Holly water or mud	Don't know	No/Don't know
655	Ganta-Afeshum	Golea-Genahti	226	Male	20 - 29	Scar	NO	YES	1	Cheeks	stone wall;wood & earth roof	Yes	Yes	Yes	Yes	NO	YES	#NULL!	#NULL!	#NULL!	#NULL!	NO	None	None	#NULL!	#NULL!	#NULL!	#NULL!	#NULL!	#NULL!	#NULL!
656	Ganta-Afeshum	Golea-Genahti	227	Male	30+	Absent	NO	NO	0	None	stone wall;wood & earth roof	Yes	Yes	Yes	Yes	NO	YES	Yes	1	0	1	NO	None	None	YES	YES	YES	Traditional	Holly water or mud	Don't know	No/Don't know
657	Ganta-Afeshum	Golea-Genahti	227	Female	30+	Absent	NO	NO	0	None	stone wall;wood & earth roof	Yes	Yes	Yes	Yes	NO	YES	#NULL!	#NULL!	#NULL!	#NULL!	NO	None	None	#NULL!	#NULL!	#NULL!	#NULL!	#NULL!	#NULL!	#NULL!
658	Ganta-Afeshum	Golea-Genahti	227	Female	20 - 29	Absent	NO	NO	0	None	stone wall;wood & earth roof	Yes	Yes	Yes	Yes	NO	YES	#NULL!	#NULL!	#NULL!	#NULL!	NO	None	None	#NULL!	#NULL!	#NULL!	#NULL!	#NULL!	#NULL!	#NULL!
659	Ganta-Afeshum	Golea-Genahti	227	Female	10 - 19	Absent	NO	NO	0	None	stone wall;wood & earth roof	Yes	Yes	Yes	Yes	NO	YES	#NULL!	#NULL!	#NULL!	#NULL!	NO	None	None	#NULL!	#NULL!	#NULL!	#NULL!	#NULL!	#NULL!	#NULL!
660	Ganta-Afeshum	Golea-Genahti	227	Male	10 - 19	Scar	NO	YES	1	Nose	stone wall;wood & earth roof	Yes	Yes	Yes	Yes	NO	YES	#NULL!	#NULL!	#NULL!	#NULL!	NO	None	None	#NULL!	#NULL!	#NULL!	#NULL!	#NULL!	#NULL!	#NULL!
661	Ganta-Afeshum	Golea-Genahti	227	Male	10 - 19	Absent	NO	NO	0	None	stone wall;wood & earth roof	Yes	Yes	Yes	Yes	NO	YES	#NULL!	#NULL!	#NULL!	#NULL!	NO	None	None	#NULL!	#NULL!	#NULL!	#NULL!	#NULL!	#NULL!	#NULL!
662	Ganta-Afeshum	Golea-Genahti	227	Female	0 - 9	Absent	NO	NO	0	None	stone wall;wood & earth roof	Yes	Yes	Yes	Yes	NO	YES	#NULL!	#NULL!	#NULL!	#NULL!	NO	None	None	#NULL!	#NULL!	#NULL!	#NULL!	#NULL!	#NULL!	#NULL!
663	Ganta-Afeshum	Golea-Genahti	227	Female	0 - 9	Absent	NO	NO	0	None	stone wall;wood & earth roof	Yes	Yes	Yes	Yes	NO	YES	#NULL!	#NULL!	#NULL!	#NULL!	NO	None	None	#NULL!	#NULL!	#NULL!	#NULL!	#NULL!	#NULL!	#NULL!
664	Ganta-Afeshum	Golea-Genahti	227	Male	0 - 9	Absent	NO	NO	0	None	stone wall;wood & earth roof	Yes	Yes	Yes	Yes	NO	YES	#NULL!	#NULL!	#NULL!	#NULL!	NO	None	None	#NULL!	#NULL!	#NULL!	#NULL!	#NULL!	#NULL!	#NULL!
665	Ganta-Afeshum	Golea-Genahti	229	Male	30+	Absent	NO	NO	0	None	stone wall;wood & earth roof	Yes	Yes	Yes	Yes	NO	YES	NO	0	0	0	NO	None	None	YES	YES	YES	Traditional	Herbs	Don't know	No/Don't know
666	Ganta-Afeshum	Golea-Genahti	229	Female	30+	Absent	NO	NO	0	None	stone wall;wood & earth roof	Yes	Yes	Yes	Yes	NO	YES	#NULL!	#NULL!	#NULL!	#NULL!	NO	None	None	#NULL!	#NULL!	#NULL!	#NULL!	#NULL!	#NULL!	#NULL!
667	Ganta-Afeshum	Golea-Genahti	229	Female	10 - 19	Absent	NO	NO	0	None	stone wall;wood & earth roof	Yes	Yes	Yes	Yes	NO	YES	#NULL!	#NULL!	#NULL!	#NULL!	NO	None	None	#NULL!	#NULL!	#NULL!	#NULL!	#NULL!	#NULL!	#NULL!
668	Ganta-Afeshum	Golea-Genahti	229	Male	0 - 9	Absent	NO	NO	0	None	stone wall;wood & earth roof	Yes	Yes	Yes	Yes	NO	YES	#NULL!	#NULL!	#NULL!	#NULL!	NO	None	None	#NULL!	#NULL!	#NULL!	#NULL!	#NULL!	#NULL!	#NULL!
669	Ganta-Afeshum	Golea-Genahti	229	Male	0 - 9	Absent	NO	NO	0	None	stone wall;wood & earth roof	Yes	Yes	Yes	Yes	NO	YES	#NULL!	#NULL!	#NULL!	#NULL!	NO	None	None	#NULL!	#NULL!	#NULL!	#NULL!	#NULL!	#NULL!	#NULL!
670	Ganta-Afeshum	Golea-Genahti	229	Female	0 - 9	Absent	NO	NO	0	None	stone wall;wood & earth roof	Yes	Yes	Yes	Yes	NO	YES	#NULL!	#NULL!	#NULL!	#NULL!	NO	None	None	#NULL!	#NULL!	#NULL!	#NULL!	#NULL!	#NULL!	#NULL!
671	Ganta-Afeshum	Golea-Genahti	230	Male	30+	Absent	NO	NO	0	None	stone wall;wood & earth roof	Yes	Yes	Yes	Yes	NO	YES	NO	0	0	0	NO	None	None	YES	YES	YES	Traditional	Herbs	Don't know	No/Don't know
672	Ganta-Afeshum	Golea-Genahti	230	Female	30+	Absent	NO	NO	0	None	stone wall;wood & earth roof	Yes	Yes	Yes	Yes	NO	YES	#NULL!	#NULL!	#NULL!	#NULL!	NO	None	None	#NULL!	#NULL!	#NULL!	#NULL!	#NULL!	#NULL!	#NULL!
673	Ganta-Afeshum	Golea-Genahti	230	Male	10 - 19	Absent	NO	NO	0	None	stone wall;wood & earth roof	Yes	Yes	Yes	Yes	NO	YES	#NULL!	#NULL!	#NULL!	#NULL!	NO	None	None	#NULL!	#NULL!	#NULL!	#NULL!	#NULL!	#NULL!	#NULL!
674	Ganta-Afeshum	Golea-Genahti	230	Male	10 - 19	Absent	NO	NO	0	None	stone wall;wood & earth roof	Yes	Yes	Yes	Yes	NO	YES	#NULL!	#NULL!	#NULL!	#NULL!	NO	None	None	#NULL!	#NULL!	#NULL!	#NULL!	#NULL!	#NULL!	#NULL!
675	Ganta-Afeshum	Golea-Genahti	230	Male	10 - 19	Absent	NO	NO	0	None	stone wall;wood & earth roof	Yes	Yes	Yes	Yes	NO	YES	#NULL!	#NULL!	#NULL!	#NULL!	NO	None	None	#NULL!	#NULL!	#NULL!	#NULL!	#NULL!	#NULL!	#NULL!
676	Ganta-Afeshum	Golea-Genahti	230	Female	10 - 19	Absent	NO	NO	0	None	stone wall;wood & earth roof	Yes	Yes	Yes	Yes	NO	YES	#NULL!	#NULL!	#NULL!	#NULL!	NO	None	None	#NULL!	#NULL!	#NULL!	#NULL!	#NULL!	#NULL!	#NULL!
677	Ganta-Afeshum	Golea-Genahti	231	Female	30+	Absent	NO	NO	0	None	stone wall;wood & earth roof	NO	Yes	Yes	Yes	NO	YES	NO	0	0	0	NO	None	None	YES	YES	YES	Traditional	Herbs	Don't know	No/Don't know
678	Ganta-Afeshum	Golea-Genahti	231	Female	20 - 29	Absent	NO	NO	0	None	stone wall;wood & earth roof	NO	Yes	Yes	Yes	NO	YES	#NULL!	#NULL!	#NULL!	#NULL!	NO	None	None	#NULL!	#NULL!	#NULL!	#NULL!	#NULL!	#NULL!	#NULL!
679	Ganta-Afeshum	Golea-Genahti	231	Female	10 - 19	Absent	NO	NO	0	None	stone wall;wood & earth roof	NO	Yes	Yes	Yes	NO	YES	#NULL!	#NULL!	#NULL!	#NULL!	NO	None	None	#NULL!	#NULL!	#NULL!	#NULL!	#NULL!	#NULL!	#NULL!
680	Ganta-Afeshum	Golea-Genahti	231	Female	10 - 19	Absent	NO	NO	0	None	stone wall;wood & earth roof	NO	Yes	Yes	Yes	NO	YES	#NULL!	#NULL!	#NULL!	#NULL!	NO	None	None	#NULL!	#NULL!	#NULL!	#NULL!	#NULL!	#NULL!	#NULL!
681	Ganta-Afeshum	Golea-Genahti	231	Male	10 - 19	Absent	NO	NO	0	None	stone wall;wood & earth roof	NO	Yes	Yes	Yes	NO	YES	#NULL!	#NULL!	#NULL!	#NULL!	NO	None	None	#NULL!	#NULL!	#NULL!	#NULL!	#NULL!	#NULL!	#NULL!
682	Ganta-Afeshum	Golea-Genahti	232	Male	30+	Absent	NO	NO	0	None	stone wall;wood & earth roof	NO	Yes	Yes	Yes	NO	YES	Yes	1	0	1	NO	None	None	YES	YES	YES	Traditional	Holly water or mud	Don't know	No/Don't know
683	Ganta-Afeshum	Golea-Genahti	232	Female	30+	Absent	NO	NO	0	None	stone wall;wood & earth roof	NO	Yes	Yes	Yes	NO	YES	#NULL!	#NULL!	#NULL!	#NULL!	NO	None	None	#NULL!	#NULL!	#NULL!	#NULL!	#NULL!	#NULL!	#NULL!
684	Ganta-Afeshum	Golea-Genahti	232	Male	20 - 29	Absent	NO	NO	0	None	stone wall;wood & earth roof	NO	Yes	Yes	Yes	NO	YES	#NULL!	#NULL!	#NULL!	#NULL!	NO	None	None	#NULL!	#NULL!	#NULL!	#NULL!	#NULL!	#NULL!	#NULL!
685	Ganta-Afeshum	Golea-Genahti	232	Male	10 - 19	Absent	NO	NO	0	None	stone wall;wood & earth roof	NO	Yes	Yes	Yes	NO	YES	#NULL!	#NULL!	#NULL!	#NULL!	NO	None	None	#NULL!	#NULL!	#NULL!	#NULL!	#NULL!	#NULL!	#NULL!
686	Ganta-Afeshum	Golea-Genahti	232	Male	10 - 19	Absent	NO	NO	0	None	stone wall;wood & earth roof	NO	Yes	Yes	Yes	NO	YES	#NULL!	#NULL!	#NULL!	#NULL!	NO	None	None	#NULL!	#NULL!	#NULL!	#NULL!	#NULL!	#NULL!	#NULL!
687	Ganta-Afeshum	Golea-Genahti	232	Female	10 - 19	Scar	NO	YES	1	Cheeks	stone wall;wood & earth roof	NO	Yes	Yes	Yes	NO	YES	#NULL!	#NULL!	#NULL!	#NULL!	NO	None	None	#NULL!	#NULL!	#NULL!	#NULL!	#NULL!	#NULL!	#NULL!
688	Ganta-Afeshum	Golea-Genahti	233	Male	30+	Absent	NO	NO	0	None	stone wall;wood & earth roof	NO	NO	NO	Yes	NO	YES	NO	0	0	0	NO	None	None	YES	YES	YES	Traditional	Herbs	Don't know	No/Don't know
689	Ganta-Afeshum	Golea-Genahti	233	Female	30+	Absent	NO	NO	0	None	stone wall;wood & earth roof	NO	NO	NO	Yes	NO	YES	#NULL!	#NULL!	#NULL!	#NULL!	NO	None	None	#NULL!	#NULL!	#NULL!	#NULL!	#NULL!	#NULL!	#NULL!
690	Ganta-Afeshum	Golea-Genahti	233	Female	10 - 19	Absent	NO	NO	0	None	stone wall;wood & earth roof	NO	NO	NO	Yes	NO	YES	#NULL!	#NULL!	#NULL!	#NULL!	NO	None	None	#NULL!	#NULL!	#NULL!	#NULL!	#NULL!	#NULL!	#NULL!
691	Ganta-Afeshum	Golea-Genahti	233	Female	10 - 19	Absent	NO	NO	0	None	stone wall;wood & earth roof	NO	NO	NO	Yes	NO	YES	#NULL!	#NULL!	#NULL!	#NULL!	NO	None	None	#NULL!	#NULL!	#NULL!	#NULL!	#NULL!	#NULL!	#NULL!
692	Ganta-Afeshum	Golea-Genahti	233	Female	10 - 19	Absent	NO	NO	0	None	stone wall;wood & earth roof	NO	NO	NO	Yes	NO	YES	#NULL!	#NULL!	#NULL!	#NULL!	NO	None	None	#NULL!	#NULL!	#NULL!	#NULL!	#NULL!	#NULL!	#NULL!
693	Ganta-Afeshum	Golea-Genahti	233	Male	10 - 19	Absent	NO	NO	0	None	stone wall;wood & earth roof	NO	NO	NO	Yes	NO	YES	#NULL!	#NULL!	#NULL!	#NULL!	NO	None	None	#NULL!	#NULL!	#NULL!	#NULL!	#NULL!	#NULL!	#NULL!
694	Ganta-Afeshum	Golea-Genahti	233	Male	0 - 9	Absent	NO	NO	0	None	stone wall;wood & earth roof	NO	NO	NO	Yes	NO	YES	#NULL!	#NULL!	#NULL!	#NULL!	NO	None	None	#NULL!	#NULL!	#NULL!	#NULL!	#NULL!	#NULL!	#NULL!
695	Ganta-Afeshum	Golea-Genahti	233	Female	0 - 9	Absent	NO	NO	0	None	stone wall;wood & earth roof	NO	NO	NO	Yes	NO	YES	#NULL!	#NULL!	#NULL!	#NULL!	NO	None	None	#NULL!	#NULL!	#NULL!	#NULL!	#NULL!	#NULL!	#NULL!
696	Ganta-Afeshum	Golea-Genahti	237	Male	30+	Absent	NO	NO	0	None	stone wall;wood & earth roof	Yes	NO	NO	Yes	NO	YES	NO	0	0	0	NO	None	None	YES	YES	YES	Traditional	Herbs	Don't know	No/Don't know
697	Ganta-Afeshum	Golea-Genahti	237	Female	30+	Absent	NO	NO	0	None	stone wall;wood & earth roof	Yes	NO	NO	Yes	NO	YES	#NULL!	#NULL!	#NULL!	#NULL!	NO	None	None	#NULL!	#NULL!	#NULL!	#NULL!	#NULL!	#NULL!	#NULL!
698	Ganta-Afeshum	Golea-Genahti	237	Female	10 - 19	Absent	NO	NO	0	None	stone wall;wood & earth roof	Yes	NO	NO	Yes	NO	YES	#NULL!	#NULL!	#NULL!	#NULL!	NO	None	None	#NULL!	#NULL!	#NULL!	#NULL!	#NULL!	#NULL!	#NULL!
699	Ganta-Afeshum	Golea-Genahti	237	Female	10 - 19	Absent	NO	NO	0	None	stone wall;wood & earth roof	Yes	NO	NO	Yes	NO	YES	#NULL!	#NULL!	#NULL!	#NULL!	NO	None	None	#NULL!	#NULL!	#NULL!	#NULL!	#NULL!	#NULL!	#NULL!
700	Ganta-Afeshum	Golea-Genahti	237	Male	10 - 19	Absent	NO	NO	0	None	stone wall;wood & earth roof	Yes	NO	NO	Yes	NO	YES	#NULL!	#NULL!	#NULL!	#NULL!	NO	None	None	#NULL!	#NULL!	#NULL!	#NULL!	#NULL!	#NULL!	#NULL!
701	Ganta-Afeshum	Golea-Genahti	237	Female	0 - 9	Absent	NO	NO	0	None	stone wall;wood & earth roof	Yes	NO	NO	Yes	NO	YES	#NULL!	#NULL!	#NULL!	#NULL!	NO	None	None	#NULL!	#NULL!	#NULL!	#NULL!	#NULL!	#NULL!	#NULL!
702	Ganta-Afeshum	Golea-Genahti	237	Male	0 - 9	Absent	NO	NO	0	None	stone wall;wood & earth roof	Yes	NO	NO	Yes	NO	YES	#NULL!	#NULL!	#NULL!	#NULL!	NO	None	None	#NULL!	#NULL!	#NULL!	#NULL!	#NULL!	#NULL!	#NULL!
703	Ganta-Afeshum	Golea-Genahti	237	Male	0 - 9	Absent	NO	NO	0	None	stone wall;wood & earth roof	Yes	NO	NO	Yes	NO	YES	#NULL!	#NULL!	#NULL!	#NULL!	NO	None	None	#NULL!	#NULL!	#NULL!	#NULL!	#NULL!	#NULL!	#NULL!
704	Ganta-Afeshum	Golea-Genahti	238	Male	30+	Absent	NO	NO	0	None	stone wall;wood & earth roof	Yes	NO	NO	Yes	NO	YES	NO	0	0	0	NO	None	None	YES	YES	YES	Traditional	Herbs	Don't know	No/Don't know
705	Ganta-Afeshum	Golea-Genahti	238	Female	30+	Absent	NO	NO	0	None	stone wall;wood & earth roof	Yes	NO	NO	Yes	NO	YES	#NULL!	#NULL!	#NULL!	#NULL!	NO	None	None	#NULL!	#NULL!	#NULL!	#NULL!	#NULL!	#NULL!	#NULL!
706	Ganta-Afeshum	Golea-Genahti	238	Female	10 - 19	Absent	NO	NO	0	None	stone wall;wood & earth roof	Yes	NO	NO	Yes	NO	YES	#NULL!	#NULL!	#NULL!	#NULL!	NO	None	None	#NULL!	#NULL!	#NULL!	#NULL!	#NULL!	#NULL!	#NULL!
707	Ganta-Afeshum	Golea-Genahti	238	Male	10 - 19	Absent	NO	NO	0	None	stone wall;wood & earth roof	Yes	NO	NO	Yes	NO	YES	#NULL!	#NULL!	#NULL!	#NULL!	NO	None	None	#NULL!	#NULL!	#NULL!	#NULL!	#NULL!	#NULL!	#NULL!
708	Ganta-Afeshum	Golea-Genahti	238	Female	0 - 9	Absent	NO	NO	0	None	stone wall;wood & earth roof	Yes	NO	NO	Yes	NO	YES	#NULL!	#NULL!	#NULL!	#NULL!	NO	None	None	#NULL!	#NULL!	#NULL!	#NULL!	#NULL!	#NULL!	#NULL!
709	Ganta-Afeshum	Golea-Genahti	238	Female	0 - 9	Absent	NO	NO	0	None	stone wall;wood & earth roof	Yes	NO	NO	Yes	NO	YES	#NULL!	#NULL!	#NULL!	#NULL!	NO	None	None	#NULL!	#NULL!	#NULL!	#NULL!	#NULL!	#NULL!	#NULL!
710	Ganta-Afeshum	Golea-Genahti	239	Female	30+	Absent	NO	NO	0	None	stone wall;wood & earth roof	Yes	Yes	Yes	NO	NO	YES	Yes	2	2	0	NO	None	None	YES	YES	YES	Traditional	Herbs	Don't know	No/Don't know
711	Ganta-Afeshum	Golea-Genahti	239	Male	0 - 9	Lesion	YES	NO	1	Cheeks	stone wall;wood & earth roof	Yes	Yes	Yes	NO	NO	YES	#NULL!	#NULL!	#NULL!	#NULL!	NO	NO	1	#NULL!	#NULL!	#NULL!	#NULL!	#NULL!	#NULL!	#NULL!
712	Ganta-Afeshum	Golea-Genahti	239	Female	0 - 9	Lesion	YES	NO	1	Cheeks	stone wall;wood & earth roof	Yes	Yes	Yes	NO	NO	YES	#NULL!	#NULL!	#NULL!	#NULL!	NO	NO	1	#NULL!	#NULL!	#NULL!	#NULL!	#NULL!	#NULL!	#NULL!
713	Ganta-Afeshum	Golea-Genahti	240	Male	30+	Absent	NO	NO	0	None	stone wall;wood & earth roof	Yes	NO	Yes	Yes	NO	YES	NO	0	0	0	NO	None	None	YES	YES	YES	Traditional	Herbs	Don't know	No/Don't know
714	Ganta-Afeshum	Golea-Genahti	240	Female	30+	Absent	NO	NO	0	None	stone wall;wood & earth roof	Yes	NO	Yes	Yes	NO	YES	#NULL!	#NULL!	#NULL!	#NULL!	NO	None	None	#NULL!	#NULL!	#NULL!	#NULL!	#NULL!	#NULL!	#NULL!
715	Ganta-Afeshum	Golea-Genahti	240	Female	10 - 19	Absent	NO	NO	0	None	stone wall;wood & earth roof	Yes	NO	Yes	Yes	NO	YES	#NULL!	#NULL!	#NULL!	#NULL!	NO	None	None	#NULL!	#NULL!	#NULL!	#NULL!	#NULL!	#NULL!	#NULL!
716	Ganta-Afeshum	Golea-Genahti	240	Female	10 - 19	Absent	NO	NO	0	None	stone wall;wood & earth roof	Yes	NO	Yes	Yes	NO	YES	#NULL!	#NULL!	#NULL!	#NULL!	NO	None	None	#NULL!	#NULL!	#NULL!	#NULL!	#NULL!	#NULL!	#NULL!
717	Ganta-Afeshum	Golea-Genahti	240	Male	10 - 19	Absent	NO	NO	0	None	stone wall;wood & earth roof	Yes	NO	Yes	Yes	NO	YES	#NULL!	#NULL!	#NULL!	#NULL!	NO	None	None	#NULL!	#NULL!	#NULL!	#NULL!	#NULL!	#NULL!	#NULL!
718	Ganta-Afeshum	Golea-Genahti	240	Male	0 - 9	Absent	NO	NO	0	None	stone wall;wood & earth roof	Yes	NO	Yes	Yes	NO	YES	#NULL!	#NULL!	#NULL!	#NULL!	NO	None	None	#NULL!	#NULL!	#NULL!	#NULL!	#NULL!	#NULL!	#NULL!
719	Ganta-Afeshum	Golea-Genahti	240	Female	0 - 9	Absent	NO	NO	0	None	stone wall;wood & earth roof	Yes	NO	Yes	Yes	NO	YES	#NULL!	#NULL!	#NULL!	#NULL!	NO	None	None	#NULL!	#NULL!	#NULL!	#NULL!	#NULL!	#NULL!	#NULL!
720	Ganta-Afeshum	Golea-Genahti	241	Female	30+	Absent	NO	NO	0	None	stone wall;wood & earth roof	Yes	NO	NO	Yes	NO	YES	NO	0	0	0	NO	None	None	YES	YES	YES	Traditional	Herbs	Don't know	No/Don't know
721	Ganta-Afeshum	Golea-Genahti	241	Female	30+	Absent	NO	NO	0	None	stone wall;wood & earth roof	Yes	NO	NO	Yes	NO	YES	#NULL!	#NULL!	#NULL!	#NULL!	NO	None	None	#NULL!	#NULL!	#NULL!	#NULL!	#NULL!	#NULL!	#NULL!
722	Ganta-Afeshum	Golea-Genahti	241	Male	10 - 19	Absent	NO	NO	0	None	stone wall;wood & earth roof	Yes	NO	NO	Yes	NO	YES	#NULL!	#NULL!	#NULL!	#NULL!	NO	None	None	#NULL!	#NULL!	#NULL!	#NULL!	#NULL!	#NULL!	#NULL!
723	Ganta-Afeshum	Golea-Genahti	241	Male	10 - 19	Absent	NO	NO	0	None	stone wall;wood & earth roof	Yes	NO	NO	Yes	NO	YES	#NULL!	#NULL!	#NULL!	#NULL!	NO	None	None	#NULL!	#NULL!	#NULL!	#NULL!	#NULL!	#NULL!	#NULL!
724	Ganta-Afeshum	Golea-Genahti	241	Female	20 - 29	Absent	NO	NO	0	None	stone wall;wood & earth roof	Yes	NO	NO	Yes	NO	YES	#NULL!	#NULL!	#NULL!	#NULL!	NO	None	None	#NULL!	#NULL!	#NULL!	#NULL!	#NULL!	#NULL!	#NULL!
725	Ganta-Afeshum	Golea-Genahti	241	Female	20 - 29	Absent	NO	NO	0	None	stone wall;wood & earth roof	Yes	NO	NO	Yes	NO	YES	#NULL!	#NULL!	#NULL!	#NULL!	NO	None	None	#NULL!	#NULL!	#NULL!	#NULL!	#NULL!	#NULL!	#NULL!
726	Ganta-Afeshum	Golea-Genahti	242	Male	30+	Absent	NO	NO	0	None	stone wall;wood & earth roof	Yes	Yes	NO	Yes	NO	YES	Yes	1	0	1	NO	None	None	YES	YES	YES	Traditional	Herbs	Don't know	No/Don't know
727	Ganta-Afeshum	Golea-Genahti	242	Male	20 - 29	Absent	NO	NO	0	None	stone wall;wood & earth roof	Yes	Yes	NO	Yes	NO	YES	#NULL!	#NULL!	#NULL!	#NULL!	NO	None	None	#NULL!	#NULL!	#NULL!	#NULL!	#NULL!	#NULL!	#NULL!
728	Ganta-Afeshum	Golea-Genahti	242	Female	10 - 19	Scar	NO	YES	1	Arm	stone wall;wood & earth roof	Yes	Yes	NO	Yes	NO	YES	#NULL!	#NULL!	#NULL!	#NULL!	NO	None	None	#NULL!	#NULL!	#NULL!	#NULL!	#NULL!	#NULL!	#NULL!
729	Ganta-Afeshum	Golea-Genahti	242	Female	10 - 19	Absent	NO	NO	0	None	stone wall;wood & earth roof	Yes	Yes	NO	Yes	NO	YES	#NULL!	#NULL!	#NULL!	#NULL!	NO	None	None	#NULL!	#NULL!	#NULL!	#NULL!	#NULL!	#NULL!	#NULL!
730	Ganta-Afeshum	Golea-Genahti	244	Male	30+	Absent	NO	NO	0	None	stone wall;wood & earth roof	Yes	Yes	NO	Yes	NO	YES	Yes	1	0	1	NO	None	None	YES	YES	YES	Traditional	Herbs	Don't know	No/Don't know
731	Ganta-Afeshum	Golea-Genahti	244	Female	30+	Absent	NO	NO	0	None	stone wall;wood & earth roof	Yes	Yes	NO	Yes	NO	YES	#NULL!	#NULL!	#NULL!	#NULL!	NO	None	None	#NULL!	#NULL!	#NULL!	#NULL!	#NULL!	#NULL!	#NULL!
732	Ganta-Afeshum	Golea-Genahti	244	Female	10 - 19	Scar	NO	YES	1	Nose	stone wall;wood & earth roof	Yes	Yes	NO	Yes	NO	YES	#NULL!	#NULL!	#NULL!	#NULL!	NO	None	None	#NULL!	#NULL!	#NULL!	#NULL!	#NULL!	#NULL!	#NULL!
733	Ganta-Afeshum	Golea-Genahti	244	Female	0 - 9	Absent	NO	NO	0	None	stone wall;wood & earth roof	Yes	Yes	NO	Yes	NO	YES	#NULL!	#NULL!	#NULL!	#NULL!	NO	None	None	#NULL!	#NULL!	#NULL!	#NULL!	#NULL!	#NULL!	#NULL!
734	Ganta-Afeshum	Golea-Genahti	245	Female	30+	Scar	NO	YES	1	Ear lobes	stone wall;wood & earth roof	Yes	Yes	Yes	Yes	NO	YES	Yes	7	1	6	NO	None	None	YES	YES	YES	Traditional	Holly water or mud	Don't know	No/Don't know
735	Ganta-Afeshum	Golea-Genahti	245	Female	30+	Scar	NO	YES	1	Cheeks	stone wall;wood & earth roof	Yes	Yes	Yes	Yes	NO	YES	#NULL!	#NULL!	#NULL!	#NULL!	NO	None	None	#NULL!	#NULL!	#NULL!	#NULL!	#NULL!	#NULL!	#NULL!
736	Ganta-Afeshum	Golea-Genahti	245	Male	10 - 19	Scar	NO	YES	1	Cheeks	stone wall;wood & earth roof	Yes	Yes	Yes	Yes	NO	YES	#NULL!	#NULL!	#NULL!	#NULL!	NO	None	None	#NULL!	#NULL!	#NULL!	#NULL!	#NULL!	#NULL!	#NULL!
737	Ganta-Afeshum	Golea-Genahti	245	Female	10 - 19	Scar	NO	YES	1	Arm	stone wall;wood & earth roof	Yes	Yes	Yes	Yes	NO	YES	#NULL!	#NULL!	#NULL!	#NULL!	NO	None	None	#NULL!	#NULL!	#NULL!	#NULL!	#NULL!	#NULL!	#NULL!
738	Ganta-Afeshum	Golea-Genahti	245	Female	10 - 19	Scar	NO	YES	1	Cheeks	stone wall;wood & earth roof	Yes	Yes	Yes	Yes	NO	YES	#NULL!	#NULL!	#NULL!	#NULL!	NO	None	None	#NULL!	#NULL!	#NULL!	#NULL!	#NULL!	#NULL!	#NULL!
739	Ganta-Afeshum	Golea-Genahti	245	Female	10 - 19	Scar	NO	YES	1	Leg	stone wall;wood & earth roof	Yes	Yes	Yes	Yes	NO	YES	#NULL!	#NULL!	#NULL!	#NULL!	NO	None	None	#NULL!	#NULL!	#NULL!	#NULL!	#NULL!	#NULL!	#NULL!
740	Ganta-Afeshum	Golea-Genahti	245	Male	10 - 19	Lesion	YES	NO	1	Cheeks	stone wall;wood & earth roof	Yes	Yes	Yes	Yes	NO	YES	#NULL!	#NULL!	#NULL!	#NULL!	NO	NO	36	#NULL!	#NULL!	#NULL!	#NULL!	#NULL!	#NULL!	#NULL!
741	Ganta-Afeshum	Golea-Genahti	245	Male	0 - 9	Absent	NO	NO	0	None	stone wall;wood & earth roof	Yes	Yes	Yes	Yes	NO	YES	#NULL!	#NULL!	#NULL!	#NULL!	NO	None	None	#NULL!	#NULL!	#NULL!	#NULL!	#NULL!	#NULL!	#NULL!
742	Ganta-Afeshum	Golea-Genahti	245	Female	30+	Absent	NO	NO	0	None	stone wall;wood & earth roof	Yes	Yes	Yes	Yes	NO	YES	#NULL!	#NULL!	#NULL!	#NULL!	NO	None	None	#NULL!	#NULL!	#NULL!	#NULL!	#NULL!	#NULL!	#NULL!
743	Ganta-Afeshum	Golea-Genahti	246	Female	30+	Absent	NO	NO	0	None	stone wall;wood & earth roof	Yes	Yes	Yes	Yes	NO	YES	NO	0	0	0	NO	None	None	YES	YES	YES	Traditional	Herbs	Don't know	No/Don't know
744	Ganta-Afeshum	Golea-Genahti	246	Male	30+	Absent	NO	NO	0	None	stone wall;wood & earth roof	Yes	Yes	Yes	Yes	NO	YES	#NULL!	#NULL!	#NULL!	#NULL!	NO	None	None	#NULL!	#NULL!	#NULL!	#NULL!	#NULL!	#NULL!	#NULL!
745	Ganta-Afeshum	Golea-Genahti	246	Male	20 - 29	Absent	NO	NO	0	None	stone wall;wood & earth roof	Yes	Yes	Yes	Yes	NO	YES	#NULL!	#NULL!	#NULL!	#NULL!	NO	None	None	#NULL!	#NULL!	#NULL!	#NULL!	#NULL!	#NULL!	#NULL!
746	Ganta-Afeshum	Golea-Genahti	247	Male	30+	Absent	NO	NO	0	None	stone wall;wood & earth roof	Yes	NO	Yes	Yes	NO	YES	NO	0	0	0	NO	None	None	YES	YES	YES	Traditional	Herbs	Don't know	No/Don't know
747	Ganta-Afeshum	Golea-Genahti	247	Female	30+	Absent	NO	NO	0	None	stone wall;wood & earth roof	Yes	NO	Yes	Yes	NO	YES	#NULL!	#NULL!	#NULL!	#NULL!	NO	None	None	#NULL!	#NULL!	#NULL!	#NULL!	#NULL!	#NULL!	#NULL!
748	Ganta-Afeshum	Golea-Genahti	247	Male	10 - 19	Absent	NO	NO	0	None	stone wall;wood & earth roof	Yes	NO	Yes	Yes	NO	YES	#NULL!	#NULL!	#NULL!	#NULL!	NO	None	None	#NULL!	#NULL!	#NULL!	#NULL!	#NULL!	#NULL!	#NULL!
749	Ganta-Afeshum	Golea-Genahti	247	Female	10 - 19	Absent	NO	NO	0	None	stone wall;wood & earth roof	Yes	NO	Yes	Yes	NO	YES	#NULL!	#NULL!	#NULL!	#NULL!	NO	None	None	#NULL!	#NULL!	#NULL!	#NULL!	#NULL!	#NULL!	#NULL!
750	Ganta-Afeshum	Golea-Genahti	247	Male	0 - 9	Absent	NO	NO	0	None	stone wall;wood & earth roof	Yes	NO	Yes	Yes	NO	YES	#NULL!	#NULL!	#NULL!	#NULL!	NO	None	None	#NULL!	#NULL!	#NULL!	#NULL!	#NULL!	#NULL!	#NULL!
751	Ganta-Afeshum	Golea-Genahti	248	Male	30+	Absent	NO	NO	0	None	stone wall;wood & earth roof	Yes	NO	Yes	Yes	NO	YES	NO	0	0	0	NO	None	None	YES	YES	YES	Traditional	Herbs	Don't know	No/Don't know
752	Ganta-Afeshum	Golea-Genahti	248	Female	30+	Absent	NO	NO	0	None	stone wall;wood & earth roof	Yes	NO	Yes	Yes	NO	YES	#NULL!	#NULL!	#NULL!	#NULL!	NO	None	None	#NULL!	#NULL!	#NULL!	#NULL!	#NULL!	#NULL!	#NULL!
753	Ganta-Afeshum	Golea-Genahti	248	Female	10 - 19	Absent	NO	NO	0	None	stone wall;wood & earth roof	Yes	NO	Yes	Yes	NO	YES	#NULL!	#NULL!	#NULL!	#NULL!	NO	None	None	#NULL!	#NULL!	#NULL!	#NULL!	#NULL!	#NULL!	#NULL!
754	Ganta-Afeshum	Golea-Genahti	249	Male	30+	Absent	NO	NO	0	None	stone wall;wood & earth roof	Yes	Yes	Yes	Yes	NO	YES	NO	0	0	0	NO	None	None	YES	YES	YES	Traditional	Herbs	Don't know	No/Don't know
755	Ganta-Afeshum	Golea-Genahti	249	Female	20 - 29	Absent	NO	NO	0	None	stone wall;wood & earth roof	Yes	Yes	Yes	Yes	NO	YES	#NULL!	#NULL!	#NULL!	#NULL!	NO	None	None	#NULL!	#NULL!	#NULL!	#NULL!	#NULL!	#NULL!	#NULL!
756	Ganta-Afeshum	Golea-Genahti	249	Male	0 - 9	Absent	NO	NO	0	None	stone wall;wood & earth roof	Yes	Yes	Yes	Yes	NO	YES	#NULL!	#NULL!	#NULL!	#NULL!	NO	None	None	#NULL!	#NULL!	#NULL!	#NULL!	#NULL!	#NULL!	#NULL!
757	Ganta-Afeshum	Golea-Genahti	249	Male	0 - 9	Absent	NO	NO	0	None	stone wall;wood & earth roof	Yes	Yes	Yes	Yes	NO	YES	#NULL!	#NULL!	#NULL!	#NULL!	NO	None	None	#NULL!	#NULL!	#NULL!	#NULL!	#NULL!	#NULL!	#NULL!
758	Ganta-Afeshum	Golea-Genahti	250	Male	30+	Absent	NO	NO	0	None	stone walls; wood & earth & corrugated iron roofs	Yes	NO	Yes	Yes	NO	YES	NO	0	0	0	NO	None	None	YES	YES	YES	Traditional	Herbs	Don't know	No/Don't know
759	Ganta-Afeshum	Golea-Genahti	250	Female	30+	Absent	NO	NO	0	None	stone walls; wood & earth & corrugated iron roofs	Yes	NO	Yes	Yes	NO	YES	#NULL!	#NULL!	#NULL!	#NULL!	NO	None	None	#NULL!	#NULL!	#NULL!	#NULL!	#NULL!	#NULL!	#NULL!
760	Ganta-Afeshum	Golea-Genahti	250	Male	20 - 29	Absent	NO	NO	0	None	stone walls; wood & earth & corrugated iron roofs	Yes	NO	Yes	Yes	NO	YES	#NULL!	#NULL!	#NULL!	#NULL!	NO	None	None	#NULL!	#NULL!	#NULL!	#NULL!	#NULL!	#NULL!	#NULL!
761	Ganta-Afeshum	Golea-Genahti	250	Male	10 - 19	Absent	NO	NO	0	None	stone walls; wood & earth & corrugated iron roofs	Yes	NO	Yes	Yes	NO	YES	#NULL!	#NULL!	#NULL!	#NULL!	NO	None	None	#NULL!	#NULL!	#NULL!	#NULL!	#NULL!	#NULL!	#NULL!
762	Ganta-Afeshum	Golea-Genahti	250	Female	10 - 19	Absent	NO	NO	0	None	stone walls; wood & earth & corrugated iron roofs	Yes	NO	Yes	Yes	NO	YES	#NULL!	#NULL!	#NULL!	#NULL!	NO	None	None	#NULL!	#NULL!	#NULL!	#NULL!	#NULL!	#NULL!	#NULL!
763	Ganta-Afeshum	Golea-Genahti	250	Female	10 - 19	Absent	NO	NO	0	None	stone walls; wood & earth & corrugated iron roofs	Yes	NO	Yes	Yes	NO	YES	#NULL!	#NULL!	#NULL!	#NULL!	NO	None	None	#NULL!	#NULL!	#NULL!	#NULL!	#NULL!	#NULL!	#NULL!
764	Ganta-Afeshum	Golea-Genahti	251	Female	30+	Absent	NO	NO	0	None	stone wall;wood & earth roof	Yes	Yes	Yes	Yes	NO	YES	Yes	1	0	1	NO	None	None	YES	YES	YES	Traditional	Herbs	Don't know	No/Don't know
765	Ganta-Afeshum	Golea-Genahti	251	Female	20 - 29	Scar	NO	YES	1	Cheeks	stone wall;wood & earth roof	Yes	Yes	Yes	Yes	NO	YES	#NULL!	#NULL!	#NULL!	#NULL!	NO	None	None	#NULL!	#NULL!	#NULL!	#NULL!	#NULL!	#NULL!	#NULL!
766	Ganta-Afeshum	Golea-Genahti	251	Male	0 - 9	Absent	NO	NO	0	None	stone wall;wood & earth roof	Yes	Yes	Yes	Yes	NO	YES	#NULL!	#NULL!	#NULL!	#NULL!	NO	None	None	#NULL!	#NULL!	#NULL!	#NULL!	#NULL!	#NULL!	#NULL!
767	Ganta-Afeshum	Golea-Genahti	251	Female	0 - 9	Absent	NO	NO	0	None	stone wall;wood & earth roof	Yes	Yes	Yes	Yes	NO	YES	#NULL!	#NULL!	#NULL!	#NULL!	NO	None	None	#NULL!	#NULL!	#NULL!	#NULL!	#NULL!	#NULL!	#NULL!
768	Ganta-Afeshum	Golea-Genahti	252	Male	30+	Absent	NO	NO	0	None	stone wall;wood & earth roof	Yes	Yes	Yes	Yes	NO	YES	NO	0	0	0	NO	None	None	YES	YES	YES	Traditional	Herbs	Don't know	No/Don't know
769	Ganta-Afeshum	Golea-Genahti	252	Female	30+	Absent	NO	NO	0	None	stone wall;wood & earth roof	Yes	Yes	Yes	Yes	NO	YES	#NULL!	#NULL!	#NULL!	#NULL!	NO	None	None	#NULL!	#NULL!	#NULL!	#NULL!	#NULL!	#NULL!	#NULL!
770	Ganta-Afeshum	Golea-Genahti	252	Male	10 - 19	Absent	NO	NO	0	None	stone wall;wood & earth roof	Yes	Yes	Yes	Yes	NO	YES	#NULL!	#NULL!	#NULL!	#NULL!	NO	None	None	#NULL!	#NULL!	#NULL!	#NULL!	#NULL!	#NULL!	#NULL!
771	Ganta-Afeshum	Golea-Genahti	252	Female	10 - 19	Absent	NO	NO	0	None	stone wall;wood & earth roof	Yes	Yes	Yes	Yes	NO	YES	#NULL!	#NULL!	#NULL!	#NULL!	NO	None	None	#NULL!	#NULL!	#NULL!	#NULL!	#NULL!	#NULL!	#NULL!
772	Ganta-Afeshum	Golea-Genahti	253	Male	30+	Absent	NO	NO	0	None	stone wall;wood & earth roof	Yes	Yes	NO	Yes	NO	YES	NO	0	0	0	NO	None	None	YES	YES	YES	Traditional	Herbs	Don't know	No/Don't know
773	Ganta-Afeshum	Golea-Genahti	253	Female	30+	Absent	NO	NO	0	None	stone wall;wood & earth roof	Yes	Yes	NO	Yes	NO	YES	#NULL!	#NULL!	#NULL!	#NULL!	NO	None	None	#NULL!	#NULL!	#NULL!	#NULL!	#NULL!	#NULL!	#NULL!
774	Ganta-Afeshum	Golea-Genahti	253	Male	30+	Absent	NO	NO	0	None	stone wall;wood & earth roof	Yes	Yes	NO	Yes	NO	YES	#NULL!	#NULL!	#NULL!	#NULL!	NO	None	None	#NULL!	#NULL!	#NULL!	#NULL!	#NULL!	#NULL!	#NULL!
775	Ganta-Afeshum	Golea-Genahti	253	Male	10 - 19	Absent	NO	NO	0	None	stone wall;wood & earth roof	Yes	Yes	NO	Yes	NO	YES	#NULL!	#NULL!	#NULL!	#NULL!	NO	None	None	#NULL!	#NULL!	#NULL!	#NULL!	#NULL!	#NULL!	#NULL!
776	Ganta-Afeshum	Golea-Genahti	254	Male	30+	Absent	NO	NO	0	None	stone wall;wood & earth roof	Yes	Yes	NO	Yes	NO	YES	Yes	1	0	1	NO	None	None	YES	YES	YES	Traditional	Herbs	Don't know	No/Don't know
777	Ganta-Afeshum	Golea-Genahti	254	Female	30+	Absent	NO	NO	0	None	stone wall;wood & earth roof	Yes	Yes	NO	Yes	NO	YES	#NULL!	#NULL!	#NULL!	#NULL!	NO	None	None	#NULL!	#NULL!	#NULL!	#NULL!	#NULL!	#NULL!	#NULL!
778	Ganta-Afeshum	Golea-Genahti	254	Male	20 - 29	Absent	NO	NO	0	None	stone wall;wood & earth roof	Yes	Yes	NO	Yes	NO	YES	#NULL!	#NULL!	#NULL!	#NULL!	NO	None	None	#NULL!	#NULL!	#NULL!	#NULL!	#NULL!	#NULL!	#NULL!
779	Ganta-Afeshum	Golea-Genahti	254	Female	20 - 29	Absent	NO	NO	0	None	stone wall;wood & earth roof	Yes	Yes	NO	Yes	NO	YES	#NULL!	#NULL!	#NULL!	#NULL!	NO	None	None	#NULL!	#NULL!	#NULL!	#NULL!	#NULL!	#NULL!	#NULL!
780	Ganta-Afeshum	Golea-Genahti	254	Male	10 - 19	Absent	NO	NO	0	None	stone wall;wood & earth roof	Yes	Yes	NO	Yes	NO	YES	#NULL!	#NULL!	#NULL!	#NULL!	NO	None	None	#NULL!	#NULL!	#NULL!	#NULL!	#NULL!	#NULL!	#NULL!
781	Ganta-Afeshum	Golea-Genahti	254	Female	10 - 19	Absent	NO	NO	0	None	stone wall;wood & earth roof	Yes	Yes	NO	Yes	NO	YES	#NULL!	#NULL!	#NULL!	#NULL!	NO	None	None	#NULL!	#NULL!	#NULL!	#NULL!	#NULL!	#NULL!	#NULL!
782	Ganta-Afeshum	Golea-Genahti	254	Male	10 - 19	Absent	NO	NO	0	None	stone wall;wood & earth roof	Yes	Yes	NO	Yes	NO	YES	#NULL!	#NULL!	#NULL!	#NULL!	NO	None	None	#NULL!	#NULL!	#NULL!	#NULL!	#NULL!	#NULL!	#NULL!
783	Ganta-Afeshum	Golea-Genahti	254	Female	0 - 9	Scar	NO	YES	1	Cheeks	stone wall;wood & earth roof	Yes	Yes	NO	Yes	NO	YES	#NULL!	#NULL!	#NULL!	#NULL!	NO	None	None	#NULL!	#NULL!	#NULL!	#NULL!	#NULL!	#NULL!	#NULL!
784	Ganta-Afeshum	Golea-Genahti	254	Male	0 - 9	Absent	NO	NO	0	None	stone wall;wood & earth roof	Yes	Yes	NO	Yes	NO	YES	#NULL!	#NULL!	#NULL!	#NULL!	NO	None	None	#NULL!	#NULL!	#NULL!	#NULL!	#NULL!	#NULL!	#NULL!
785	Ganta-Afeshum	Golea-Genahti	255	Male	30+	Absent	NO	NO	0	None	stone wall;wood & earth roof	Yes	Yes	NO	Yes	NO	YES	NO	0	0	0	NO	None	None	YES	YES	YES	Traditional	Herbs	Don't know	No/Don't know
786	Ganta-Afeshum	Golea-Genahti	255	Female	30+	Absent	NO	NO	0	None	stone wall;wood & earth roof	Yes	Yes	NO	Yes	NO	YES	#NULL!	#NULL!	#NULL!	#NULL!	NO	None	None	#NULL!	#NULL!	#NULL!	#NULL!	#NULL!	#NULL!	#NULL!
787	Ganta-Afeshum	Golea-Genahti	255	Male	20 - 29	Absent	NO	NO	0	None	stone wall;wood & earth roof	Yes	Yes	NO	Yes	NO	YES	#NULL!	#NULL!	#NULL!	#NULL!	NO	None	None	#NULL!	#NULL!	#NULL!	#NULL!	#NULL!	#NULL!	#NULL!
788	Ganta-Afeshum	Golea-Genahti	255	Female	10 - 19	Absent	NO	NO	0	None	stone wall;wood & earth roof	Yes	Yes	NO	Yes	NO	YES	#NULL!	#NULL!	#NULL!	#NULL!	NO	None	None	#NULL!	#NULL!	#NULL!	#NULL!	#NULL!	#NULL!	#NULL!
789	Ganta-Afeshum	Golea-Genahti	255	Female	10 - 19	Absent	NO	NO	0	None	stone wall;wood & earth roof	Yes	Yes	NO	Yes	NO	YES	#NULL!	#NULL!	#NULL!	#NULL!	NO	None	None	#NULL!	#NULL!	#NULL!	#NULL!	#NULL!	#NULL!	#NULL!
790	Ganta-Afeshum	Golea-Genahti	255	Male	10 - 19	Absent	NO	NO	0	None	stone wall;wood & earth roof	Yes	Yes	NO	Yes	NO	YES	#NULL!	#NULL!	#NULL!	#NULL!	NO	None	None	#NULL!	#NULL!	#NULL!	#NULL!	#NULL!	#NULL!	#NULL!
791	Ganta-Afeshum	Golea-Genahti	255	Male	10 - 19	Absent	NO	NO	0	None	stone wall;wood & earth roof	Yes	Yes	NO	Yes	NO	YES	#NULL!	#NULL!	#NULL!	#NULL!	NO	None	None	#NULL!	#NULL!	#NULL!	#NULL!	#NULL!	#NULL!	#NULL!
792	Ganta-Afeshum	Golea-Genahti	255	Female	10 - 19	Absent	NO	NO	0	None	stone wall;wood & earth roof	Yes	Yes	NO	Yes	NO	YES	#NULL!	#NULL!	#NULL!	#NULL!	NO	None	None	#NULL!	#NULL!	#NULL!	#NULL!	#NULL!	#NULL!	#NULL!
793	Ganta-Afeshum	Golea-Genahti	255	Female	10 - 19	Absent	NO	NO	0	None	stone wall;wood & earth roof	Yes	Yes	NO	Yes	NO	YES	#NULL!	#NULL!	#NULL!	#NULL!	NO	None	None	#NULL!	#NULL!	#NULL!	#NULL!	#NULL!	#NULL!	#NULL!
794	Ganta-Afeshum	Golea-Genahti	256	Male	30+	Absent	NO	NO	0	None	stone wall;wood & earth roof	Yes	Yes	NO	Yes	NO	YES	Yes	1	0	1	NO	None	None	YES	YES	YES	Traditional	Herbs	Don't know	No/Don't know
795	Ganta-Afeshum	Golea-Genahti	256	Female	30+	Absent	NO	NO	0	None	stone wall;wood & earth roof	Yes	Yes	NO	Yes	NO	YES	#NULL!	#NULL!	#NULL!	#NULL!	NO	None	None	#NULL!	#NULL!	#NULL!	#NULL!	#NULL!	#NULL!	#NULL!
796	Ganta-Afeshum	Golea-Genahti	256	Male	20 - 29	Absent	NO	NO	0	None	stone wall;wood & earth roof	Yes	Yes	NO	Yes	NO	YES	#NULL!	#NULL!	#NULL!	#NULL!	NO	None	None	#NULL!	#NULL!	#NULL!	#NULL!	#NULL!	#NULL!	#NULL!
797	Ganta-Afeshum	Golea-Genahti	256	Female	10 - 19	Absent	NO	NO	0	None	stone wall;wood & earth roof	Yes	Yes	NO	Yes	NO	YES	#NULL!	#NULL!	#NULL!	#NULL!	NO	None	None	#NULL!	#NULL!	#NULL!	#NULL!	#NULL!	#NULL!	#NULL!
798	Ganta-Afeshum	Golea-Genahti	256	Male	10 - 19	Absent	NO	NO	0	None	stone wall;wood & earth roof	Yes	Yes	NO	Yes	NO	YES	#NULL!	#NULL!	#NULL!	#NULL!	NO	None	None	#NULL!	#NULL!	#NULL!	#NULL!	#NULL!	#NULL!	#NULL!
799	Ganta-Afeshum	Golea-Genahti	256	Male	10 - 19	Absent	NO	NO	0	None	stone wall;wood & earth roof	Yes	Yes	NO	Yes	NO	YES	#NULL!	#NULL!	#NULL!	#NULL!	NO	None	None	#NULL!	#NULL!	#NULL!	#NULL!	#NULL!	#NULL!	#NULL!
800	Ganta-Afeshum	Golea-Genahti	256	Female	0 - 9	Absent	NO	NO	0	None	stone wall;wood & earth roof	Yes	Yes	NO	Yes	NO	YES	#NULL!	#NULL!	#NULL!	#NULL!	NO	None	None	#NULL!	#NULL!	#NULL!	#NULL!	#NULL!	#NULL!	#NULL!
801	Ganta-Afeshum	Golea-Genahti	256	Male	0 - 9	Scar	NO	YES	1	Cheeks	stone wall;wood & earth roof	Yes	Yes	NO	Yes	NO	YES	#NULL!	#NULL!	#NULL!	#NULL!	NO	None	None	#NULL!	#NULL!	#NULL!	#NULL!	#NULL!	#NULL!	#NULL!
802	Ganta-Afeshum	Golea-Genahti	257	Male	30+	Scar	NO	YES	1	Forehead	stone wall;wood & earth roof	Yes	Yes	Yes	NO	NO	YES	Yes	5	1	4	NO	None	None	YES	YES	YES	Traditional	Herbs	Don't know	No/Don't know
803	Ganta-Afeshum	Golea-Genahti	257	Female	30+	Absent	NO	NO	0	None	stone wall;wood & earth roof	Yes	Yes	Yes	NO	NO	YES	#NULL!	#NULL!	#NULL!	#NULL!	NO	None	None	#NULL!	#NULL!	#NULL!	#NULL!	#NULL!	#NULL!	#NULL!
804	Ganta-Afeshum	Golea-Genahti	257	Female	0 - 9	Scar	NO	YES	1	Cheeks	stone wall;wood & earth roof	Yes	Yes	Yes	NO	NO	YES	#NULL!	#NULL!	#NULL!	#NULL!	NO	None	None	#NULL!	#NULL!	#NULL!	#NULL!	#NULL!	#NULL!	#NULL!
805	Ganta-Afeshum	Golea-Genahti	257	Female	0 - 9	Lesion	YES	NO	1	Cheeks	stone wall;wood & earth roof	Yes	Yes	Yes	NO	NO	YES	#NULL!	#NULL!	#NULL!	#NULL!	NO	NO	33	#NULL!	#NULL!	#NULL!	#NULL!	#NULL!	#NULL!	#NULL!
806	Ganta-Afeshum	Golea-Genahti	257	Female	10 - 19	Absent	NO	NO	0	None	stone wall;wood & earth roof	Yes	Yes	Yes	NO	NO	YES	#NULL!	#NULL!	#NULL!	#NULL!	NO	None	None	#NULL!	#NULL!	#NULL!	#NULL!	#NULL!	#NULL!	#NULL!
807	Ganta-Afeshum	Golea-Genahti	257	Female	10 - 19	Scar	NO	YES	1	Forehead	stone wall;wood & earth roof	Yes	Yes	Yes	NO	NO	YES	#NULL!	#NULL!	#NULL!	#NULL!	NO	None	None	#NULL!	#NULL!	#NULL!	#NULL!	#NULL!	#NULL!	#NULL!
808	Ganta-Afeshum	Golea-Genahti	257	Male	10 - 19	Absent	NO	NO	0	None	stone wall;wood & earth roof	Yes	Yes	Yes	NO	NO	YES	#NULL!	#NULL!	#NULL!	#NULL!	NO	None	None	#NULL!	#NULL!	#NULL!	#NULL!	#NULL!	#NULL!	#NULL!
809	Ganta-Afeshum	Golea-Genahti	257	Female	10 - 19	Scar	NO	YES	1	Ear lobes	stone wall;wood & earth roof	Yes	Yes	Yes	NO	NO	YES	#NULL!	#NULL!	#NULL!	#NULL!	NO	None	None	#NULL!	#NULL!	#NULL!	#NULL!	#NULL!	#NULL!	#NULL!
810	Ganta-Afeshum	Golea-Genahti	258	Female	30+	Absent	NO	NO	0	None	stone wall;wood & earth roof	Yes	Yes	Yes	Yes	NO	YES	NO	0	0	0	NO	None	None	YES	YES	YES	Traditional	Herbs	Don't know	No/Don't know
811	Ganta-Afeshum	Golea-Genahti	258	Female	10 - 19	Absent	NO	NO	0	None	stone wall;wood & earth roof	Yes	Yes	Yes	Yes	NO	YES	#NULL!	#NULL!	#NULL!	#NULL!	NO	None	None	#NULL!	#NULL!	#NULL!	#NULL!	#NULL!	#NULL!	#NULL!
812	Ganta-Afeshum	Golea-Genahti	258	Male	10 - 19	Absent	NO	NO	0	None	stone wall;wood & earth roof	Yes	Yes	Yes	Yes	NO	YES	#NULL!	#NULL!	#NULL!	#NULL!	NO	None	None	#NULL!	#NULL!	#NULL!	#NULL!	#NULL!	#NULL!	#NULL!
813	Ganta-Afeshum	Golea-Genahti	260	Male	30+	Absent	NO	NO	0	None	stone wall;wood & earth roof	Yes	NO	Yes	Yes	NO	YES	NO	0	0	0	NO	None	None	YES	YES	YES	Traditional	Herbs	Don't know	No/Don't know
814	Ganta-Afeshum	Golea-Genahti	260	Female	30+	Absent	NO	NO	0	None	stone wall;wood & earth roof	Yes	NO	Yes	Yes	NO	YES	#NULL!	#NULL!	#NULL!	#NULL!	NO	None	None	#NULL!	#NULL!	#NULL!	#NULL!	#NULL!	#NULL!	#NULL!
815	Ganta-Afeshum	Golea-Genahti	260	Male	20 - 29	Absent	NO	NO	0	None	stone wall;wood & earth roof	Yes	NO	Yes	Yes	NO	YES	#NULL!	#NULL!	#NULL!	#NULL!	NO	None	None	#NULL!	#NULL!	#NULL!	#NULL!	#NULL!	#NULL!	#NULL!
816	Ganta-Afeshum	Golea-Genahti	260	Male	30+	Absent	NO	NO	0	None	stone wall;wood & earth roof	Yes	NO	Yes	Yes	NO	YES	#NULL!	#NULL!	#NULL!	#NULL!	NO	None	None	#NULL!	#NULL!	#NULL!	#NULL!	#NULL!	#NULL!	#NULL!
817	Ganta-Afeshum	Golea-Genahti	261	Male	30+	Absent	NO	NO	0	None	stone wall;wood & earth roof	Yes	Yes	Yes	Yes	NO	YES	Yes	2	0	2	NO	None	None	YES	YES	YES	Traditional	Holly water or mud	Don't know	No/Don't know
818	Ganta-Afeshum	Golea-Genahti	261	Female	30+	Absent	NO	NO	0	None	stone wall;wood & earth roof	Yes	Yes	Yes	Yes	NO	YES	#NULL!	#NULL!	#NULL!	#NULL!	NO	None	None	#NULL!	#NULL!	#NULL!	#NULL!	#NULL!	#NULL!	#NULL!
819	Ganta-Afeshum	Golea-Genahti	261	Male	20 - 29	Scar	NO	YES	1	Leg	stone wall;wood & earth roof	Yes	Yes	Yes	Yes	NO	YES	#NULL!	#NULL!	#NULL!	#NULL!	NO	None	None	#NULL!	#NULL!	#NULL!	#NULL!	#NULL!	#NULL!	#NULL!
820	Ganta-Afeshum	Golea-Genahti	261	Male	20 - 29	Absent	NO	NO	0	None	stone wall;wood & earth roof	Yes	Yes	Yes	Yes	NO	YES	#NULL!	#NULL!	#NULL!	#NULL!	NO	None	None	#NULL!	#NULL!	#NULL!	#NULL!	#NULL!	#NULL!	#NULL!
821	Ganta-Afeshum	Golea-Genahti	261	Male	20 - 29	Absent	NO	NO	0	None	stone wall;wood & earth roof	Yes	Yes	Yes	Yes	NO	YES	#NULL!	#NULL!	#NULL!	#NULL!	NO	None	None	#NULL!	#NULL!	#NULL!	#NULL!	#NULL!	#NULL!	#NULL!
822	Ganta-Afeshum	Golea-Genahti	261	Female	20 - 29	Scar	NO	YES	1	Arm	stone wall;wood & earth roof	Yes	Yes	Yes	Yes	NO	YES	#NULL!	#NULL!	#NULL!	#NULL!	NO	None	None	#NULL!	#NULL!	#NULL!	#NULL!	#NULL!	#NULL!	#NULL!
823	Ganta-Afeshum	Golea-Genahti	261	Female	10 - 19	Absent	NO	NO	0	None	stone wall;wood & earth roof	Yes	Yes	Yes	Yes	NO	YES	#NULL!	#NULL!	#NULL!	#NULL!	NO	None	None	#NULL!	#NULL!	#NULL!	#NULL!	#NULL!	#NULL!	#NULL!
824	Ganta-Afeshum	Golea-Genahti	262	Male	30+	Absent	NO	NO	0	None	stone wall;wood & earth roof	Yes	NO	Yes	Yes	NO	YES	NO	0	0	0	NO	None	None	YES	YES	YES	Traditional	Herbs	Don't know	No/Don't know
825	Ganta-Afeshum	Golea-Genahti	262	Female	30+	Absent	NO	NO	0	None	stone wall;wood & earth roof	Yes	NO	Yes	Yes	NO	YES	#NULL!	#NULL!	#NULL!	#NULL!	NO	None	None	#NULL!	#NULL!	#NULL!	#NULL!	#NULL!	#NULL!	#NULL!
826	Ganta-Afeshum	Golea-Genahti	262	Female	20 - 29	Absent	NO	NO	0	None	stone wall;wood & earth roof	Yes	NO	Yes	Yes	NO	YES	#NULL!	#NULL!	#NULL!	#NULL!	NO	None	None	#NULL!	#NULL!	#NULL!	#NULL!	#NULL!	#NULL!	#NULL!
827	Ganta-Afeshum	Golea-Genahti	262	Female	10 - 19	Absent	NO	NO	0	None	stone wall;wood & earth roof	Yes	NO	Yes	Yes	NO	YES	#NULL!	#NULL!	#NULL!	#NULL!	NO	None	None	#NULL!	#NULL!	#NULL!	#NULL!	#NULL!	#NULL!	#NULL!
828	Ganta-Afeshum	Golea-Genahti	262	Male	10 - 19	Absent	NO	NO	0	None	stone wall;wood & earth roof	Yes	NO	Yes	Yes	NO	YES	#NULL!	#NULL!	#NULL!	#NULL!	NO	None	None	#NULL!	#NULL!	#NULL!	#NULL!	#NULL!	#NULL!	#NULL!
829	Ganta-Afeshum	Golea-Genahti	262	Female	10 - 19	Absent	NO	NO	0	None	stone wall;wood & earth roof	Yes	NO	Yes	Yes	NO	YES	#NULL!	#NULL!	#NULL!	#NULL!	NO	None	None	#NULL!	#NULL!	#NULL!	#NULL!	#NULL!	#NULL!	#NULL!
830	Ganta-Afeshum	Golea-Genahti	262	Male	10 - 19	Absent	NO	NO	0	None	stone wall;wood & earth roof	Yes	NO	Yes	Yes	NO	YES	#NULL!	#NULL!	#NULL!	#NULL!	NO	None	None	#NULL!	#NULL!	#NULL!	#NULL!	#NULL!	#NULL!	#NULL!
831	Ganta-Afeshum	Golea-Genahti	262	Male	0 - 9	Absent	NO	NO	0	None	stone wall;wood & earth roof	Yes	NO	Yes	Yes	NO	YES	#NULL!	#NULL!	#NULL!	#NULL!	NO	None	None	#NULL!	#NULL!	#NULL!	#NULL!	#NULL!	#NULL!	#NULL!
832	Ganta-Afeshum	Golea-Genahti	263	Male	30+	Absent	NO	NO	0	None	stone wall;wood & earth roof	Yes	Yes	Yes	Yes	NO	YES	NO	0	0	0	NO	None	None	YES	YES	YES	Traditional	Herbs	Don't know	No/Don't know
833	Ganta-Afeshum	Golea-Genahti	263	Female	30+	Absent	NO	NO	0	None	stone wall;wood & earth roof	Yes	Yes	Yes	Yes	NO	YES	#NULL!	#NULL!	#NULL!	#NULL!	NO	None	None	#NULL!	#NULL!	#NULL!	#NULL!	#NULL!	#NULL!	#NULL!
834	Ganta-Afeshum	Golea-Genahti	263	Male	10 - 19	Absent	NO	NO	0	None	stone wall;wood & earth roof	Yes	Yes	Yes	Yes	NO	YES	#NULL!	#NULL!	#NULL!	#NULL!	NO	None	None	#NULL!	#NULL!	#NULL!	#NULL!	#NULL!	#NULL!	#NULL!
835	Ganta-Afeshum	Golea-Genahti	263	Male	10 - 19	Absent	NO	NO	0	None	stone wall;wood & earth roof	Yes	Yes	Yes	Yes	NO	YES	#NULL!	#NULL!	#NULL!	#NULL!	NO	None	None	#NULL!	#NULL!	#NULL!	#NULL!	#NULL!	#NULL!	#NULL!
836	Ganta-Afeshum	Golea-Genahti	263	Male	10 - 19	Absent	NO	NO	0	None	stone wall;wood & earth roof	Yes	Yes	Yes	Yes	NO	YES	#NULL!	#NULL!	#NULL!	#NULL!	NO	None	None	#NULL!	#NULL!	#NULL!	#NULL!	#NULL!	#NULL!	#NULL!
837	Ganta-Afeshum	Golea-Genahti	263	Female	0 - 9	Absent	NO	NO	0	None	stone wall;wood & earth roof	Yes	Yes	Yes	Yes	NO	YES	#NULL!	#NULL!	#NULL!	#NULL!	NO	None	None	#NULL!	#NULL!	#NULL!	#NULL!	#NULL!	#NULL!	#NULL!
838	Ganta-Afeshum	Golea-Genahti	263	Female	0 - 9	Absent	NO	NO	0	None	stone wall;wood & earth roof	Yes	Yes	Yes	Yes	NO	YES	#NULL!	#NULL!	#NULL!	#NULL!	NO	None	None	#NULL!	#NULL!	#NULL!	#NULL!	#NULL!	#NULL!	#NULL!
839	Ganta-Afeshum	Golea-Genahti	264	Male	30+	Absent	NO	NO	0	None	stone wall;wood & earth roof	Yes	Yes	Yes	Yes	NO	YES	Yes	1	0	1	NO	None	None	YES	YES	YES	Traditional	Herbs	Don't know	No/Don't know
840	Ganta-Afeshum	Golea-Genahti	264	Female	30+	Absent	NO	NO	0	None	stone wall;wood & earth roof	Yes	Yes	Yes	Yes	NO	YES	#NULL!	#NULL!	#NULL!	#NULL!	NO	None	None	#NULL!	#NULL!	#NULL!	#NULL!	#NULL!	#NULL!	#NULL!
841	Ganta-Afeshum	Golea-Genahti	264	Female	10 - 19	Absent	NO	NO	0	None	stone wall;wood & earth roof	Yes	Yes	Yes	Yes	NO	YES	#NULL!	#NULL!	#NULL!	#NULL!	NO	None	None	#NULL!	#NULL!	#NULL!	#NULL!	#NULL!	#NULL!	#NULL!
842	Ganta-Afeshum	Golea-Genahti	264	Female	10 - 19	Absent	NO	NO	0	None	stone wall;wood & earth roof	Yes	Yes	Yes	Yes	NO	YES	#NULL!	#NULL!	#NULL!	#NULL!	NO	None	None	#NULL!	#NULL!	#NULL!	#NULL!	#NULL!	#NULL!	#NULL!
843	Ganta-Afeshum	Golea-Genahti	264	Male	10 - 19	Scar	NO	YES	1	Cheeks	stone wall;wood & earth roof	Yes	Yes	Yes	Yes	NO	YES	#NULL!	#NULL!	#NULL!	#NULL!	NO	None	None	#NULL!	#NULL!	#NULL!	#NULL!	#NULL!	#NULL!	#NULL!
844	Ganta-Afeshum	Golea-Genahti	264	Male	0 - 9	Absent	NO	NO	0	None	stone wall;wood & earth roof	Yes	Yes	Yes	Yes	NO	YES	#NULL!	#NULL!	#NULL!	#NULL!	NO	None	None	#NULL!	#NULL!	#NULL!	#NULL!	#NULL!	#NULL!	#NULL!
845	Ganta-Afeshum	Golea-Genahti	265	Male	30+	Absent	NO	NO	0	None	stone wall;wood & earth roof	Yes	Yes	Yes	Yes	NO	YES	NO	0	0	0	NO	None	None	YES	YES	YES	Traditional	Herbs	Don't know	No/Don't know
846	Ganta-Afeshum	Golea-Genahti	265	Female	30+	Absent	NO	NO	0	None	stone wall;wood & earth roof	Yes	Yes	Yes	Yes	NO	YES	#NULL!	#NULL!	#NULL!	#NULL!	NO	None	None	#NULL!	#NULL!	#NULL!	#NULL!	#NULL!	#NULL!	#NULL!
847	Ganta-Afeshum	Golea-Genahti	265	Male	20 - 29	Absent	NO	NO	0	None	stone wall;wood & earth roof	Yes	Yes	Yes	Yes	NO	YES	#NULL!	#NULL!	#NULL!	#NULL!	NO	None	None	#NULL!	#NULL!	#NULL!	#NULL!	#NULL!	#NULL!	#NULL!
848	Ganta-Afeshum	Golea-Genahti	265	Male	10 - 19	Absent	NO	NO	0	None	stone wall;wood & earth roof	Yes	Yes	Yes	Yes	NO	YES	#NULL!	#NULL!	#NULL!	#NULL!	NO	None	None	#NULL!	#NULL!	#NULL!	#NULL!	#NULL!	#NULL!	#NULL!
849	Ganta-Afeshum	Golea-Genahti	265	Female	10 - 19	Absent	NO	NO	0	None	stone wall;wood & earth roof	Yes	Yes	Yes	Yes	NO	YES	#NULL!	#NULL!	#NULL!	#NULL!	NO	None	None	#NULL!	#NULL!	#NULL!	#NULL!	#NULL!	#NULL!	#NULL!
850	Ganta-Afeshum	Golea-Genahti	266	Male	30+	Absent	NO	NO	0	None	stone wall;wood & earth roof	Yes	Yes	Yes	Yes	NO	YES	NO	0	0	0	NO	None	None	YES	YES	YES	Traditional	Herbs	Don't know	No/Don't know
851	Ganta-Afeshum	Golea-Genahti	266	Female	30+	Absent	NO	NO	0	None	stone wall;wood & earth roof	Yes	Yes	Yes	Yes	NO	YES	#NULL!	#NULL!	#NULL!	#NULL!	NO	None	None	#NULL!	#NULL!	#NULL!	#NULL!	#NULL!	#NULL!	#NULL!
852	Ganta-Afeshum	Golea-Genahti	266	Female	20 - 29	Absent	NO	NO	0	None	stone wall;wood & earth roof	Yes	Yes	Yes	Yes	NO	YES	#NULL!	#NULL!	#NULL!	#NULL!	NO	None	None	#NULL!	#NULL!	#NULL!	#NULL!	#NULL!	#NULL!	#NULL!
853	Ganta-Afeshum	Golea-Genahti	266	Male	20 - 29	Absent	NO	NO	0	None	stone wall;wood & earth roof	Yes	Yes	Yes	Yes	NO	YES	#NULL!	#NULL!	#NULL!	#NULL!	NO	None	None	#NULL!	#NULL!	#NULL!	#NULL!	#NULL!	#NULL!	#NULL!
854	Ganta-Afeshum	Golea-Genahti	266	Male	10 - 19	Absent	NO	NO	0	None	stone wall;wood & earth roof	Yes	Yes	Yes	Yes	NO	YES	#NULL!	#NULL!	#NULL!	#NULL!	NO	None	None	#NULL!	#NULL!	#NULL!	#NULL!	#NULL!	#NULL!	#NULL!
855	Ganta-Afeshum	Golea-Genahti	266	Male	10 - 19	Absent	NO	NO	0	None	stone wall;wood & earth roof	Yes	Yes	Yes	Yes	NO	YES	#NULL!	#NULL!	#NULL!	#NULL!	NO	None	None	#NULL!	#NULL!	#NULL!	#NULL!	#NULL!	#NULL!	#NULL!
856	Ganta-Afeshum	Golea-Genahti	266	Female	10 - 19	Absent	NO	NO	0	None	stone wall;wood & earth roof	Yes	Yes	Yes	Yes	NO	YES	#NULL!	#NULL!	#NULL!	#NULL!	NO	None	None	#NULL!	#NULL!	#NULL!	#NULL!	#NULL!	#NULL!	#NULL!
857	Ganta-Afeshum	Golea-Genahti	266	Male	10 - 19	Absent	NO	NO	0	None	stone wall;wood & earth roof	Yes	Yes	Yes	Yes	NO	YES	#NULL!	#NULL!	#NULL!	#NULL!	NO	None	None	#NULL!	#NULL!	#NULL!	#NULL!	#NULL!	#NULL!	#NULL!
858	Ganta-Afeshum	Golea-Genahti	266	Male	0 - 9	Absent	NO	NO	0	None	stone wall;wood & earth roof	Yes	Yes	Yes	Yes	NO	YES	#NULL!	#NULL!	#NULL!	#NULL!	NO	None	None	#NULL!	#NULL!	#NULL!	#NULL!	#NULL!	#NULL!	#NULL!
859	Ganta-Afeshum	Golea-Genahti	266	Male	0 - 9	Absent	NO	NO	0	None	stone wall;wood & earth roof	Yes	Yes	Yes	Yes	NO	YES	#NULL!	#NULL!	#NULL!	#NULL!	NO	None	None	#NULL!	#NULL!	#NULL!	#NULL!	#NULL!	#NULL!	#NULL!
860	Ganta-Afeshum	Golea-Genahti	267	Male	30+	Absent	NO	NO	0	None	stone wall;wood & earth roof	Yes	Yes	Yes	Yes	NO	YES	NO	0	0	0	NO	None	None	YES	YES	YES	Traditional	Herbs	Don't know	No/Don't know
861	Ganta-Afeshum	Golea-Genahti	267	Female	30+	Absent	NO	NO	0	None	stone wall;wood & earth roof	Yes	Yes	Yes	Yes	NO	YES	#NULL!	#NULL!	#NULL!	#NULL!	NO	None	None	#NULL!	#NULL!	#NULL!	#NULL!	#NULL!	#NULL!	#NULL!
862	Ganta-Afeshum	Golea-Genahti	267	Male	30+	Absent	NO	NO	0	None	stone wall;wood & earth roof	Yes	Yes	Yes	Yes	NO	YES	#NULL!	#NULL!	#NULL!	#NULL!	NO	None	None	#NULL!	#NULL!	#NULL!	#NULL!	#NULL!	#NULL!	#NULL!
863	Ganta-Afeshum	Golea-Genahti	268	Male	30+	Absent	NO	NO	0	None	stone wall;wood & earth roof	Yes	Yes	Yes	Yes	NO	YES	Yes	1	1	0	NO	None	None	YES	YES	YES	Traditional	Herbs	Don't know	No/Don't know
864	Ganta-Afeshum	Golea-Genahti	268	Female	20 - 29	Absent	NO	NO	0	None	stone wall;wood & earth roof	Yes	Yes	Yes	Yes	NO	YES	#NULL!	#NULL!	#NULL!	#NULL!	NO	None	None	#NULL!	#NULL!	#NULL!	#NULL!	#NULL!	#NULL!	#NULL!
865	Ganta-Afeshum	Golea-Genahti	268	Male	10 - 19	Absent	NO	NO	0	None	stone wall;wood & earth roof	Yes	Yes	Yes	Yes	NO	YES	#NULL!	#NULL!	#NULL!	#NULL!	NO	None	None	#NULL!	#NULL!	#NULL!	#NULL!	#NULL!	#NULL!	#NULL!
866	Ganta-Afeshum	Golea-Genahti	268	Female	10 - 19	Absent	NO	NO	0	None	stone wall;wood & earth roof	Yes	Yes	Yes	Yes	NO	YES	#NULL!	#NULL!	#NULL!	#NULL!	NO	None	None	#NULL!	#NULL!	#NULL!	#NULL!	#NULL!	#NULL!	#NULL!
867	Ganta-Afeshum	Golea-Genahti	268	Male	10 - 19	Absent	NO	NO	0	None	stone wall;wood & earth roof	Yes	Yes	Yes	Yes	NO	YES	#NULL!	#NULL!	#NULL!	#NULL!	NO	None	None	#NULL!	#NULL!	#NULL!	#NULL!	#NULL!	#NULL!	#NULL!
868	Ganta-Afeshum	Golea-Genahti	268	Female	10 - 19	Absent	NO	NO	0	None	stone wall;wood & earth roof	Yes	Yes	Yes	Yes	NO	YES	#NULL!	#NULL!	#NULL!	#NULL!	NO	None	None	#NULL!	#NULL!	#NULL!	#NULL!	#NULL!	#NULL!	#NULL!
869	Ganta-Afeshum	Golea-Genahti	268	Female	0 - 9	Lesion	YES	NO	1	Cheeks	stone wall;wood & earth roof	Yes	Yes	Yes	Yes	NO	YES	#NULL!	#NULL!	#NULL!	#NULL!	NO	NO	1	#NULL!	#NULL!	#NULL!	#NULL!	#NULL!	#NULL!	#NULL!
870	Ganta-Afeshum	Golea-Genahti	268	Male	0 - 9	Absent	NO	NO	0	None	stone wall;wood & earth roof	Yes	Yes	Yes	Yes	NO	YES	#NULL!	#NULL!	#NULL!	#NULL!	NO	None	None	#NULL!	#NULL!	#NULL!	#NULL!	#NULL!	#NULL!	#NULL!
871	Ganta-Afeshum	Golea-Genahti	269	Male	30+	Absent	NO	NO	0	None	stone wall;wood & earth roof	Yes	Yes	NO	Yes	NO	YES	NO	0	0	0	NO	None	None	YES	YES	YES	Traditional	Herbs	Don't know	No/Don't know
872	Ganta-Afeshum	Golea-Genahti	269	Female	30+	Absent	NO	NO	0	None	stone wall;wood & earth roof	Yes	Yes	NO	Yes	NO	YES	#NULL!	#NULL!	#NULL!	#NULL!	NO	None	None	#NULL!	#NULL!	#NULL!	#NULL!	#NULL!	#NULL!	#NULL!
873	Ganta-Afeshum	Golea-Genahti	269	Female	10 - 19	Absent	NO	NO	0	None	stone wall;wood & earth roof	Yes	Yes	NO	Yes	NO	YES	#NULL!	#NULL!	#NULL!	#NULL!	NO	None	None	#NULL!	#NULL!	#NULL!	#NULL!	#NULL!	#NULL!	#NULL!
874	Ganta-Afeshum	Golea-Genahti	269	Male	10 - 19	Absent	NO	NO	0	None	stone wall;wood & earth roof	Yes	Yes	NO	Yes	NO	YES	#NULL!	#NULL!	#NULL!	#NULL!	NO	None	None	#NULL!	#NULL!	#NULL!	#NULL!	#NULL!	#NULL!	#NULL!
875	Ganta-Afeshum	Golea-Genahti	269	Female	10 - 19	Absent	NO	NO	0	None	stone wall;wood & earth roof	Yes	Yes	NO	Yes	NO	YES	#NULL!	#NULL!	#NULL!	#NULL!	NO	None	None	#NULL!	#NULL!	#NULL!	#NULL!	#NULL!	#NULL!	#NULL!
876	Ganta-Afeshum	Golea-Genahti	269	Male	10 - 19	Absent	NO	NO	0	None	stone wall;wood & earth roof	Yes	Yes	NO	Yes	NO	YES	#NULL!	#NULL!	#NULL!	#NULL!	NO	None	None	#NULL!	#NULL!	#NULL!	#NULL!	#NULL!	#NULL!	#NULL!
877	Ganta-Afeshum	Golea-Genahti	269	Male	0 - 9	Absent	NO	NO	0	None	stone wall;wood & earth roof	Yes	Yes	NO	Yes	NO	YES	#NULL!	#NULL!	#NULL!	#NULL!	NO	None	None	#NULL!	#NULL!	#NULL!	#NULL!	#NULL!	#NULL!	#NULL!
878	Ganta-Afeshum	Golea-Genahti	270	Male	30+	Absent	NO	NO	0	None	stone wall;wood & earth roof	NO	Yes	Yes	Yes	NO	YES	Yes	1	0	1	NO	None	None	YES	YES	YES	Traditional	Herbs	Don't know	No/Don't know
879	Ganta-Afeshum	Golea-Genahti	270	Female	30+	Absent	NO	NO	0	None	stone wall;wood & earth roof	NO	Yes	Yes	Yes	NO	YES	#NULL!	#NULL!	#NULL!	#NULL!	NO	None	None	#NULL!	#NULL!	#NULL!	#NULL!	#NULL!	#NULL!	#NULL!
880	Ganta-Afeshum	Golea-Genahti	270	Male	20 - 29	Scar	NO	YES	1	Cheeks	stone wall;wood & earth roof	NO	Yes	Yes	Yes	NO	YES	#NULL!	#NULL!	#NULL!	#NULL!	NO	None	None	#NULL!	#NULL!	#NULL!	#NULL!	#NULL!	#NULL!	#NULL!
881	Ganta-Afeshum	Golea-Genahti	270	Female	10 - 19	Absent	NO	NO	0	None	stone wall;wood & earth roof	NO	Yes	Yes	Yes	NO	YES	#NULL!	#NULL!	#NULL!	#NULL!	NO	None	None	#NULL!	#NULL!	#NULL!	#NULL!	#NULL!	#NULL!	#NULL!
882	Ganta-Afeshum	Golea-Genahti	270	Male	0 - 9	Absent	NO	NO	0	None	stone wall;wood & earth roof	NO	Yes	Yes	Yes	NO	YES	#NULL!	#NULL!	#NULL!	#NULL!	NO	None	None	#NULL!	#NULL!	#NULL!	#NULL!	#NULL!	#NULL!	#NULL!
883	Ganta-Afeshum	Golea-Genahti	271	Male	30+	Absent	NO	NO	0	None	stone walls; wood & earth & corrugated iron roofs	NO	Yes	Yes	Yes	NO	YES	NO	0	0	0	NO	None	None	YES	YES	YES	Traditional	Herbs	Don't know	No/Don't know
884	Ganta-Afeshum	Golea-Genahti	271	Female	30+	Absent	NO	NO	0	None	stone walls; wood & earth & corrugated iron roofs	NO	Yes	Yes	Yes	NO	YES	#NULL!	#NULL!	#NULL!	#NULL!	NO	None	None	#NULL!	#NULL!	#NULL!	#NULL!	#NULL!	#NULL!	#NULL!
885	Ganta-Afeshum	Golea-Genahti	271	Male	20 - 29	Absent	NO	NO	0	None	stone walls; wood & earth & corrugated iron roofs	NO	Yes	Yes	Yes	NO	YES	#NULL!	#NULL!	#NULL!	#NULL!	NO	None	None	#NULL!	#NULL!	#NULL!	#NULL!	#NULL!	#NULL!	#NULL!
886	Ganta-Afeshum	Golea-Genahti	271	Female	10 - 19	Absent	NO	NO	0	None	stone walls; wood & earth & corrugated iron roofs	NO	Yes	Yes	Yes	NO	YES	#NULL!	#NULL!	#NULL!	#NULL!	NO	None	None	#NULL!	#NULL!	#NULL!	#NULL!	#NULL!	#NULL!	#NULL!
887	Ganta-Afeshum	Golea-Genahti	271	Male	10 - 19	Absent	NO	NO	0	None	stone walls; wood & earth & corrugated iron roofs	NO	Yes	Yes	Yes	NO	YES	#NULL!	#NULL!	#NULL!	#NULL!	NO	None	None	#NULL!	#NULL!	#NULL!	#NULL!	#NULL!	#NULL!	#NULL!
888	Ganta-Afeshum	Golea-Genahti	271	Female	10 - 19	Absent	NO	NO	0	None	stone walls; wood & earth & corrugated iron roofs	NO	Yes	Yes	Yes	NO	YES	#NULL!	#NULL!	#NULL!	#NULL!	NO	None	None	#NULL!	#NULL!	#NULL!	#NULL!	#NULL!	#NULL!	#NULL!
889	Ganta-Afeshum	Golea-Genahti	271	Male	10 - 19	Absent	NO	NO	0	None	stone walls; wood & earth & corrugated iron roofs	NO	Yes	Yes	Yes	NO	YES	#NULL!	#NULL!	#NULL!	#NULL!	NO	None	None	#NULL!	#NULL!	#NULL!	#NULL!	#NULL!	#NULL!	#NULL!
890	Ganta-Afeshum	Golea-Genahti	271	Female	0 - 9	Absent	NO	NO	0	None	stone walls; wood & earth & corrugated iron roofs	NO	Yes	Yes	Yes	NO	YES	#NULL!	#NULL!	#NULL!	#NULL!	NO	None	None	#NULL!	#NULL!	#NULL!	#NULL!	#NULL!	#NULL!	#NULL!
891	Ganta-Afeshum	Golea-Genahti	272	Male	30+	Absent	NO	NO	0	None	stone wall;wood & earth roof	NO	Yes	Yes	Yes	NO	YES	NO	0	0	0	NO	None	None	YES	YES	YES	Traditional	Herbs	Don't know	No/Don't know
892	Ganta-Afeshum	Golea-Genahti	272	Female	30+	Absent	NO	NO	0	None	stone wall;wood & earth roof	NO	Yes	Yes	Yes	NO	YES	#NULL!	#NULL!	#NULL!	#NULL!	NO	None	None	#NULL!	#NULL!	#NULL!	#NULL!	#NULL!	#NULL!	#NULL!
893	Ganta-Afeshum	Golea-Genahti	273	Male	30+	Absent	NO	NO	0	None	stone wall;wood & earth roof	NO	Yes	Yes	Yes	NO	YES	Yes	1	0	1	NO	None	None	YES	YES	YES	Traditional	Herbs	Don't know	No/Don't know
894	Ganta-Afeshum	Golea-Genahti	273	Female	30+	Absent	NO	NO	0	None	stone wall;wood & earth roof	NO	Yes	Yes	Yes	NO	YES	#NULL!	#NULL!	#NULL!	#NULL!	NO	None	None	#NULL!	#NULL!	#NULL!	#NULL!	#NULL!	#NULL!	#NULL!
895	Ganta-Afeshum	Golea-Genahti	273	Male	10 - 19	Scar	NO	YES	1	Cheeks	stone wall;wood & earth roof	NO	Yes	Yes	Yes	NO	YES	#NULL!	#NULL!	#NULL!	#NULL!	NO	None	None	#NULL!	#NULL!	#NULL!	#NULL!	#NULL!	#NULL!	#NULL!
896	Ganta-Afeshum	Golea-Genahti	273	Female	0 - 9	Absent	NO	NO	0	None	stone wall;wood & earth roof	NO	Yes	Yes	Yes	NO	YES	#NULL!	#NULL!	#NULL!	#NULL!	NO	None	None	#NULL!	#NULL!	#NULL!	#NULL!	#NULL!	#NULL!	#NULL!
897	Ganta-Afeshum	Golea-Genahti	273	Female	0 - 9	Absent	NO	NO	0	None	stone wall;wood & earth roof	NO	Yes	Yes	Yes	NO	YES	#NULL!	#NULL!	#NULL!	#NULL!	NO	None	None	#NULL!	#NULL!	#NULL!	#NULL!	#NULL!	#NULL!	#NULL!
898	Ganta-Afeshum	Golea-Genahti	273	Female	0 - 9	Absent	NO	NO	0	None	stone wall;wood & earth roof	NO	Yes	Yes	Yes	NO	YES	#NULL!	#NULL!	#NULL!	#NULL!	NO	None	None	#NULL!	#NULL!	#NULL!	#NULL!	#NULL!	#NULL!	#NULL!
899	Ganta-Afeshum	Golea-Genahti	274	Female	30+	Absent	NO	NO	0	None	stone wall;wood & earth roof	NO	Yes	Yes	Yes	NO	YES	NO	0	0	0	NO	None	None	YES	YES	YES	Traditional	Herbs	Don't know	No/Don't know
900	Ganta-Afeshum	Golea-Genahti	274	Male	20 - 29	Absent	NO	NO	0	None	stone wall;wood & earth roof	NO	Yes	Yes	Yes	NO	YES	#NULL!	#NULL!	#NULL!	#NULL!	NO	None	None	#NULL!	#NULL!	#NULL!	#NULL!	#NULL!	#NULL!	#NULL!
901	Ganta-Afeshum	Golea-Genahti	274	Female	10 - 19	Absent	NO	NO	0	None	stone wall;wood & earth roof	NO	Yes	Yes	Yes	NO	YES	#NULL!	#NULL!	#NULL!	#NULL!	NO	None	None	#NULL!	#NULL!	#NULL!	#NULL!	#NULL!	#NULL!	#NULL!
902	Ganta-Afeshum	Golea-Genahti	274	Female	10 - 19	Absent	NO	NO	0	None	stone wall;wood & earth roof	NO	Yes	Yes	Yes	NO	YES	#NULL!	#NULL!	#NULL!	#NULL!	NO	None	None	#NULL!	#NULL!	#NULL!	#NULL!	#NULL!	#NULL!	#NULL!
903	Ganta-Afeshum	Golea-Genahti	274	Male	10 - 19	Absent	NO	NO	0	None	stone wall;wood & earth roof	NO	Yes	Yes	Yes	NO	YES	#NULL!	#NULL!	#NULL!	#NULL!	NO	None	None	#NULL!	#NULL!	#NULL!	#NULL!	#NULL!	#NULL!	#NULL!
904	Ganta-Afeshum	Golea-Genahti	274	Male	10 - 19	Absent	NO	NO	0	None	stone wall;wood & earth roof	NO	Yes	Yes	Yes	NO	YES	#NULL!	#NULL!	#NULL!	#NULL!	NO	None	None	#NULL!	#NULL!	#NULL!	#NULL!	#NULL!	#NULL!	#NULL!
905	Ganta-Afeshum	Golea-Genahti	275	Male	30+	Absent	NO	NO	0	None	stone wall;wood & earth roof	NO	Yes	Yes	Yes	NO	YES	Yes	2	0	2	NO	None	None	YES	YES	YES	Traditional	Holly water or mud	Don't know	No/Don't know
906	Ganta-Afeshum	Golea-Genahti	275	Female	30+	Absent	NO	NO	0	None	stone wall;wood & earth roof	NO	Yes	Yes	Yes	NO	YES	#NULL!	#NULL!	#NULL!	#NULL!	NO	None	None	#NULL!	#NULL!	#NULL!	#NULL!	#NULL!	#NULL!	#NULL!
907	Ganta-Afeshum	Golea-Genahti	275	Male	20 - 29	Scar	NO	YES	1	Nose	stone wall;wood & earth roof	NO	Yes	Yes	Yes	NO	YES	#NULL!	#NULL!	#NULL!	#NULL!	NO	None	None	#NULL!	#NULL!	#NULL!	#NULL!	#NULL!	#NULL!	#NULL!
908	Ganta-Afeshum	Golea-Genahti	275	Female	10 - 19	Absent	NO	NO	0	None	stone wall;wood & earth roof	NO	Yes	Yes	Yes	NO	YES	#NULL!	#NULL!	#NULL!	#NULL!	NO	None	None	#NULL!	#NULL!	#NULL!	#NULL!	#NULL!	#NULL!	#NULL!
909	Ganta-Afeshum	Golea-Genahti	275	Male	10 - 19	Absent	NO	NO	0	None	stone wall;wood & earth roof	NO	Yes	Yes	Yes	NO	YES	#NULL!	#NULL!	#NULL!	#NULL!	NO	None	None	#NULL!	#NULL!	#NULL!	#NULL!	#NULL!	#NULL!	#NULL!
910	Ganta-Afeshum	Golea-Genahti	275	Female	10 - 19	Absent	NO	NO	0	None	stone wall;wood & earth roof	NO	Yes	Yes	Yes	NO	YES	#NULL!	#NULL!	#NULL!	#NULL!	NO	None	None	#NULL!	#NULL!	#NULL!	#NULL!	#NULL!	#NULL!	#NULL!
911	Ganta-Afeshum	Golea-Genahti	275	Female	10 - 19	Scar	NO	YES	1	Cheeks	stone wall;wood & earth roof	NO	Yes	Yes	Yes	NO	YES	#NULL!	#NULL!	#NULL!	#NULL!	NO	None	None	#NULL!	#NULL!	#NULL!	#NULL!	#NULL!	#NULL!	#NULL!
912	Ganta-Afeshum	Golea-Genahti	276	Male	30+	Absent	NO	NO	0	None	stone wall;wood & earth roof	Yes	NO	NO	Yes	NO	YES	Yes	1	0	1	NO	None	None	YES	YES	YES	Traditional	Holly water or mud	Don't know	No/Don't know
913	Ganta-Afeshum	Golea-Genahti	276	Female	30+	Absent	NO	NO	0	None	stone wall;wood & earth roof	Yes	NO	NO	Yes	NO	YES	#NULL!	#NULL!	#NULL!	#NULL!	NO	None	None	#NULL!	#NULL!	#NULL!	#NULL!	#NULL!	#NULL!	#NULL!
914	Ganta-Afeshum	Golea-Genahti	276	Male	20 - 29	Absent	NO	NO	0	None	stone wall;wood & earth roof	Yes	NO	NO	Yes	NO	YES	#NULL!	#NULL!	#NULL!	#NULL!	NO	None	None	#NULL!	#NULL!	#NULL!	#NULL!	#NULL!	#NULL!	#NULL!
915	Ganta-Afeshum	Golea-Genahti	276	Male	0 - 9	Absent	NO	NO	0	None	stone wall;wood & earth roof	Yes	NO	NO	Yes	NO	YES	#NULL!	#NULL!	#NULL!	#NULL!	NO	None	None	#NULL!	#NULL!	#NULL!	#NULL!	#NULL!	#NULL!	#NULL!
916	Ganta-Afeshum	Golea-Genahti	276	Male	0 - 9	Absent	NO	NO	0	None	stone wall;wood & earth roof	Yes	NO	NO	Yes	NO	YES	#NULL!	#NULL!	#NULL!	#NULL!	NO	None	None	#NULL!	#NULL!	#NULL!	#NULL!	#NULL!	#NULL!	#NULL!
917	Ganta-Afeshum	Golea-Genahti	276	Female	10 - 19	Absent	NO	NO	0	None	stone wall;wood & earth roof	Yes	NO	NO	Yes	NO	YES	#NULL!	#NULL!	#NULL!	#NULL!	NO	None	None	#NULL!	#NULL!	#NULL!	#NULL!	#NULL!	#NULL!	#NULL!
918	Ganta-Afeshum	Golea-Genahti	276	Female	10 - 19	Scar	NO	YES	1	Cheeks	stone wall;wood & earth roof	Yes	NO	NO	Yes	NO	YES	#NULL!	#NULL!	#NULL!	#NULL!	NO	None	None	#NULL!	#NULL!	#NULL!	#NULL!	#NULL!	#NULL!	#NULL!
919	Ganta-Afeshum	Golea-Genahti	276	Female	10 - 19	Absent	NO	NO	0	None	stone wall;wood & earth roof	Yes	NO	NO	Yes	NO	YES	#NULL!	#NULL!	#NULL!	#NULL!	NO	None	None	#NULL!	#NULL!	#NULL!	#NULL!	#NULL!	#NULL!	#NULL!
920	Ganta-Afeshum	Golea-Genahti	278	Male	30+	Absent	NO	NO	0	None	stone wall;wood & earth roof	Yes	NO	Yes	Yes	NO	YES	Yes	3	0	3	NO	None	None	YES	YES	YES	Modern	Modern treatment	Don't know	No/Don't know
921	Ganta-Afeshum	Golea-Genahti	278	Female	30+	Absent	NO	NO	0	None	stone wall;wood & earth roof	Yes	NO	Yes	Yes	NO	YES	#NULL!	#NULL!	#NULL!	#NULL!	NO	None	None	#NULL!	#NULL!	#NULL!	#NULL!	#NULL!	#NULL!	#NULL!
922	Ganta-Afeshum	Golea-Genahti	278	Male	20 - 29	Scar	NO	YES	1	Cheeks	stone wall;wood & earth roof	Yes	NO	Yes	Yes	NO	YES	#NULL!	#NULL!	#NULL!	#NULL!	NO	None	None	#NULL!	#NULL!	#NULL!	#NULL!	#NULL!	#NULL!	#NULL!
923	Ganta-Afeshum	Golea-Genahti	278	Male	10 - 19	Absent	NO	NO	0	None	stone wall;wood & earth roof	Yes	NO	Yes	Yes	NO	YES	#NULL!	#NULL!	#NULL!	#NULL!	NO	None	None	#NULL!	#NULL!	#NULL!	#NULL!	#NULL!	#NULL!	#NULL!
924	Ganta-Afeshum	Golea-Genahti	278	Female	10 - 19	Scar	NO	YES	1	Arm	stone wall;wood & earth roof	Yes	NO	Yes	Yes	NO	YES	#NULL!	#NULL!	#NULL!	#NULL!	NO	None	None	#NULL!	#NULL!	#NULL!	#NULL!	#NULL!	#NULL!	#NULL!
925	Ganta-Afeshum	Golea-Genahti	278	Female	10 - 19	Scar	NO	YES	1	Nose	stone wall;wood & earth roof	Yes	NO	Yes	Yes	NO	YES	#NULL!	#NULL!	#NULL!	#NULL!	NO	None	None	#NULL!	#NULL!	#NULL!	#NULL!	#NULL!	#NULL!	#NULL!
926	Ganta-Afeshum	Golea-Genahti	278	Female	0 - 9	Absent	NO	NO	0	None	stone wall;wood & earth roof	Yes	NO	Yes	Yes	NO	YES	#NULL!	#NULL!	#NULL!	#NULL!	NO	None	None	#NULL!	#NULL!	#NULL!	#NULL!	#NULL!	#NULL!	#NULL!
927	Ganta-Afeshum	Golea-Genahti	278	Male	0 - 9	Absent	NO	NO	0	None	stone wall;wood & earth roof	Yes	NO	Yes	Yes	NO	YES	#NULL!	#NULL!	#NULL!	#NULL!	NO	None	None	#NULL!	#NULL!	#NULL!	#NULL!	#NULL!	#NULL!	#NULL!
928	Ganta-Afeshum	Golea-Genahti	279	Male	30+	Absent	NO	NO	0	None	stone wall;wood & earth roof	Yes	NO	Yes	Yes	NO	YES	NO	0	0	0	NO	None	None	YES	YES	YES	Traditional	Herbs	Don't know	No/Don't know
929	Ganta-Afeshum	Golea-Genahti	279	Female	30+	Absent	NO	NO	0	None	stone wall;wood & earth roof	Yes	NO	Yes	Yes	NO	YES	#NULL!	#NULL!	#NULL!	#NULL!	NO	None	None	#NULL!	#NULL!	#NULL!	#NULL!	#NULL!	#NULL!	#NULL!
930	Ganta-Afeshum	Golea-Genahti	279	Female	30+	Absent	NO	NO	0	None	stone wall;wood & earth roof	Yes	NO	Yes	Yes	NO	YES	#NULL!	#NULL!	#NULL!	#NULL!	NO	None	None	#NULL!	#NULL!	#NULL!	#NULL!	#NULL!	#NULL!	#NULL!
931	Ganta-Afeshum	Golea-Genahti	279	Male	30+	Absent	NO	NO	0	None	stone wall;wood & earth roof	Yes	NO	Yes	Yes	NO	YES	#NULL!	#NULL!	#NULL!	#NULL!	NO	None	None	#NULL!	#NULL!	#NULL!	#NULL!	#NULL!	#NULL!	#NULL!
932	Ganta-Afeshum	Golea-Genahti	279	Female	20 - 29	Absent	NO	NO	0	None	stone wall;wood & earth roof	Yes	NO	Yes	Yes	NO	YES	#NULL!	#NULL!	#NULL!	#NULL!	NO	None	None	#NULL!	#NULL!	#NULL!	#NULL!	#NULL!	#NULL!	#NULL!
933	Ganta-Afeshum	Golea-Genahti	279	Male	30+	Absent	NO	NO	0	None	stone wall;wood & earth roof	Yes	NO	Yes	Yes	NO	YES	#NULL!	#NULL!	#NULL!	#NULL!	NO	None	None	#NULL!	#NULL!	#NULL!	#NULL!	#NULL!	#NULL!	#NULL!
934	Ganta-Afeshum	Golea-Genahti	279	Male	10 - 19	Absent	NO	NO	0	None	stone wall;wood & earth roof	Yes	NO	Yes	Yes	NO	YES	#NULL!	#NULL!	#NULL!	#NULL!	NO	None	None	#NULL!	#NULL!	#NULL!	#NULL!	#NULL!	#NULL!	#NULL!
935	Ganta-Afeshum	Golea-Genahti	280	Male	30+	Absent	NO	NO	0	None	stone wall;wood & earth roof	Yes	Yes	Yes	Yes	NO	YES	Yes	1	0	1	NO	None	None	YES	YES	YES	Traditional	Holly water or mud	Don't know	No/Don't know
936	Ganta-Afeshum	Golea-Genahti	280	Female	30+	Absent	NO	NO	0	None	stone wall;wood & earth roof	Yes	Yes	Yes	Yes	NO	YES	#NULL!	#NULL!	#NULL!	#NULL!	NO	None	None	#NULL!	#NULL!	#NULL!	#NULL!	#NULL!	#NULL!	#NULL!
937	Ganta-Afeshum	Golea-Genahti	280	Male	10 - 19	Absent	NO	NO	0	None	stone wall;wood & earth roof	Yes	Yes	Yes	Yes	NO	YES	#NULL!	#NULL!	#NULL!	#NULL!	NO	None	None	#NULL!	#NULL!	#NULL!	#NULL!	#NULL!	#NULL!	#NULL!
938	Ganta-Afeshum	Golea-Genahti	280	Male	10 - 19	Scar	NO	YES	2	27	stone wall;wood & earth roof	Yes	Yes	Yes	Yes	NO	YES	#NULL!	#NULL!	#NULL!	#NULL!	NO	None	None	#NULL!	#NULL!	#NULL!	#NULL!	#NULL!	#NULL!	#NULL!
939	Ganta-Afeshum	Golea-Genahti	280	Male	10 - 19	Absent	NO	NO	0	None	stone wall;wood & earth roof	Yes	Yes	Yes	Yes	NO	YES	#NULL!	#NULL!	#NULL!	#NULL!	NO	None	None	#NULL!	#NULL!	#NULL!	#NULL!	#NULL!	#NULL!	#NULL!
940	Ganta-Afeshum	Golea-Genahti	280	Male	0 - 9	Absent	NO	NO	0	None	stone wall;wood & earth roof	Yes	Yes	Yes	Yes	NO	YES	#NULL!	#NULL!	#NULL!	#NULL!	NO	None	None	#NULL!	#NULL!	#NULL!	#NULL!	#NULL!	#NULL!	#NULL!
941	Ganta-Afeshum	Golea-Genahti	280	Female	0 - 9	Absent	NO	NO	0	None	stone wall;wood & earth roof	Yes	Yes	Yes	Yes	NO	YES	#NULL!	#NULL!	#NULL!	#NULL!	NO	None	None	#NULL!	#NULL!	#NULL!	#NULL!	#NULL!	#NULL!	#NULL!
942	Ganta-Afeshum	Golea-Genahti	281	Male	30+	Absent	NO	NO	0	None	stone wall;wood & earth roof	Yes	NO	NO	Yes	NO	YES	Yes	1	0	1	NO	None	None	YES	YES	YES	Traditional	Herbs	Don't know	No/Don't know
943	Ganta-Afeshum	Golea-Genahti	281	Female	30+	Absent	NO	NO	0	None	stone wall;wood & earth roof	Yes	NO	NO	Yes	NO	YES	#NULL!	#NULL!	#NULL!	#NULL!	NO	None	None	#NULL!	#NULL!	#NULL!	#NULL!	#NULL!	#NULL!	#NULL!
944	Ganta-Afeshum	Golea-Genahti	281	Male	30+	Scar	NO	YES	1	Cheeks	stone wall;wood & earth roof	Yes	NO	NO	Yes	NO	YES	#NULL!	#NULL!	#NULL!	#NULL!	NO	None	None	#NULL!	#NULL!	#NULL!	#NULL!	#NULL!	#NULL!	#NULL!
945	Ganta-Afeshum	Golea-Genahti	281	Male	20 - 29	Absent	NO	NO	0	None	stone wall;wood & earth roof	Yes	NO	NO	Yes	NO	YES	#NULL!	#NULL!	#NULL!	#NULL!	NO	None	None	#NULL!	#NULL!	#NULL!	#NULL!	#NULL!	#NULL!	#NULL!
946	Ganta-Afeshum	Golea-Genahti	281	Female	30+	Absent	NO	NO	0	None	stone wall;wood & earth roof	Yes	NO	NO	Yes	NO	YES	#NULL!	#NULL!	#NULL!	#NULL!	NO	None	None	#NULL!	#NULL!	#NULL!	#NULL!	#NULL!	#NULL!	#NULL!
947	Ganta-Afeshum	Golea-Genahti	281	Male	30+	Absent	NO	NO	0	None	stone wall;wood & earth roof	Yes	NO	NO	Yes	NO	YES	#NULL!	#NULL!	#NULL!	#NULL!	NO	None	None	#NULL!	#NULL!	#NULL!	#NULL!	#NULL!	#NULL!	#NULL!
948	Ganta-Afeshum	Golea-Genahti	281	Male	10 - 19	Absent	NO	NO	0	None	stone wall;wood & earth roof	Yes	NO	NO	Yes	NO	YES	#NULL!	#NULL!	#NULL!	#NULL!	NO	None	None	#NULL!	#NULL!	#NULL!	#NULL!	#NULL!	#NULL!	#NULL!
949	Ganta-Afeshum	Golea-Genahti	281	Male	0 - 9	Absent	NO	NO	0	None	stone wall;wood & earth roof	Yes	NO	NO	Yes	NO	YES	#NULL!	#NULL!	#NULL!	#NULL!	NO	None	None	#NULL!	#NULL!	#NULL!	#NULL!	#NULL!	#NULL!	#NULL!
950	Ganta-Afeshum	Golea-Genahti	282	Female	30+	Absent	NO	NO	0	None	stone wall;wood & earth roof	Yes	NO	NO	Yes	NO	YES	NO	0	0	0	NO	None	None	YES	YES	YES	Traditional	Herbs	Don't know	No/Don't know
951	Ganta-Afeshum	Golea-Genahti	282	Male	10 - 19	Absent	NO	NO	0	None	stone wall;wood & earth roof	Yes	NO	NO	Yes	NO	YES	#NULL!	#NULL!	#NULL!	#NULL!	NO	None	None	#NULL!	#NULL!	#NULL!	#NULL!	#NULL!	#NULL!	#NULL!
952	Ganta-Afeshum	Golea-Genahti	282	Female	0 - 9	Absent	NO	NO	0	None	stone wall;wood & earth roof	Yes	NO	NO	Yes	NO	YES	#NULL!	#NULL!	#NULL!	#NULL!	NO	None	None	#NULL!	#NULL!	#NULL!	#NULL!	#NULL!	#NULL!	#NULL!
953	Ganta-Afeshum	Golea-Genahti	282	Male	0 - 9	Absent	NO	NO	0	None	stone wall;wood & earth roof	Yes	NO	NO	Yes	NO	YES	#NULL!	#NULL!	#NULL!	#NULL!	NO	None	None	#NULL!	#NULL!	#NULL!	#NULL!	#NULL!	#NULL!	#NULL!
954	Ganta-Afeshum	Golea-Genahti	283	Female	30+	Absent	NO	NO	0	None	stone wall;wood & earth roof	Yes	NO	NO	Yes	NO	YES	Yes	1	0	1	NO	None	None	YES	YES	YES	Traditional	Holly water or mud	Don't know	No/Don't know
955	Ganta-Afeshum	Golea-Genahti	283	Male	10 - 19	Absent	NO	NO	0	None	stone wall;wood & earth roof	Yes	NO	NO	Yes	NO	YES	#NULL!	#NULL!	#NULL!	#NULL!	NO	None	None	#NULL!	#NULL!	#NULL!	#NULL!	#NULL!	#NULL!	#NULL!
956	Ganta-Afeshum	Golea-Genahti	283	Female	10 - 19	Absent	NO	NO	0	None	stone wall;wood & earth roof	Yes	NO	NO	Yes	NO	YES	#NULL!	#NULL!	#NULL!	#NULL!	NO	None	None	#NULL!	#NULL!	#NULL!	#NULL!	#NULL!	#NULL!	#NULL!
957	Ganta-Afeshum	Golea-Genahti	283	Male	10 - 19	Scar	NO	YES	1	Cheeks	stone wall;wood & earth roof	Yes	NO	NO	Yes	NO	YES	#NULL!	#NULL!	#NULL!	#NULL!	NO	None	None	#NULL!	#NULL!	#NULL!	#NULL!	#NULL!	#NULL!	#NULL!
958	Ganta-Afeshum	Golea-Genahti	283	Male	0 - 9	Absent	NO	NO	0	None	stone wall;wood & earth roof	Yes	NO	NO	Yes	NO	YES	#NULL!	#NULL!	#NULL!	#NULL!	NO	None	None	#NULL!	#NULL!	#NULL!	#NULL!	#NULL!	#NULL!	#NULL!
959	Ganta-Afeshum	Golea-Genahti	284	Female	30+	Absent	NO	NO	0	None	stone wall;wood & earth roof	Yes	NO	NO	NO	NO	YES	NO	0	0	0	NO	None	None	YES	YES	YES	Traditional	Herbs	Don't know	No/Don't know
960	Ganta-Afeshum	Golea-Genahti	284	Female	0 - 9	Absent	NO	NO	0	None	stone wall;wood & earth roof	Yes	NO	NO	NO	NO	YES	#NULL!	#NULL!	#NULL!	#NULL!	NO	None	None	#NULL!	#NULL!	#NULL!	#NULL!	#NULL!	#NULL!	#NULL!
961	Ganta-Afeshum	Golea-Genahti	284	Male	10 - 19	Absent	NO	NO	0	None	stone wall;wood & earth roof	Yes	NO	NO	NO	NO	YES	#NULL!	#NULL!	#NULL!	#NULL!	NO	None	None	#NULL!	#NULL!	#NULL!	#NULL!	#NULL!	#NULL!	#NULL!
962	Ganta-Afeshum	Golea-Genahti	284	Female	10 - 19	Absent	NO	NO	0	None	stone wall;wood & earth roof	Yes	NO	NO	NO	NO	YES	#NULL!	#NULL!	#NULL!	#NULL!	NO	None	None	#NULL!	#NULL!	#NULL!	#NULL!	#NULL!	#NULL!	#NULL!
963	Ganta-Afeshum	Golea-Genahti	285	Male	30+	Absent	NO	NO	0	None	stone wall;wood & earth roof	Yes	NO	NO	NO	NO	YES	NO	0	0	0	NO	None	None	YES	YES	YES	Traditional	Herbs	Don't know	No/Don't know
964	Ganta-Afeshum	Golea-Genahti	285	Female	20 - 29	Absent	NO	NO	0	None	stone wall;wood & earth roof	Yes	NO	NO	NO	NO	YES	#NULL!	#NULL!	#NULL!	#NULL!	NO	None	None	#NULL!	#NULL!	#NULL!	#NULL!	#NULL!	#NULL!	#NULL!
965	Ganta-Afeshum	Golea-Genahti	285	Male	30+	Absent	NO	NO	0	None	stone wall;wood & earth roof	Yes	NO	NO	NO	NO	YES	#NULL!	#NULL!	#NULL!	#NULL!	NO	None	None	#NULL!	#NULL!	#NULL!	#NULL!	#NULL!	#NULL!	#NULL!
966	Ganta-Afeshum	Golea-Genahti	286	Female	30+	Absent	NO	NO	0	None	stone wall;wood & earth roof	Yes	NO	NO	Yes	NO	YES	NO	0	0	0	NO	None	None	YES	YES	YES	Traditional	Herbs	Don't know	No/Don't know
967	Ganta-Afeshum	Golea-Genahti	286	Female	20 - 29	Absent	NO	NO	0	None	stone wall;wood & earth roof	Yes	NO	NO	Yes	NO	YES	#NULL!	#NULL!	#NULL!	#NULL!	NO	None	None	#NULL!	#NULL!	#NULL!	#NULL!	#NULL!	#NULL!	#NULL!
968	Ganta-Afeshum	Golea-Genahti	286	Male	30+	Absent	NO	NO	0	None	stone wall;wood & earth roof	Yes	NO	NO	Yes	NO	YES	#NULL!	#NULL!	#NULL!	#NULL!	NO	None	None	#NULL!	#NULL!	#NULL!	#NULL!	#NULL!	#NULL!	#NULL!
969	Ganta-Afeshum	Golea-Genahti	286	Female	30+	Absent	NO	NO	0	None	stone wall;wood & earth roof	Yes	NO	NO	Yes	NO	YES	#NULL!	#NULL!	#NULL!	#NULL!	NO	None	None	#NULL!	#NULL!	#NULL!	#NULL!	#NULL!	#NULL!	#NULL!
970	Ganta-Afeshum	Golea-Genahti	289	Female	30+	Absent	NO	NO	0	None	stone wall;wood & earth roof	Yes	Yes	Yes	Yes	NO	YES	Yes	1	0	1	NO	None	None	YES	YES	YES	Traditional	Herbs	Don't know	No/Don't know
971	Ganta-Afeshum	Golea-Genahti	289	Male	30+	Absent	NO	NO	0	None	stone wall;wood & earth roof	Yes	Yes	Yes	Yes	NO	YES	#NULL!	#NULL!	#NULL!	#NULL!	NO	None	None	#NULL!	#NULL!	#NULL!	#NULL!	#NULL!	#NULL!	#NULL!
972	Ganta-Afeshum	Golea-Genahti	289	Male	30+	Absent	NO	NO	0	None	stone wall;wood & earth roof	Yes	Yes	Yes	Yes	NO	YES	#NULL!	#NULL!	#NULL!	#NULL!	NO	None	None	#NULL!	#NULL!	#NULL!	#NULL!	#NULL!	#NULL!	#NULL!
973	Ganta-Afeshum	Golea-Genahti	289	Female	10 - 19	Absent	NO	NO	0	None	stone wall;wood & earth roof	Yes	Yes	Yes	Yes	NO	YES	#NULL!	#NULL!	#NULL!	#NULL!	NO	None	None	#NULL!	#NULL!	#NULL!	#NULL!	#NULL!	#NULL!	#NULL!
974	Ganta-Afeshum	Golea-Genahti	289	Female	0 - 9	Absent	NO	NO	0	None	stone wall;wood & earth roof	Yes	Yes	Yes	Yes	NO	YES	#NULL!	#NULL!	#NULL!	#NULL!	NO	None	None	#NULL!	#NULL!	#NULL!	#NULL!	#NULL!	#NULL!	#NULL!
975	Ganta-Afeshum	Golea-Genahti	289	Male	0 - 9	Absent	NO	NO	0	None	stone wall;wood & earth roof	Yes	Yes	Yes	Yes	NO	YES	#NULL!	#NULL!	#NULL!	#NULL!	NO	None	None	#NULL!	#NULL!	#NULL!	#NULL!	#NULL!	#NULL!	#NULL!
976	Ganta-Afeshum	Golea-Genahti	289	Female	10 - 19	Scar	NO	YES	1	Nose	stone wall;wood & earth roof	Yes	Yes	Yes	Yes	NO	YES	#NULL!	#NULL!	#NULL!	#NULL!	NO	None	None	#NULL!	#NULL!	#NULL!	#NULL!	#NULL!	#NULL!	#NULL!
977	Ganta-Afeshum	Golea-Genahti	289	Male	0 - 9	Absent	NO	NO	0	None	stone wall;wood & earth roof	Yes	Yes	Yes	Yes	NO	YES	#NULL!	#NULL!	#NULL!	#NULL!	NO	None	None	#NULL!	#NULL!	#NULL!	#NULL!	#NULL!	#NULL!	#NULL!
978	Ganta-Afeshum	Golea-Genahti	289	Female	10 - 19	Absent	NO	NO	0	None	stone wall;wood & earth roof	Yes	Yes	Yes	Yes	NO	YES	#NULL!	#NULL!	#NULL!	#NULL!	NO	None	None	#NULL!	#NULL!	#NULL!	#NULL!	#NULL!	#NULL!	#NULL!
979	Ganta-Afeshum	Golea-Genahti	290	Male	20 - 29	Scar	NO	YES	1	Cheeks	stone wall;wood & earth roof	Yes	Yes	Yes	NO	NO	YES	Yes	2	0	2	NO	None	None	YES	YES	YES	Traditional	Herbs	Don't know	No/Don't know
980	Ganta-Afeshum	Golea-Genahti	290	Female	20 - 29	Scar	NO	YES	1	Nose	stone wall;wood & earth roof	Yes	Yes	Yes	NO	NO	YES	#NULL!	#NULL!	#NULL!	#NULL!	NO	None	None	#NULL!	#NULL!	#NULL!	#NULL!	#NULL!	#NULL!	#NULL!
981	Ganta-Afeshum	Golea-Genahti	290	Male	0 - 9	Absent	NO	NO	0	None	stone wall;wood & earth roof	Yes	Yes	Yes	NO	NO	YES	#NULL!	#NULL!	#NULL!	#NULL!	NO	None	None	#NULL!	#NULL!	#NULL!	#NULL!	#NULL!	#NULL!	#NULL!
982	Ganta-Afeshum	Golea-Genahti	291	Male	30+	Absent	NO	NO	0	None	stone walls; wood & earth & corrugated iron roofs	Yes	NO	NO	Yes	NO	YES	NO	0	0	0	NO	None	None	YES	YES	YES	Traditional	Herbs	Don't know	No/Don't know
983	Ganta-Afeshum	Golea-Genahti	291	Female	30+	Absent	NO	NO	0	None	stone walls; wood & earth & corrugated iron roofs	Yes	NO	NO	Yes	NO	YES	#NULL!	#NULL!	#NULL!	#NULL!	NO	None	None	#NULL!	#NULL!	#NULL!	#NULL!	#NULL!	#NULL!	#NULL!
984	Ganta-Afeshum	Golea-Genahti	291	Female	10 - 19	Absent	NO	NO	0	None	stone walls; wood & earth & corrugated iron roofs	Yes	NO	NO	Yes	NO	YES	#NULL!	#NULL!	#NULL!	#NULL!	NO	None	None	#NULL!	#NULL!	#NULL!	#NULL!	#NULL!	#NULL!	#NULL!
985	Ganta-Afeshum	Golea-Genahti	292	Male	20 - 29	Scar	NO	YES	1	Nose	stone wall;wood & earth roof	Yes	Yes	Yes	Yes	NO	YES	Yes	2	0	2	NO	None	None	YES	YES	YES	Traditional	Herbs	Don't know	No/Don't know
986	Ganta-Afeshum	Golea-Genahti	292	Female	20 - 29	Scar	NO	YES	1	Cheeks	stone wall;wood & earth roof	Yes	Yes	Yes	Yes	NO	YES	#NULL!	#NULL!	#NULL!	#NULL!	NO	None	None	#NULL!	#NULL!	#NULL!	#NULL!	#NULL!	#NULL!	#NULL!
987	Ganta-Afeshum	Golea-Genahti	292	Female	0 - 9	Absent	NO	NO	0	None	stone wall;wood & earth roof	Yes	Yes	Yes	Yes	NO	YES	#NULL!	#NULL!	#NULL!	#NULL!	NO	None	None	#NULL!	#NULL!	#NULL!	#NULL!	#NULL!	#NULL!	#NULL!
988	Ganta-Afeshum	Golea-Genahti	293	Male	30+	Scar	NO	YES	2	27	stone wall;wood & earth roof	Yes	Yes	Yes	Yes	NO	YES	Yes	1	0	1	NO	None	None	YES	YES	YES	Modern	Modern treatment	Don't know	No/Don't know
989	Ganta-Afeshum	Golea-Genahti	293	Female	20 - 29	Absent	NO	NO	0	None	stone wall;wood & earth roof	Yes	Yes	Yes	Yes	NO	YES	#NULL!	#NULL!	#NULL!	#NULL!	NO	None	None	#NULL!	#NULL!	#NULL!	#NULL!	#NULL!	#NULL!	#NULL!
990	Ganta-Afeshum	Golea-Genahti	293	Female	0 - 9	Absent	NO	NO	0	None	stone wall;wood & earth roof	Yes	Yes	Yes	Yes	NO	YES	#NULL!	#NULL!	#NULL!	#NULL!	NO	None	None	#NULL!	#NULL!	#NULL!	#NULL!	#NULL!	#NULL!	#NULL!
991	Ganta-Afeshum	Golea-Genahti	293	Female	0 - 9	Absent	NO	NO	0	None	stone wall;wood & earth roof	Yes	Yes	Yes	Yes	NO	YES	#NULL!	#NULL!	#NULL!	#NULL!	NO	None	None	#NULL!	#NULL!	#NULL!	#NULL!	#NULL!	#NULL!	#NULL!
992	Ganta-Afeshum	Golea-Genahti	293	Female	30+	Absent	NO	NO	0	None	stone wall;wood & earth roof	Yes	Yes	Yes	Yes	NO	YES	#NULL!	#NULL!	#NULL!	#NULL!	NO	None	None	#NULL!	#NULL!	#NULL!	#NULL!	#NULL!	#NULL!	#NULL!
993	Ganta-Afeshum	Golea-Genahti	294	Female	20 - 29	Scar	NO	YES	1	Nose	stone wall;wood & earth roof	Yes	Yes	Yes	Yes	NO	YES	Yes	1	0	1	NO	None	None	YES	YES	YES	Traditional	Holly water or mud	Don't know	No/Don't know
994	Ganta-Afeshum	Golea-Genahti	294	Male	10 - 19	Absent	NO	NO	0	None	stone wall;wood & earth roof	Yes	Yes	Yes	Yes	NO	YES	#NULL!	#NULL!	#NULL!	#NULL!	NO	None	None	#NULL!	#NULL!	#NULL!	#NULL!	#NULL!	#NULL!	#NULL!
995	Ganta-Afeshum	Golea-Genahti	294	Female	10 - 19	Absent	NO	NO	0	None	stone wall;wood & earth roof	Yes	Yes	Yes	Yes	NO	YES	#NULL!	#NULL!	#NULL!	#NULL!	NO	None	None	#NULL!	#NULL!	#NULL!	#NULL!	#NULL!	#NULL!	#NULL!
996	Ganta-Afeshum	Golea-Genahti	294	Male	0 - 9	Absent	NO	NO	0	None	stone wall;wood & earth roof	Yes	Yes	Yes	Yes	NO	YES	#NULL!	#NULL!	#NULL!	#NULL!	NO	None	None	#NULL!	#NULL!	#NULL!	#NULL!	#NULL!	#NULL!	#NULL!
997	Ganta-Afeshum	Golea-Genahti	294	Male	0 - 9	Absent	NO	NO	0	None	stone wall;wood & earth roof	Yes	Yes	Yes	Yes	NO	YES	#NULL!	#NULL!	#NULL!	#NULL!	NO	None	None	#NULL!	#NULL!	#NULL!	#NULL!	#NULL!	#NULL!	#NULL!
998	Ganta-Afeshum	Golea-Genahti	295	Male	30+	Absent	NO	NO	0	None	stone wall;wood & earth roof	Yes	Yes	Yes	Yes	NO	YES	Yes	1	0	1	NO	None	None	YES	YES	YES	Traditional	Holly water or mud	Don't know	No/Don't know
999	Ganta-Afeshum	Golea-Genahti	295	Female	30+	Scar	NO	YES	1	Arm	stone wall;wood & earth roof	Yes	Yes	Yes	Yes	NO	YES	#NULL!	#NULL!	#NULL!	#NULL!	NO	None	None	#NULL!	#NULL!	#NULL!	#NULL!	#NULL!	#NULL!	#NULL!
1000	Ganta-Afeshum	Golea-Genahti	295	Female	20 - 29	Absent	NO	NO	0	None	stone wall;wood & earth roof	Yes	Yes	Yes	Yes	NO	YES	#NULL!	#NULL!	#NULL!	#NULL!	NO	None	None	#NULL!	#NULL!	#NULL!	#NULL!	#NULL!	#NULL!	#NULL!
1001	Ganta-Afeshum	Golea-Genahti	295	Male	10 - 19	Absent	NO	NO	0	None	stone wall;wood & earth roof	Yes	Yes	Yes	Yes	NO	YES	#NULL!	#NULL!	#NULL!	#NULL!	NO	None	None	#NULL!	#NULL!	#NULL!	#NULL!	#NULL!	#NULL!	#NULL!
1002	Ganta-Afeshum	Golea-Genahti	295	Male	10 - 19	Absent	NO	NO	0	None	stone wall;wood & earth roof	Yes	Yes	Yes	Yes	NO	YES	#NULL!	#NULL!	#NULL!	#NULL!	NO	None	None	#NULL!	#NULL!	#NULL!	#NULL!	#NULL!	#NULL!	#NULL!
1003	Ganta-Afeshum	Golea-Genahti	295	Male	10 - 19	Absent	NO	NO	0	None	stone wall;wood & earth roof	Yes	Yes	Yes	Yes	NO	YES	#NULL!	#NULL!	#NULL!	#NULL!	NO	None	None	#NULL!	#NULL!	#NULL!	#NULL!	#NULL!	#NULL!	#NULL!
1004	Ganta-Afeshum	Golea-Genahti	295	Female	10 - 19	Absent	NO	NO	0	None	stone wall;wood & earth roof	Yes	Yes	Yes	Yes	NO	YES	#NULL!	#NULL!	#NULL!	#NULL!	NO	None	None	#NULL!	#NULL!	#NULL!	#NULL!	#NULL!	#NULL!	#NULL!
1005	Ganta-Afeshum	Golea-Genahti	295	Female	10 - 19	Absent	NO	NO	0	None	stone wall;wood & earth roof	Yes	Yes	Yes	Yes	NO	YES	#NULL!	#NULL!	#NULL!	#NULL!	NO	None	None	#NULL!	#NULL!	#NULL!	#NULL!	#NULL!	#NULL!	#NULL!
1006	Ganta-Afeshum	Golea-Genahti	296	Male	30+	Absent	NO	NO	0	None	stone wall;wood & earth roof	Yes	Yes	Yes	Yes	NO	YES	Yes	1	0	1	NO	None	None	YES	YES	YES	Traditional	Holly water or mud	Don't know	No/Don't know
1007	Ganta-Afeshum	Golea-Genahti	296	Female	30+	Scar	NO	YES	1	Arm	stone wall;wood & earth roof	Yes	Yes	Yes	Yes	NO	YES	#NULL!	#NULL!	#NULL!	#NULL!	NO	None	None	#NULL!	#NULL!	#NULL!	#NULL!	#NULL!	#NULL!	#NULL!
1008	Ganta-Afeshum	Golea-Genahti	296	Male	10 - 19	Absent	NO	NO	0	None	stone wall;wood & earth roof	Yes	Yes	Yes	Yes	NO	YES	#NULL!	#NULL!	#NULL!	#NULL!	NO	None	None	#NULL!	#NULL!	#NULL!	#NULL!	#NULL!	#NULL!	#NULL!
1009	Ganta-Afeshum	Golea-Genahti	296	Female	10 - 19	Absent	NO	NO	0	None	stone wall;wood & earth roof	Yes	Yes	Yes	Yes	NO	YES	#NULL!	#NULL!	#NULL!	#NULL!	NO	None	None	#NULL!	#NULL!	#NULL!	#NULL!	#NULL!	#NULL!	#NULL!
1010	Ganta-Afeshum	Golea-Genahti	296	Male	10 - 19	Absent	NO	NO	0	None	stone wall;wood & earth roof	Yes	Yes	Yes	Yes	NO	YES	#NULL!	#NULL!	#NULL!	#NULL!	NO	None	None	#NULL!	#NULL!	#NULL!	#NULL!	#NULL!	#NULL!	#NULL!
1011	Ganta-Afeshum	Golea-Genahti	296	Male	0 - 9	Absent	NO	NO	0	None	stone wall;wood & earth roof	Yes	Yes	Yes	Yes	NO	YES	#NULL!	#NULL!	#NULL!	#NULL!	NO	None	None	#NULL!	#NULL!	#NULL!	#NULL!	#NULL!	#NULL!	#NULL!
1012	Ganta-Afeshum	Golea-Genahti	296	Male	0 - 9	Absent	NO	NO	0	None	stone wall;wood & earth roof	Yes	Yes	Yes	Yes	NO	YES	#NULL!	#NULL!	#NULL!	#NULL!	NO	None	None	#NULL!	#NULL!	#NULL!	#NULL!	#NULL!	#NULL!	#NULL!
1013	Ganta-Afeshum	Golea-Genahti	297	Male	30+	Absent	NO	NO	0	None	stone walls; wood & earth & corrugated iron roofs	Yes	NO	NO	Yes	NO	YES	NO	0	0	0	NO	None	None	YES	YES	YES	Traditional	Herbs	Don't know	No/Don't know
1014	Ganta-Afeshum	Golea-Genahti	297	Female	30+	Absent	NO	NO	0	None	stone walls; wood & earth & corrugated iron roofs	Yes	NO	NO	Yes	NO	YES	#NULL!	#NULL!	#NULL!	#NULL!	NO	None	None	#NULL!	#NULL!	#NULL!	#NULL!	#NULL!	#NULL!	#NULL!
1015	Ganta-Afeshum	Golea-Genahti	297	Male	30+	Absent	NO	NO	0	None	stone walls; wood & earth & corrugated iron roofs	Yes	NO	NO	Yes	NO	YES	#NULL!	#NULL!	#NULL!	#NULL!	NO	None	None	#NULL!	#NULL!	#NULL!	#NULL!	#NULL!	#NULL!	#NULL!
1016	Ganta-Afeshum	Golea-Genahti	297	Female	20 - 29	Absent	NO	NO	0	None	stone walls; wood & earth & corrugated iron roofs	Yes	NO	NO	Yes	NO	YES	#NULL!	#NULL!	#NULL!	#NULL!	NO	None	None	#NULL!	#NULL!	#NULL!	#NULL!	#NULL!	#NULL!	#NULL!
1017	Ganta-Afeshum	Golea-Genahti	297	Female	10 - 19	Absent	NO	NO	0	None	stone walls; wood & earth & corrugated iron roofs	Yes	NO	NO	Yes	NO	YES	#NULL!	#NULL!	#NULL!	#NULL!	NO	None	None	#NULL!	#NULL!	#NULL!	#NULL!	#NULL!	#NULL!	#NULL!
1018	Ganta-Afeshum	Golea-Genahti	297	Female	10 - 19	Absent	NO	NO	0	None	stone walls; wood & earth & corrugated iron roofs	Yes	NO	NO	Yes	NO	YES	#NULL!	#NULL!	#NULL!	#NULL!	NO	None	None	#NULL!	#NULL!	#NULL!	#NULL!	#NULL!	#NULL!	#NULL!
1019	Ganta-Afeshum	Golea-Genahti	297	Male	0 - 9	Absent	NO	NO	0	None	stone walls; wood & earth & corrugated iron roofs	Yes	NO	NO	Yes	NO	YES	#NULL!	#NULL!	#NULL!	#NULL!	NO	None	None	#NULL!	#NULL!	#NULL!	#NULL!	#NULL!	#NULL!	#NULL!
1020	Ganta-Afeshum	Golea-Genahti	298	Male	30+	Absent	NO	NO	0	None	stone wall;wood & earth roof	Yes	Yes	NO	Yes	NO	YES	NO	0	0	0	NO	None	None	YES	YES	YES	Traditional	Herbs	Don't know	No/Don't know
1021	Ganta-Afeshum	Golea-Genahti	298	Female	30+	Absent	NO	NO	0	None	stone wall;wood & earth roof	Yes	Yes	NO	Yes	NO	YES	#NULL!	#NULL!	#NULL!	#NULL!	NO	None	None	#NULL!	#NULL!	#NULL!	#NULL!	#NULL!	#NULL!	#NULL!
1022	Ganta-Afeshum	Golea-Genahti	298	Male	10 - 19	Absent	NO	NO	0	None	stone wall;wood & earth roof	Yes	Yes	NO	Yes	NO	YES	#NULL!	#NULL!	#NULL!	#NULL!	NO	None	None	#NULL!	#NULL!	#NULL!	#NULL!	#NULL!	#NULL!	#NULL!
1023	Ganta-Afeshum	Golea-Genahti	298	Male	20 - 29	Absent	NO	NO	0	None	stone wall;wood & earth roof	Yes	Yes	NO	Yes	NO	YES	#NULL!	#NULL!	#NULL!	#NULL!	NO	None	None	#NULL!	#NULL!	#NULL!	#NULL!	#NULL!	#NULL!	#NULL!
1024	Ganta-Afeshum	Golea-Genahti	298	Female	20 - 29	Absent	NO	NO	0	None	stone wall;wood & earth roof	Yes	Yes	NO	Yes	NO	YES	#NULL!	#NULL!	#NULL!	#NULL!	NO	None	None	#NULL!	#NULL!	#NULL!	#NULL!	#NULL!	#NULL!	#NULL!
1025	Ganta-Afeshum	Golea-Genahti	298	Female	0 - 9	Absent	NO	NO	0	None	stone wall;wood & earth roof	Yes	Yes	NO	Yes	NO	YES	#NULL!	#NULL!	#NULL!	#NULL!	NO	None	None	#NULL!	#NULL!	#NULL!	#NULL!	#NULL!	#NULL!	#NULL!
1026	Ganta-Afeshum	Golea-Genahti	298	Male	0 - 9	Absent	NO	NO	0	None	stone wall;wood & earth roof	Yes	Yes	NO	Yes	NO	YES	#NULL!	#NULL!	#NULL!	#NULL!	NO	None	None	#NULL!	#NULL!	#NULL!	#NULL!	#NULL!	#NULL!	#NULL!
1027	Ganta-Afeshum	Golea-Genahti	298	Male	10 - 19	Absent	NO	NO	0	None	stone wall;wood & earth roof	Yes	Yes	NO	Yes	NO	YES	#NULL!	#NULL!	#NULL!	#NULL!	NO	None	None	#NULL!	#NULL!	#NULL!	#NULL!	#NULL!	#NULL!	#NULL!
1028	Ganta-Afeshum	Golea-Genahti	299	Male	30+	Absent	NO	NO	0	None	stone wall;wood & earth roof	Yes	Yes	NO	Yes	NO	YES	NO	0	0	0	NO	None	None	YES	YES	YES	Traditional	Herbs	Don't know	No/Don't know
1029	Ganta-Afeshum	Golea-Genahti	299	Female	30+	Absent	NO	NO	0	None	stone wall;wood & earth roof	Yes	Yes	NO	Yes	NO	YES	#NULL!	#NULL!	#NULL!	#NULL!	NO	None	None	#NULL!	#NULL!	#NULL!	#NULL!	#NULL!	#NULL!	#NULL!
1030	Ganta-Afeshum	Golea-Genahti	299	Male	10 - 19	Absent	NO	NO	0	None	stone wall;wood & earth roof	Yes	Yes	NO	Yes	NO	YES	#NULL!	#NULL!	#NULL!	#NULL!	NO	None	None	#NULL!	#NULL!	#NULL!	#NULL!	#NULL!	#NULL!	#NULL!
1031	Ganta-Afeshum	Golea-Genahti	299	Male	10 - 19	Absent	NO	NO	0	None	stone wall;wood & earth roof	Yes	Yes	NO	Yes	NO	YES	#NULL!	#NULL!	#NULL!	#NULL!	NO	None	None	#NULL!	#NULL!	#NULL!	#NULL!	#NULL!	#NULL!	#NULL!
1032	Ganta-Afeshum	Golea-Genahti	299	Male	10 - 19	Absent	NO	NO	0	None	stone wall;wood & earth roof	Yes	Yes	NO	Yes	NO	YES	#NULL!	#NULL!	#NULL!	#NULL!	NO	None	None	#NULL!	#NULL!	#NULL!	#NULL!	#NULL!	#NULL!	#NULL!
1033	Ganta-Afeshum	Golea-Genahti	299	Male	0 - 9	Absent	NO	NO	0	None	stone wall;wood & earth roof	Yes	Yes	NO	Yes	NO	YES	#NULL!	#NULL!	#NULL!	#NULL!	NO	None	None	#NULL!	#NULL!	#NULL!	#NULL!	#NULL!	#NULL!	#NULL!
1034	Ganta-Afeshum	Golea-Genahti	300	Male	30+	Absent	NO	NO	0	None	stone wall;wood & earth roof	Yes	Yes	Yes	Yes	YES	YES	Yes	2	0	2	NO	None	None	YES	YES	YES	Traditional	Holly water or mud	Don't know	No/Don't know
1035	Ganta-Afeshum	Golea-Genahti	300	Female	30+	Absent	NO	NO	0	None	stone wall;wood & earth roof	Yes	Yes	Yes	Yes	YES	YES	#NULL!	#NULL!	#NULL!	#NULL!	NO	None	None	#NULL!	#NULL!	#NULL!	#NULL!	#NULL!	#NULL!	#NULL!
1036	Ganta-Afeshum	Golea-Genahti	300	Male	20 - 29	Absent	NO	NO	0	None	stone wall;wood & earth roof	Yes	Yes	Yes	Yes	YES	YES	#NULL!	#NULL!	#NULL!	#NULL!	NO	None	None	#NULL!	#NULL!	#NULL!	#NULL!	#NULL!	#NULL!	#NULL!
1037	Ganta-Afeshum	Golea-Genahti	300	Male	20 - 29	Scar	NO	YES	1	Nose	stone wall;wood & earth roof	Yes	Yes	Yes	Yes	YES	YES	#NULL!	#NULL!	#NULL!	#NULL!	NO	None	None	#NULL!	#NULL!	#NULL!	#NULL!	#NULL!	#NULL!	#NULL!
1038	Ganta-Afeshum	Golea-Genahti	300	Male	10 - 19	Absent	NO	NO	0	None	stone wall;wood & earth roof	Yes	Yes	Yes	Yes	YES	YES	#NULL!	#NULL!	#NULL!	#NULL!	NO	None	None	#NULL!	#NULL!	#NULL!	#NULL!	#NULL!	#NULL!	#NULL!
1039	Ganta-Afeshum	Golea-Genahti	300	Male	10 - 19	Absent	NO	NO	0	None	stone wall;wood & earth roof	Yes	Yes	Yes	Yes	YES	YES	#NULL!	#NULL!	#NULL!	#NULL!	NO	None	None	#NULL!	#NULL!	#NULL!	#NULL!	#NULL!	#NULL!	#NULL!
1040	Ganta-Afeshum	Golea-Genahti	300	Female	10 - 19	Scar	NO	YES	1	Arm	stone wall;wood & earth roof	Yes	Yes	Yes	Yes	YES	YES	#NULL!	#NULL!	#NULL!	#NULL!	NO	None	None	#NULL!	#NULL!	#NULL!	#NULL!	#NULL!	#NULL!	#NULL!
1041	Ganta-Afeshum	Golea-Genahti	300	Female	10 - 19	Absent	NO	NO	0	None	stone wall;wood & earth roof	Yes	Yes	Yes	Yes	YES	YES	#NULL!	#NULL!	#NULL!	#NULL!	NO	None	None	#NULL!	#NULL!	#NULL!	#NULL!	#NULL!	#NULL!	#NULL!
1042	Ganta-Afeshum	Golea-Genahti	300	Female	0 - 9	Absent	NO	NO	0	None	stone wall;wood & earth roof	Yes	Yes	Yes	Yes	YES	YES	#NULL!	#NULL!	#NULL!	#NULL!	NO	None	None	#NULL!	#NULL!	#NULL!	#NULL!	#NULL!	#NULL!	#NULL!
1043	Ganta-Afeshum	Golea-Genahti	301	Male	30+	Absent	NO	NO	0	None	stone wall;wood & earth roof	Yes	Yes	NO	Yes	NO	YES	Yes	1	0	1	NO	None	None	YES	YES	YES	Traditional	Holly water or mud	Don't know	No/Don't know
1044	Ganta-Afeshum	Golea-Genahti	301	Female	30+	Absent	NO	NO	0	None	stone wall;wood & earth roof	Yes	Yes	NO	Yes	NO	YES	#NULL!	#NULL!	#NULL!	#NULL!	NO	None	None	#NULL!	#NULL!	#NULL!	#NULL!	#NULL!	#NULL!	#NULL!
1045	Ganta-Afeshum	Golea-Genahti	301	Male	10 - 19	Scar	NO	YES	1	Cheeks	stone wall;wood & earth roof	Yes	Yes	NO	Yes	NO	YES	#NULL!	#NULL!	#NULL!	#NULL!	NO	None	None	#NULL!	#NULL!	#NULL!	#NULL!	#NULL!	#NULL!	#NULL!
1046	Ganta-Afeshum	Golea-Genahti	301	Male	10 - 19	Absent	NO	NO	0	None	stone wall;wood & earth roof	Yes	Yes	NO	Yes	NO	YES	#NULL!	#NULL!	#NULL!	#NULL!	NO	None	None	#NULL!	#NULL!	#NULL!	#NULL!	#NULL!	#NULL!	#NULL!
1047	Ganta-Afeshum	Golea-Genahti	301	Male	10 - 19	Absent	NO	NO	0	None	stone wall;wood & earth roof	Yes	Yes	NO	Yes	NO	YES	#NULL!	#NULL!	#NULL!	#NULL!	NO	None	None	#NULL!	#NULL!	#NULL!	#NULL!	#NULL!	#NULL!	#NULL!
1048	Ganta-Afeshum	Golea-Genahti	301	Female	10 - 19	Absent	NO	NO	0	None	stone wall;wood & earth roof	Yes	Yes	NO	Yes	NO	YES	#NULL!	#NULL!	#NULL!	#NULL!	NO	None	None	#NULL!	#NULL!	#NULL!	#NULL!	#NULL!	#NULL!	#NULL!
1049	Ganta-Afeshum	Golea-Genahti	301	Female	0 - 9	Absent	NO	NO	0	None	stone wall;wood & earth roof	Yes	Yes	NO	Yes	NO	YES	#NULL!	#NULL!	#NULL!	#NULL!	NO	None	None	#NULL!	#NULL!	#NULL!	#NULL!	#NULL!	#NULL!	#NULL!
1050	Ganta-Afeshum	Golea-Genahti	302	Male	30+	Absent	NO	NO	0	None	stone wall;wood & earth roof	Yes	NO	NO	Yes	NO	YES	NO	0	0	0	NO	None	None	YES	YES	YES	Traditional	Herbs	Don't know	No/Don't know
1051	Ganta-Afeshum	Golea-Genahti	302	Female	30+	Absent	NO	NO	0	None	stone wall;wood & earth roof	Yes	NO	NO	Yes	NO	YES	#NULL!	#NULL!	#NULL!	#NULL!	NO	None	None	#NULL!	#NULL!	#NULL!	#NULL!	#NULL!	#NULL!	#NULL!
1052	Ganta-Afeshum	Golea-Genahti	302	Male	0 - 9	Absent	NO	NO	0	None	stone wall;wood & earth roof	Yes	NO	NO	Yes	NO	YES	#NULL!	#NULL!	#NULL!	#NULL!	NO	None	None	#NULL!	#NULL!	#NULL!	#NULL!	#NULL!	#NULL!	#NULL!
1053	Ganta-Afeshum	Golea-Genahti	303	Male	30+	Absent	NO	NO	0	None	stone wall;wood & earth roof	Yes	NO	NO	Yes	YES	YES	NO	0	0	0	NO	None	None	YES	YES	YES	Traditional	Herbs	Don't know	No/Don't know
1054	Ganta-Afeshum	Golea-Genahti	303	Female	30+	Absent	NO	NO	0	None	stone wall;wood & earth roof	Yes	NO	NO	Yes	YES	YES	#NULL!	#NULL!	#NULL!	#NULL!	NO	None	None	#NULL!	#NULL!	#NULL!	#NULL!	#NULL!	#NULL!	#NULL!
1055	Ganta-Afeshum	Golea-Genahti	303	Male	20 - 29	Absent	NO	NO	0	None	stone wall;wood & earth roof	Yes	NO	NO	Yes	YES	YES	#NULL!	#NULL!	#NULL!	#NULL!	NO	None	None	#NULL!	#NULL!	#NULL!	#NULL!	#NULL!	#NULL!	#NULL!
1056	Ganta-Afeshum	Golea-Genahti	303	Male	10 - 19	Absent	NO	NO	0	None	stone wall;wood & earth roof	Yes	NO	NO	Yes	YES	YES	#NULL!	#NULL!	#NULL!	#NULL!	NO	None	None	#NULL!	#NULL!	#NULL!	#NULL!	#NULL!	#NULL!	#NULL!
1057	Ganta-Afeshum	Golea-Genahti	303	Female	10 - 19	Absent	NO	NO	0	None	stone wall;wood & earth roof	Yes	NO	NO	Yes	YES	YES	#NULL!	#NULL!	#NULL!	#NULL!	NO	None	None	#NULL!	#NULL!	#NULL!	#NULL!	#NULL!	#NULL!	#NULL!
1058	Ganta-Afeshum	Golea-Genahti	303	Female	10 - 19	Absent	NO	NO	0	None	stone wall;wood & earth roof	Yes	NO	NO	Yes	YES	YES	#NULL!	#NULL!	#NULL!	#NULL!	NO	None	None	#NULL!	#NULL!	#NULL!	#NULL!	#NULL!	#NULL!	#NULL!
1059	Ganta-Afeshum	Golea-Genahti	304	Male	20 - 29	Absent	NO	NO	0	None	stone wall;wood & earth roof	Yes	NO	NO	NO	NO	YES	NO	0	0	0	NO	None	None	YES	YES	YES	Traditional	Herbs	Don't know	No/Don't know
1060	Ganta-Afeshum	Golea-Genahti	304	Female	20 - 29	Absent	NO	NO	0	None	stone wall;wood & earth roof	Yes	NO	NO	NO	NO	YES	#NULL!	#NULL!	#NULL!	#NULL!	NO	None	None	#NULL!	#NULL!	#NULL!	#NULL!	#NULL!	#NULL!	#NULL!
1061	Ganta-Afeshum	Golea-Genahti	304	Male	0 - 9	Absent	NO	NO	0	None	stone wall;wood & earth roof	Yes	NO	NO	NO	NO	YES	#NULL!	#NULL!	#NULL!	#NULL!	NO	None	None	#NULL!	#NULL!	#NULL!	#NULL!	#NULL!	#NULL!	#NULL!
1062	Ganta-Afeshum	Golea-Genahti	304	Male	20 - 29	Absent	NO	NO	0	None	stone wall;wood & earth roof	Yes	NO	NO	NO	NO	YES	#NULL!	#NULL!	#NULL!	#NULL!	NO	None	None	#NULL!	#NULL!	#NULL!	#NULL!	#NULL!	#NULL!	#NULL!
1063	Ganta-Afeshum	Golea-Genahti	304	Male	10 - 19	Absent	NO	NO	0	None	stone wall;wood & earth roof	Yes	NO	NO	NO	NO	YES	#NULL!	#NULL!	#NULL!	#NULL!	NO	None	None	#NULL!	#NULL!	#NULL!	#NULL!	#NULL!	#NULL!	#NULL!
1064	Ganta-Afeshum	Golea-Genahti	305	Male	30+	Absent	NO	NO	0	None	stone wall;wood & earth roof	Yes	NO	NO	Yes	NO	YES	NO	0	0	0	NO	None	None	YES	YES	YES	Traditional	Herbs	Don't know	No/Don't know
1065	Ganta-Afeshum	Golea-Genahti	305	Female	30+	Absent	NO	NO	0	None	stone wall;wood & earth roof	Yes	NO	NO	Yes	NO	YES	#NULL!	#NULL!	#NULL!	#NULL!	NO	None	None	#NULL!	#NULL!	#NULL!	#NULL!	#NULL!	#NULL!	#NULL!
1066	Ganta-Afeshum	Golea-Genahti	306	Male	30+	Absent	NO	NO	0	None	stone wall;wood & earth roof	Yes	NO	NO	Yes	NO	YES	NO	0	0	0	NO	None	None	YES	YES	YES	Traditional	Herbs	Don't know	No/Don't know
1067	Ganta-Afeshum	Golea-Genahti	306	Female	20 - 29	Absent	NO	NO	0	None	stone wall;wood & earth roof	Yes	NO	NO	Yes	NO	YES	#NULL!	#NULL!	#NULL!	#NULL!	NO	None	None	#NULL!	#NULL!	#NULL!	#NULL!	#NULL!	#NULL!	#NULL!
1068	Ganta-Afeshum	Golea-Genahti	306	Male	0 - 9	Absent	NO	NO	0	None	stone wall;wood & earth roof	Yes	NO	NO	Yes	NO	YES	#NULL!	#NULL!	#NULL!	#NULL!	NO	None	None	#NULL!	#NULL!	#NULL!	#NULL!	#NULL!	#NULL!	#NULL!
1069	Ganta-Afeshum	Golea-Genahti	306	Female	10 - 19	Absent	NO	NO	0	None	stone wall;wood & earth roof	Yes	NO	NO	Yes	NO	YES	#NULL!	#NULL!	#NULL!	#NULL!	NO	None	None	#NULL!	#NULL!	#NULL!	#NULL!	#NULL!	#NULL!	#NULL!
1070	Ganta-Afeshum	Golea-Genahti	306	Male	0 - 9	Absent	NO	NO	0	None	stone wall;wood & earth roof	Yes	NO	NO	Yes	NO	YES	#NULL!	#NULL!	#NULL!	#NULL!	NO	None	None	#NULL!	#NULL!	#NULL!	#NULL!	#NULL!	#NULL!	#NULL!
1071	Ganta-Afeshum	Golea-Genahti	307	Male	30+	Absent	NO	NO	0	None	stone wall;wood & earth roof	Yes	NO	NO	Yes	NO	YES	NO	0	0	0	NO	None	None	YES	YES	YES	Traditional	Herbs	Don't know	No/Don't know
1072	Ganta-Afeshum	Golea-Genahti	307	Female	30+	Absent	NO	NO	0	None	stone wall;wood & earth roof	Yes	NO	NO	Yes	NO	YES	#NULL!	#NULL!	#NULL!	#NULL!	NO	None	None	#NULL!	#NULL!	#NULL!	#NULL!	#NULL!	#NULL!	#NULL!
1073	Ganta-Afeshum	Golea-Genahti	307	Female	20 - 29	Absent	NO	NO	0	None	stone wall;wood & earth roof	Yes	NO	NO	Yes	NO	YES	#NULL!	#NULL!	#NULL!	#NULL!	NO	None	None	#NULL!	#NULL!	#NULL!	#NULL!	#NULL!	#NULL!	#NULL!
1074	Ganta-Afeshum	Golea-Genahti	307	Male	20 - 29	Absent	NO	NO	0	None	stone wall;wood & earth roof	Yes	NO	NO	Yes	NO	YES	#NULL!	#NULL!	#NULL!	#NULL!	NO	None	None	#NULL!	#NULL!	#NULL!	#NULL!	#NULL!	#NULL!	#NULL!
1075	Ganta-Afeshum	Golea-Genahti	307	Male	10 - 19	Absent	NO	NO	0	None	stone wall;wood & earth roof	Yes	NO	NO	Yes	NO	YES	#NULL!	#NULL!	#NULL!	#NULL!	NO	None	None	#NULL!	#NULL!	#NULL!	#NULL!	#NULL!	#NULL!	#NULL!
1076	Ganta-Afeshum	Golea-Genahti	308	Male	30+	Absent	NO	NO	0	None	stone wall;wood & earth roof	Yes	NO	NO	Yes	NO	YES	NO	0	0	0	NO	None	None	YES	YES	YES	Traditional	Herbs	Don't know	No/Don't know
1077	Ganta-Afeshum	Golea-Genahti	308	Female	30+	Absent	NO	NO	0	None	stone wall;wood & earth roof	Yes	NO	NO	Yes	NO	YES	#NULL!	#NULL!	#NULL!	#NULL!	NO	None	None	#NULL!	#NULL!	#NULL!	#NULL!	#NULL!	#NULL!	#NULL!
1078	Ganta-Afeshum	Golea-Genahti	308	Female	20 - 29	Absent	NO	NO	0	None	stone wall;wood & earth roof	Yes	NO	NO	Yes	NO	YES	#NULL!	#NULL!	#NULL!	#NULL!	NO	None	None	#NULL!	#NULL!	#NULL!	#NULL!	#NULL!	#NULL!	#NULL!
1079	Ganta-Afeshum	Golea-Genahti	308	Female	10 - 19	Absent	NO	NO	0	None	stone wall;wood & earth roof	Yes	NO	NO	Yes	NO	YES	#NULL!	#NULL!	#NULL!	#NULL!	NO	None	None	#NULL!	#NULL!	#NULL!	#NULL!	#NULL!	#NULL!	#NULL!
1080	Ganta-Afeshum	Golea-Genahti	308	Female	0 - 9	Absent	NO	NO	0	None	stone wall;wood & earth roof	Yes	NO	NO	Yes	NO	YES	#NULL!	#NULL!	#NULL!	#NULL!	NO	None	None	#NULL!	#NULL!	#NULL!	#NULL!	#NULL!	#NULL!	#NULL!
1081	Ganta-Afeshum	Golea-Genahti	309	Male	30+	Absent	NO	NO	0	None	stone wall;wood & earth roof	Yes	NO	NO	Yes	NO	YES	NO	0	0	0	NO	None	None	YES	YES	YES	Traditional	Herbs	Don't know	No/Don't know
1082	Ganta-Afeshum	Golea-Genahti	309	Female	30+	Absent	NO	NO	0	None	stone wall;wood & earth roof	Yes	NO	NO	Yes	NO	YES	#NULL!	#NULL!	#NULL!	#NULL!	NO	None	None	#NULL!	#NULL!	#NULL!	#NULL!	#NULL!	#NULL!	#NULL!
1083	Ganta-Afeshum	Golea-Genahti	309	Female	10 - 19	Absent	NO	NO	0	None	stone wall;wood & earth roof	Yes	NO	NO	Yes	NO	YES	#NULL!	#NULL!	#NULL!	#NULL!	NO	None	None	#NULL!	#NULL!	#NULL!	#NULL!	#NULL!	#NULL!	#NULL!
1084	Ganta-Afeshum	Golea-Genahti	309	Male	20 - 29	Absent	NO	NO	0	None	stone wall;wood & earth roof	Yes	NO	NO	Yes	NO	YES	#NULL!	#NULL!	#NULL!	#NULL!	NO	None	None	#NULL!	#NULL!	#NULL!	#NULL!	#NULL!	#NULL!	#NULL!
1085	Ganta-Afeshum	Golea-Genahti	309	Male	20 - 29	Absent	NO	NO	0	None	stone wall;wood & earth roof	Yes	NO	NO	Yes	NO	YES	#NULL!	#NULL!	#NULL!	#NULL!	NO	None	None	#NULL!	#NULL!	#NULL!	#NULL!	#NULL!	#NULL!	#NULL!
1086	Ganta-Afeshum	Golea-Genahti	310	Female	30+	Absent	NO	NO	0	None	stone wall;wood & earth roof	Yes	NO	NO	Yes	NO	YES	Yes	1	0	1	NO	None	None	YES	YES	YES	Traditional	Holly water or mud	Don't know	No/Don't know
1087	Ganta-Afeshum	Golea-Genahti	310	Male	20 - 29	Scar	NO	YES	1	Cheeks	stone wall;wood & earth roof	Yes	NO	NO	Yes	NO	YES	#NULL!	#NULL!	#NULL!	#NULL!	NO	None	None	#NULL!	#NULL!	#NULL!	#NULL!	#NULL!	#NULL!	#NULL!
1088	Ganta-Afeshum	Golea-Genahti	310	Male	20 - 29	Absent	NO	NO	0	None	stone wall;wood & earth roof	Yes	NO	NO	Yes	NO	YES	#NULL!	#NULL!	#NULL!	#NULL!	NO	None	None	#NULL!	#NULL!	#NULL!	#NULL!	#NULL!	#NULL!	#NULL!
1089	Ganta-Afeshum	Golea-Genahti	310	Female	10 - 19	Absent	NO	NO	0	None	stone wall;wood & earth roof	Yes	NO	NO	Yes	NO	YES	#NULL!	#NULL!	#NULL!	#NULL!	NO	None	None	#NULL!	#NULL!	#NULL!	#NULL!	#NULL!	#NULL!	#NULL!
1090	Ganta-Afeshum	Golea-Genahti	310	Male	10 - 19	Absent	NO	NO	0	None	stone wall;wood & earth roof	Yes	NO	NO	Yes	NO	YES	#NULL!	#NULL!	#NULL!	#NULL!	NO	None	None	#NULL!	#NULL!	#NULL!	#NULL!	#NULL!	#NULL!	#NULL!
1091	Ganta-Afeshum	Golea-Genahti	311	Female	30+	Absent	NO	NO	0	None	stone wall;wood & earth roof	Yes	NO	NO	Yes	NO	YES	NO	0	0	0	NO	None	None	YES	YES	YES	Traditional	Herbs	Don't know	No/Don't know
1092	Ganta-Afeshum	Golea-Genahti	311	Male	20 - 29	Absent	NO	NO	0	None	stone wall;wood & earth roof	Yes	NO	NO	Yes	NO	YES	#NULL!	#NULL!	#NULL!	#NULL!	NO	None	None	#NULL!	#NULL!	#NULL!	#NULL!	#NULL!	#NULL!	#NULL!
1093	Ganta-Afeshum	Golea-Genahti	311	Female	10 - 19	Absent	NO	NO	0	None	stone wall;wood & earth roof	Yes	NO	NO	Yes	NO	YES	#NULL!	#NULL!	#NULL!	#NULL!	NO	None	None	#NULL!	#NULL!	#NULL!	#NULL!	#NULL!	#NULL!	#NULL!
1094	Ganta-Afeshum	Golea-Genahti	311	Male	10 - 19	Absent	NO	NO	0	None	stone wall;wood & earth roof	Yes	NO	NO	Yes	NO	YES	#NULL!	#NULL!	#NULL!	#NULL!	NO	None	None	#NULL!	#NULL!	#NULL!	#NULL!	#NULL!	#NULL!	#NULL!
1095	Ganta-Afeshum	Golea-Genahti	311	Female	0 - 9	Absent	NO	NO	0	None	stone wall;wood & earth roof	Yes	NO	NO	Yes	NO	YES	#NULL!	#NULL!	#NULL!	#NULL!	NO	None	None	#NULL!	#NULL!	#NULL!	#NULL!	#NULL!	#NULL!	#NULL!
1096	Ganta-Afeshum	Golea-Genahti	311	Female	0 - 9	Absent	NO	NO	0	None	stone wall;wood & earth roof	Yes	NO	NO	Yes	NO	YES	#NULL!	#NULL!	#NULL!	#NULL!	NO	None	None	#NULL!	#NULL!	#NULL!	#NULL!	#NULL!	#NULL!	#NULL!
1097	Ganta-Afeshum	Golea-Genahti	312	Male	30+	Absent	NO	NO	0	None	stone wall;wood & earth roof	Yes	NO	NO	Yes	NO	YES	Yes	1	0	1	NO	None	None	YES	YES	YES	Traditional	Holly water or mud	Don't know	No/Don't know
1098	Ganta-Afeshum	Golea-Genahti	312	Female	30+	Absent	NO	NO	0	None	stone wall;wood & earth roof	Yes	NO	NO	Yes	NO	YES	#NULL!	#NULL!	#NULL!	#NULL!	NO	None	None	#NULL!	#NULL!	#NULL!	#NULL!	#NULL!	#NULL!	#NULL!
1099	Ganta-Afeshum	Golea-Genahti	312	Male	20 - 29	Scar	NO	YES	1	Nose	stone wall;wood & earth roof	Yes	NO	NO	Yes	NO	YES	#NULL!	#NULL!	#NULL!	#NULL!	NO	None	None	#NULL!	#NULL!	#NULL!	#NULL!	#NULL!	#NULL!	#NULL!
1100	Ganta-Afeshum	Golea-Genahti	313	Male	30+	Absent	NO	NO	0	None	stone wall;wood & earth roof	Yes	NO	NO	Yes	NO	YES	NO	0	0	0	NO	None	None	YES	YES	YES	Traditional	Herbs	Don't know	No/Don't know
1101	Ganta-Afeshum	Golea-Genahti	314	Female	30+	Absent	NO	NO	0	None	stone wall;wood & earth roof	NO	NO	NO	Yes	NO	YES	NO	0	0	0	NO	None	None	YES	YES	YES	Traditional	Herbs	Don't know	No/Don't know
1102	Ganta-Afeshum	Golea-Genahti	314	Female	20 - 29	Absent	NO	NO	0	None	stone wall;wood & earth roof	NO	NO	NO	Yes	NO	YES	#NULL!	#NULL!	#NULL!	#NULL!	NO	None	None	#NULL!	#NULL!	#NULL!	#NULL!	#NULL!	#NULL!	#NULL!
1103	Ganta-Afeshum	Golea-Genahti	314	Female	0 - 9	Absent	NO	NO	0	None	stone wall;wood & earth roof	NO	NO	NO	Yes	NO	YES	#NULL!	#NULL!	#NULL!	#NULL!	NO	None	None	#NULL!	#NULL!	#NULL!	#NULL!	#NULL!	#NULL!	#NULL!
1104	Ganta-Afeshum	Golea-Genahti	315	Male	30+	Absent	NO	NO	0	None	stone wall;wood & earth roof	NO	NO	Yes	Yes	NO	YES	NO	0	0	0	NO	None	None	YES	YES	YES	Traditional	Herbs	Don't know	No/Don't know
1105	Ganta-Afeshum	Golea-Genahti	315	Female	30+	Absent	NO	NO	0	None	stone wall;wood & earth roof	NO	NO	Yes	Yes	NO	YES	#NULL!	#NULL!	#NULL!	#NULL!	NO	None	None	#NULL!	#NULL!	#NULL!	#NULL!	#NULL!	#NULL!	#NULL!
1106	Ganta-Afeshum	Golea-Genahti	315	Female	10 - 19	Absent	NO	NO	0	None	stone wall;wood & earth roof	NO	NO	Yes	Yes	NO	YES	#NULL!	#NULL!	#NULL!	#NULL!	NO	None	None	#NULL!	#NULL!	#NULL!	#NULL!	#NULL!	#NULL!	#NULL!
1107	Ganta-Afeshum	Golea-Genahti	315	Male	10 - 19	Absent	NO	NO	0	None	stone wall;wood & earth roof	NO	NO	Yes	Yes	NO	YES	#NULL!	#NULL!	#NULL!	#NULL!	NO	None	None	#NULL!	#NULL!	#NULL!	#NULL!	#NULL!	#NULL!	#NULL!
1108	Ganta-Afeshum	Golea-Genahti	315	Female	20 - 29	Absent	NO	NO	0	None	stone wall;wood & earth roof	NO	NO	Yes	Yes	NO	YES	#NULL!	#NULL!	#NULL!	#NULL!	NO	None	None	#NULL!	#NULL!	#NULL!	#NULL!	#NULL!	#NULL!	#NULL!
1109	Ganta-Afeshum	Golea-Genahti	316	Female	30+	Absent	NO	NO	0	None	stone wall;wood & earth roof	NO	Yes	Yes	Yes	NO	YES	NO	0	0	0	NO	None	None	YES	YES	YES	Traditional	Herbs	Don't know	No/Don't know
1110	Ganta-Afeshum	Golea-Genahti	316	Male	10 - 19	Absent	NO	NO	0	None	stone wall;wood & earth roof	NO	Yes	Yes	Yes	NO	YES	#NULL!	#NULL!	#NULL!	#NULL!	NO	None	None	#NULL!	#NULL!	#NULL!	#NULL!	#NULL!	#NULL!	#NULL!
1111	Ganta-Afeshum	Golea-Genahti	316	Male	0 - 9	Absent	NO	NO	0	None	stone wall;wood & earth roof	NO	Yes	Yes	Yes	NO	YES	#NULL!	#NULL!	#NULL!	#NULL!	NO	None	None	#NULL!	#NULL!	#NULL!	#NULL!	#NULL!	#NULL!	#NULL!
1112	Ganta-Afeshum	Golea-Genahti	316	Female	0 - 9	Absent	NO	NO	0	None	stone wall;wood & earth roof	NO	Yes	Yes	Yes	NO	YES	#NULL!	#NULL!	#NULL!	#NULL!	NO	None	None	#NULL!	#NULL!	#NULL!	#NULL!	#NULL!	#NULL!	#NULL!
1113	Ganta-Afeshum	Golea-Genahti	316	Female	30+	Absent	NO	NO	0	None	stone wall;wood & earth roof	NO	Yes	Yes	Yes	NO	YES	#NULL!	#NULL!	#NULL!	#NULL!	NO	None	None	#NULL!	#NULL!	#NULL!	#NULL!	#NULL!	#NULL!	#NULL!
1114	Ganta-Afeshum	Golea-Genahti	316	Male	0 - 9	Absent	NO	NO	0	None	stone wall;wood & earth roof	NO	Yes	Yes	Yes	NO	YES	#NULL!	#NULL!	#NULL!	#NULL!	NO	None	None	#NULL!	#NULL!	#NULL!	#NULL!	#NULL!	#NULL!	#NULL!
1115	Ganta-Afeshum	Golea-Genahti	317	Male	30+	Absent	NO	NO	0	None	stone wall;wood & earth roof	NO	Yes	Yes	Yes	NO	YES	NO	0	0	0	NO	None	None	YES	YES	YES	Traditional	Herbs	Don't know	No/Don't know
1116	Ganta-Afeshum	Golea-Genahti	317	Female	30+	Absent	NO	NO	0	None	stone wall;wood & earth roof	NO	Yes	Yes	Yes	NO	YES	#NULL!	#NULL!	#NULL!	#NULL!	NO	None	None	#NULL!	#NULL!	#NULL!	#NULL!	#NULL!	#NULL!	#NULL!
1117	Ganta-Afeshum	Golea-Genahti	317	Female	20 - 29	Absent	NO	NO	0	None	stone wall;wood & earth roof	NO	Yes	Yes	Yes	NO	YES	#NULL!	#NULL!	#NULL!	#NULL!	NO	None	None	#NULL!	#NULL!	#NULL!	#NULL!	#NULL!	#NULL!	#NULL!
1118	Ganta-Afeshum	Golea-Genahti	318	Male	30+	Absent	NO	NO	0	None	stone wall;wood & earth roof	NO	NO	Yes	Yes	NO	YES	NO	0	0	0	NO	None	None	YES	YES	YES	Traditional	Herbs	Don't know	No/Don't know
1119	Ganta-Afeshum	Golea-Genahti	318	Female	30+	Absent	NO	NO	0	None	stone wall;wood & earth roof	NO	NO	Yes	Yes	NO	YES	#NULL!	#NULL!	#NULL!	#NULL!	NO	None	None	#NULL!	#NULL!	#NULL!	#NULL!	#NULL!	#NULL!	#NULL!
1120	Ganta-Afeshum	Golea-Genahti	318	Female	10 - 19	Absent	NO	NO	0	None	stone wall;wood & earth roof	NO	NO	Yes	Yes	NO	YES	#NULL!	#NULL!	#NULL!	#NULL!	NO	None	None	#NULL!	#NULL!	#NULL!	#NULL!	#NULL!	#NULL!	#NULL!
1121	Ganta-Afeshum	Golea-Genahti	318	Female	10 - 19	Absent	NO	NO	0	None	stone wall;wood & earth roof	NO	NO	Yes	Yes	NO	YES	#NULL!	#NULL!	#NULL!	#NULL!	NO	None	None	#NULL!	#NULL!	#NULL!	#NULL!	#NULL!	#NULL!	#NULL!
1122	Ganta-Afeshum	Golea-Genahti	318	Female	10 - 19	Absent	NO	NO	0	None	stone wall;wood & earth roof	NO	NO	Yes	Yes	NO	YES	#NULL!	#NULL!	#NULL!	#NULL!	NO	None	None	#NULL!	#NULL!	#NULL!	#NULL!	#NULL!	#NULL!	#NULL!
1123	Ganta-Afeshum	Golea-Genahti	318	Male	10 - 19	Absent	NO	NO	0	None	stone wall;wood & earth roof	NO	NO	Yes	Yes	NO	YES	#NULL!	#NULL!	#NULL!	#NULL!	NO	None	None	#NULL!	#NULL!	#NULL!	#NULL!	#NULL!	#NULL!	#NULL!
1124	Ganta-Afeshum	Golea-Genahti	318	Male	10 - 19	Absent	NO	NO	0	None	stone wall;wood & earth roof	NO	NO	Yes	Yes	NO	YES	#NULL!	#NULL!	#NULL!	#NULL!	NO	None	None	#NULL!	#NULL!	#NULL!	#NULL!	#NULL!	#NULL!	#NULL!
1125	Ganta-Afeshum	Golea-Genahti	318	Male	0 - 9	Absent	NO	NO	0	None	stone wall;wood & earth roof	NO	NO	Yes	Yes	NO	YES	#NULL!	#NULL!	#NULL!	#NULL!	NO	None	None	#NULL!	#NULL!	#NULL!	#NULL!	#NULL!	#NULL!	#NULL!
1126	Ganta-Afeshum	Golea-Genahti	318	Female	0 - 9	Absent	NO	NO	0	None	stone wall;wood & earth roof	NO	NO	Yes	Yes	NO	YES	#NULL!	#NULL!	#NULL!	#NULL!	NO	None	None	#NULL!	#NULL!	#NULL!	#NULL!	#NULL!	#NULL!	#NULL!
1127	Ganta-Afeshum	Golea-Genahti	318	Female	0 - 9	Absent	NO	NO	0	None	stone wall;wood & earth roof	NO	NO	Yes	Yes	NO	YES	#NULL!	#NULL!	#NULL!	#NULL!	NO	None	None	#NULL!	#NULL!	#NULL!	#NULL!	#NULL!	#NULL!	#NULL!
1128	Ganta-Afeshum	Golea-Genahti	319	Male	30+	Absent	NO	NO	0	None	stone wall;wood & earth roof	NO	NO	NO	Yes	NO	YES	NO	0	0	0	NO	None	None	YES	YES	YES	Traditional	Herbs	Don't know	No/Don't know
1129	Ganta-Afeshum	Golea-Genahti	319	Female	30+	Absent	NO	NO	0	None	stone wall;wood & earth roof	NO	NO	NO	Yes	NO	YES	#NULL!	#NULL!	#NULL!	#NULL!	NO	None	None	#NULL!	#NULL!	#NULL!	#NULL!	#NULL!	#NULL!	#NULL!
1130	Ganta-Afeshum	Golea-Genahti	319	Male	10 - 19	Absent	NO	NO	0	None	stone wall;wood & earth roof	NO	NO	NO	Yes	NO	YES	#NULL!	#NULL!	#NULL!	#NULL!	NO	None	None	#NULL!	#NULL!	#NULL!	#NULL!	#NULL!	#NULL!	#NULL!
1131	Ganta-Afeshum	Golea-Genahti	319	Female	0 - 9	Absent	NO	NO	0	None	stone wall;wood & earth roof	NO	NO	NO	Yes	NO	YES	#NULL!	#NULL!	#NULL!	#NULL!	NO	None	None	#NULL!	#NULL!	#NULL!	#NULL!	#NULL!	#NULL!	#NULL!
1132	Ganta-Afeshum	Golea-Genahti	319	Male	0 - 9	Absent	NO	NO	0	None	stone wall;wood & earth roof	NO	NO	NO	Yes	NO	YES	#NULL!	#NULL!	#NULL!	#NULL!	NO	None	None	#NULL!	#NULL!	#NULL!	#NULL!	#NULL!	#NULL!	#NULL!
1133	Ganta-Afeshum	Golea-Genahti	319	Female	0 - 9	Absent	NO	NO	0	None	stone wall;wood & earth roof	NO	NO	NO	Yes	NO	YES	#NULL!	#NULL!	#NULL!	#NULL!	NO	None	None	#NULL!	#NULL!	#NULL!	#NULL!	#NULL!	#NULL!	#NULL!
1134	Ganta-Afeshum	Golea-Genahti	320	Male	30+	Absent	NO	NO	0	None	stone wall;wood & earth roof	NO	NO	Yes	Yes	NO	YES	Yes	1	0	1	NO	None	None	YES	YES	YES	Traditional	Holly water or mud	Don't know	No/Don't know
1135	Ganta-Afeshum	Golea-Genahti	320	Female	30+	Absent	NO	NO	0	None	stone wall;wood & earth roof	NO	NO	Yes	Yes	NO	YES	#NULL!	#NULL!	#NULL!	#NULL!	NO	None	None	#NULL!	#NULL!	#NULL!	#NULL!	#NULL!	#NULL!	#NULL!
1136	Ganta-Afeshum	Golea-Genahti	320	Male	30+	Absent	NO	NO	0	None	stone wall;wood & earth roof	NO	NO	Yes	Yes	NO	YES	#NULL!	#NULL!	#NULL!	#NULL!	NO	None	None	#NULL!	#NULL!	#NULL!	#NULL!	#NULL!	#NULL!	#NULL!
1137	Ganta-Afeshum	Golea-Genahti	320	Male	20 - 29	Absent	NO	NO	0	None	stone wall;wood & earth roof	NO	NO	Yes	Yes	NO	YES	#NULL!	#NULL!	#NULL!	#NULL!	NO	None	None	#NULL!	#NULL!	#NULL!	#NULL!	#NULL!	#NULL!	#NULL!
1138	Ganta-Afeshum	Golea-Genahti	320	Male	20 - 29	Absent	NO	NO	0	None	stone wall;wood & earth roof	NO	NO	Yes	Yes	NO	YES	#NULL!	#NULL!	#NULL!	#NULL!	NO	None	None	#NULL!	#NULL!	#NULL!	#NULL!	#NULL!	#NULL!	#NULL!
1139	Ganta-Afeshum	Golea-Genahti	320	Female	20 - 29	Absent	NO	NO	0	None	stone wall;wood & earth roof	NO	NO	Yes	Yes	NO	YES	#NULL!	#NULL!	#NULL!	#NULL!	NO	None	None	#NULL!	#NULL!	#NULL!	#NULL!	#NULL!	#NULL!	#NULL!
1140	Ganta-Afeshum	Golea-Genahti	320	Male	20 - 29	Absent	NO	NO	0	None	stone wall;wood & earth roof	NO	NO	Yes	Yes	NO	YES	#NULL!	#NULL!	#NULL!	#NULL!	NO	None	None	#NULL!	#NULL!	#NULL!	#NULL!	#NULL!	#NULL!	#NULL!
1141	Ganta-Afeshum	Golea-Genahti	320	Male	10 - 19	Scar	NO	YES	1	Cheeks	stone wall;wood & earth roof	NO	NO	Yes	Yes	NO	YES	#NULL!	#NULL!	#NULL!	#NULL!	NO	None	None	#NULL!	#NULL!	#NULL!	#NULL!	#NULL!	#NULL!	#NULL!
1142	Ganta-Afeshum	Golea-Genahti	321	Female	30+	Absent	NO	NO	0	None	stone wall;wood & earth roof	NO	NO	NO	Yes	NO	YES	NO	0	0	0	NO	None	None	YES	YES	YES	Traditional	Herbs	Don't know	No/Don't know
1143	Ganta-Afeshum	Golea-Genahti	321	Male	10 - 19	Absent	NO	NO	0	None	stone wall;wood & earth roof	NO	NO	NO	Yes	NO	YES	#NULL!	#NULL!	#NULL!	#NULL!	NO	None	None	#NULL!	#NULL!	#NULL!	#NULL!	#NULL!	#NULL!	#NULL!
1144	Ganta-Afeshum	Golea-Genahti	321	Male	10 - 19	Absent	NO	NO	0	None	stone wall;wood & earth roof	NO	NO	NO	Yes	NO	YES	#NULL!	#NULL!	#NULL!	#NULL!	NO	None	None	#NULL!	#NULL!	#NULL!	#NULL!	#NULL!	#NULL!	#NULL!
1145	Ganta-Afeshum	Golea-Genahti	321	Female	30+	Absent	NO	NO	0	None	stone wall;wood & earth roof	NO	NO	NO	Yes	NO	YES	#NULL!	#NULL!	#NULL!	#NULL!	NO	None	None	#NULL!	#NULL!	#NULL!	#NULL!	#NULL!	#NULL!	#NULL!
1146	Ganta-Afeshum	Golea-Genahti	322	Male	30+	Absent	NO	NO	0	None	stone wall;wood & earth roof	NO	NO	NO	Yes	NO	YES	NO	0	0	0	NO	None	None	YES	YES	YES	Traditional	Herbs	Don't know	No/Don't know
1147	Ganta-Afeshum	Golea-Genahti	322	Female	30+	Absent	NO	NO	0	None	stone wall;wood & earth roof	NO	NO	NO	Yes	NO	YES	#NULL!	#NULL!	#NULL!	#NULL!	NO	None	None	#NULL!	#NULL!	#NULL!	#NULL!	#NULL!	#NULL!	#NULL!
1148	Ganta-Afeshum	Golea-Genahti	322	Male	10 - 19	Absent	NO	NO	0	None	stone wall;wood & earth roof	NO	NO	NO	Yes	NO	YES	#NULL!	#NULL!	#NULL!	#NULL!	NO	None	None	#NULL!	#NULL!	#NULL!	#NULL!	#NULL!	#NULL!	#NULL!
1149	Ganta-Afeshum	Golea-Genahti	322	Male	20 - 29	Absent	NO	NO	0	None	stone wall;wood & earth roof	NO	NO	NO	Yes	NO	YES	#NULL!	#NULL!	#NULL!	#NULL!	NO	None	None	#NULL!	#NULL!	#NULL!	#NULL!	#NULL!	#NULL!	#NULL!
1150	Ganta-Afeshum	Golea-Genahti	323	Male	30+	Absent	NO	NO	0	None	stone wall;wood & earth roof	NO	NO	NO	Yes	NO	YES	NO	0	0	0	NO	None	None	YES	YES	YES	Traditional	Herbs	Don't know	No/Don't know
1151	Ganta-Afeshum	Golea-Genahti	323	Female	30+	Absent	NO	NO	0	None	stone wall;wood & earth roof	NO	NO	NO	Yes	NO	YES	#NULL!	#NULL!	#NULL!	#NULL!	NO	None	None	#NULL!	#NULL!	#NULL!	#NULL!	#NULL!	#NULL!	#NULL!
1152	Ganta-Afeshum	Golea-Genahti	323	Female	10 - 19	Absent	NO	NO	0	None	stone wall;wood & earth roof	NO	NO	NO	Yes	NO	YES	#NULL!	#NULL!	#NULL!	#NULL!	NO	None	None	#NULL!	#NULL!	#NULL!	#NULL!	#NULL!	#NULL!	#NULL!
1153	Ganta-Afeshum	Golea-Genahti	323	Male	0 - 9	Absent	NO	NO	0	None	stone wall;wood & earth roof	NO	NO	NO	Yes	NO	YES	#NULL!	#NULL!	#NULL!	#NULL!	NO	None	None	#NULL!	#NULL!	#NULL!	#NULL!	#NULL!	#NULL!	#NULL!
1154	Ganta-Afeshum	Golea-Genahti	323	Female	0 - 9	Absent	NO	NO	0	None	stone wall;wood & earth roof	NO	NO	NO	Yes	NO	YES	#NULL!	#NULL!	#NULL!	#NULL!	NO	None	None	#NULL!	#NULL!	#NULL!	#NULL!	#NULL!	#NULL!	#NULL!
1155	Ganta-Afeshum	Golea-Genahti	323	Male	0 - 9	Absent	NO	NO	0	None	stone wall;wood & earth roof	NO	NO	NO	Yes	NO	YES	#NULL!	#NULL!	#NULL!	#NULL!	NO	None	None	#NULL!	#NULL!	#NULL!	#NULL!	#NULL!	#NULL!	#NULL!
1156	Ganta-Afeshum	Golea-Genahti	324	Male	30+	Absent	NO	NO	0	None	stone wall;wood & earth roof	NO	NO	NO	Yes	NO	YES	Yes	1	0	1	NO	None	None	YES	YES	YES	Traditional	Herbs	Don't know	No/Don't know
1157	Ganta-Afeshum	Golea-Genahti	324	Female	30+	Absent	NO	NO	0	None	stone wall;wood & earth roof	NO	NO	NO	Yes	NO	YES	#NULL!	#NULL!	#NULL!	#NULL!	NO	None	None	#NULL!	#NULL!	#NULL!	#NULL!	#NULL!	#NULL!	#NULL!
1158	Ganta-Afeshum	Golea-Genahti	324	Male	10 - 19	Scar	NO	YES	1	Cheeks	stone wall;wood & earth roof	NO	NO	NO	Yes	NO	YES	#NULL!	#NULL!	#NULL!	#NULL!	NO	None	None	#NULL!	#NULL!	#NULL!	#NULL!	#NULL!	#NULL!	#NULL!
1159	Ganta-Afeshum	Golea-Genahti	324	Female	10 - 19	Absent	NO	NO	0	None	stone wall;wood & earth roof	NO	NO	NO	Yes	NO	YES	#NULL!	#NULL!	#NULL!	#NULL!	NO	None	None	#NULL!	#NULL!	#NULL!	#NULL!	#NULL!	#NULL!	#NULL!
1160	Ganta-Afeshum	Golea-Genahti	324	Male	10 - 19	Absent	NO	NO	0	None	stone wall;wood & earth roof	NO	NO	NO	Yes	NO	YES	#NULL!	#NULL!	#NULL!	#NULL!	NO	None	None	#NULL!	#NULL!	#NULL!	#NULL!	#NULL!	#NULL!	#NULL!
1161	Ganta-Afeshum	Golea-Genahti	325	Male	30+	Scar	NO	YES	1	Cheeks	stone wall;wood & earth roof	NO	NO	NO	Yes	NO	YES	Yes	1	0	1	NO	None	None	YES	YES	YES	Traditional	Herbs	Don't know	No/Don't know
1162	Ganta-Afeshum	Golea-Genahti	325	Female	30+	Absent	NO	NO	0	None	stone wall;wood & earth roof	NO	NO	NO	Yes	NO	YES	#NULL!	#NULL!	#NULL!	#NULL!	NO	None	None	#NULL!	#NULL!	#NULL!	#NULL!	#NULL!	#NULL!	#NULL!
1163	Ganta-Afeshum	Golea-Genahti	325	Male	10 - 19	Absent	NO	NO	0	None	stone wall;wood & earth roof	NO	NO	NO	Yes	NO	YES	#NULL!	#NULL!	#NULL!	#NULL!	NO	None	None	#NULL!	#NULL!	#NULL!	#NULL!	#NULL!	#NULL!	#NULL!
1164	Ganta-Afeshum	Golea-Genahti	325	Male	10 - 19	Absent	NO	NO	0	None	stone wall;wood & earth roof	NO	NO	NO	Yes	NO	YES	#NULL!	#NULL!	#NULL!	#NULL!	NO	None	None	#NULL!	#NULL!	#NULL!	#NULL!	#NULL!	#NULL!	#NULL!
1165	Ganta-Afeshum	Golea-Genahti	326	Female	20 - 29	Absent	NO	NO	0	None	stone wall;wood & earth roof	NO	NO	NO	Yes	NO	YES	NO	0	0	0	NO	None	None	YES	YES	YES	Traditional	Herbs	Don't know	No/Don't know
1166	Ganta-Afeshum	Golea-Genahti	326	Female	0 - 9	Absent	NO	NO	0	None	stone wall;wood & earth roof	NO	NO	NO	Yes	NO	YES	#NULL!	#NULL!	#NULL!	#NULL!	NO	None	None	#NULL!	#NULL!	#NULL!	#NULL!	#NULL!	#NULL!	#NULL!
1167	Ganta-Afeshum	Golea-Genahti	327	Male	30+	Scar	NO	YES	1	Cheeks	stone wall;wood & earth roof	NO	NO	NO	Yes	NO	YES	Yes	1	0	1	NO	None	None	YES	YES	YES	Traditional	Herbs	Don't know	No/Don't know
1168	Ganta-Afeshum	Golea-Genahti	327	Female	30+	Absent	NO	NO	0	None	stone wall;wood & earth roof	NO	NO	NO	Yes	NO	YES	#NULL!	#NULL!	#NULL!	#NULL!	NO	None	None	#NULL!	#NULL!	#NULL!	#NULL!	#NULL!	#NULL!	#NULL!
1169	Ganta-Afeshum	Golea-Genahti	327	Female	10 - 19	Absent	NO	NO	0	None	stone wall;wood & earth roof	NO	NO	NO	Yes	NO	YES	#NULL!	#NULL!	#NULL!	#NULL!	NO	None	None	#NULL!	#NULL!	#NULL!	#NULL!	#NULL!	#NULL!	#NULL!
1170	Ganta-Afeshum	Golea-Genahti	327	Female	0 - 9	Absent	NO	NO	0	None	stone wall;wood & earth roof	NO	NO	NO	Yes	NO	YES	#NULL!	#NULL!	#NULL!	#NULL!	NO	None	None	#NULL!	#NULL!	#NULL!	#NULL!	#NULL!	#NULL!	#NULL!
1171	Ganta-Afeshum	Golea-Genahti	328	Male	30+	Absent	NO	NO	0	None	stone wall;wood & earth roof	NO	NO	NO	Yes	NO	YES	NO	0	0	0	NO	None	None	YES	YES	YES	Traditional	Herbs	Don't know	No/Don't know
1172	Ganta-Afeshum	Golea-Genahti	328	Female	30+	Absent	NO	NO	0	None	stone wall;wood & earth roof	NO	NO	NO	Yes	NO	YES	#NULL!	#NULL!	#NULL!	#NULL!	NO	None	None	#NULL!	#NULL!	#NULL!	#NULL!	#NULL!	#NULL!	#NULL!
1173	Ganta-Afeshum	Golea-Genahti	328	Female	10 - 19	Absent	NO	NO	0	None	stone wall;wood & earth roof	NO	NO	NO	Yes	NO	YES	#NULL!	#NULL!	#NULL!	#NULL!	NO	None	None	#NULL!	#NULL!	#NULL!	#NULL!	#NULL!	#NULL!	#NULL!
1174	Ganta-Afeshum	Golea-Genahti	328	Female	10 - 19	Absent	NO	NO	0	None	stone wall;wood & earth roof	NO	NO	NO	Yes	NO	YES	#NULL!	#NULL!	#NULL!	#NULL!	NO	None	None	#NULL!	#NULL!	#NULL!	#NULL!	#NULL!	#NULL!	#NULL!
1175	Ganta-Afeshum	Golea-Genahti	328	Female	10 - 19	Absent	NO	NO	0	None	stone wall;wood & earth roof	NO	NO	NO	Yes	NO	YES	#NULL!	#NULL!	#NULL!	#NULL!	NO	None	None	#NULL!	#NULL!	#NULL!	#NULL!	#NULL!	#NULL!	#NULL!
1176	Ganta-Afeshum	Golea-Genahti	328	Female	10 - 19	Absent	NO	NO	0	None	stone wall;wood & earth roof	NO	NO	NO	Yes	NO	YES	#NULL!	#NULL!	#NULL!	#NULL!	NO	None	None	#NULL!	#NULL!	#NULL!	#NULL!	#NULL!	#NULL!	#NULL!
1177	Ganta-Afeshum	Golea-Genahti	328	Male	0 - 9	Absent	NO	NO	0	None	stone wall;wood & earth roof	NO	NO	NO	Yes	NO	YES	#NULL!	#NULL!	#NULL!	#NULL!	NO	None	None	#NULL!	#NULL!	#NULL!	#NULL!	#NULL!	#NULL!	#NULL!
1178	Ganta-Afeshum	Golea-Genahti	328	Female	0 - 9	Absent	NO	NO	0	None	stone wall;wood & earth roof	NO	NO	NO	Yes	NO	YES	#NULL!	#NULL!	#NULL!	#NULL!	NO	None	None	#NULL!	#NULL!	#NULL!	#NULL!	#NULL!	#NULL!	#NULL!
1179	Ganta-Afeshum	Golea-Genahti	329	Male	30+	Absent	NO	NO	0	None	stone wall;wood & earth roof	NO	NO	NO	Yes	NO	YES	NO	0	0	0	NO	None	None	YES	YES	YES	Traditional	Herbs	Don't know	No/Don't know
1180	Ganta-Afeshum	Golea-Genahti	329	Female	30+	Absent	NO	NO	0	None	stone wall;wood & earth roof	NO	NO	NO	Yes	NO	YES	#NULL!	#NULL!	#NULL!	#NULL!	NO	None	None	#NULL!	#NULL!	#NULL!	#NULL!	#NULL!	#NULL!	#NULL!
1181	Ganta-Afeshum	Golea-Genahti	329	Male	20 - 29	Absent	NO	NO	0	None	stone wall;wood & earth roof	NO	NO	NO	Yes	NO	YES	#NULL!	#NULL!	#NULL!	#NULL!	NO	None	None	#NULL!	#NULL!	#NULL!	#NULL!	#NULL!	#NULL!	#NULL!
1182	Ganta-Afeshum	Golea-Genahti	329	Female	10 - 19	Absent	NO	NO	0	None	stone wall;wood & earth roof	NO	NO	NO	Yes	NO	YES	#NULL!	#NULL!	#NULL!	#NULL!	NO	None	None	#NULL!	#NULL!	#NULL!	#NULL!	#NULL!	#NULL!	#NULL!
1183	Ganta-Afeshum	Golea-Genahti	329	Male	0 - 9	Absent	NO	NO	0	None	stone wall;wood & earth roof	NO	NO	NO	Yes	NO	YES	#NULL!	#NULL!	#NULL!	#NULL!	NO	None	None	#NULL!	#NULL!	#NULL!	#NULL!	#NULL!	#NULL!	#NULL!
1184	Ganta-Afeshum	Golea-Genahti	329	Female	0 - 9	Absent	NO	NO	0	None	stone wall;wood & earth roof	NO	NO	NO	Yes	NO	YES	#NULL!	#NULL!	#NULL!	#NULL!	NO	None	None	#NULL!	#NULL!	#NULL!	#NULL!	#NULL!	#NULL!	#NULL!
1185	Ganta-Afeshum	Golea-Genahti	329	Female	0 - 9	Absent	NO	NO	0	None	stone wall;wood & earth roof	NO	NO	NO	Yes	NO	YES	#NULL!	#NULL!	#NULL!	#NULL!	NO	None	None	#NULL!	#NULL!	#NULL!	#NULL!	#NULL!	#NULL!	#NULL!
1186	Ganta-Afeshum	Golea-Genahti	330	Male	30+	Lesion	YES	NO	1	Arm	stone wall;wood & earth roof	Yes	Yes	Yes	Yes	NO	YES	Yes	2	2	0	NO	NO	33	YES	YES	YES	Traditional	Holly water or mud	Don't know	No/Don't know
1187	Ganta-Afeshum	Golea-Genahti	330	Female	30+	Lesion	YES	NO	2	Nose	stone wall;wood & earth roof	Yes	Yes	Yes	Yes	NO	YES	#NULL!	#NULL!	#NULL!	#NULL!	NO	NO	33	#NULL!	#NULL!	#NULL!	#NULL!	#NULL!	#NULL!	#NULL!
1188	Ganta-Afeshum	Golea-Genahti	330	Male	20 - 29	Absent	NO	NO	0	None	stone wall;wood & earth roof	Yes	Yes	Yes	Yes	NO	YES	#NULL!	#NULL!	#NULL!	#NULL!	NO	None	None	#NULL!	#NULL!	#NULL!	#NULL!	#NULL!	#NULL!	#NULL!
1189	Ganta-Afeshum	Golea-Genahti	330	Male	10 - 19	Absent	NO	NO	0	None	stone wall;wood & earth roof	Yes	Yes	Yes	Yes	NO	YES	#NULL!	#NULL!	#NULL!	#NULL!	NO	None	None	#NULL!	#NULL!	#NULL!	#NULL!	#NULL!	#NULL!	#NULL!
1190	Ganta-Afeshum	Golea-Genahti	330	Male	10 - 19	Absent	NO	NO	0	None	stone wall;wood & earth roof	Yes	Yes	Yes	Yes	NO	YES	#NULL!	#NULL!	#NULL!	#NULL!	NO	None	None	#NULL!	#NULL!	#NULL!	#NULL!	#NULL!	#NULL!	#NULL!
1191	Ganta-Afeshum	Golea-Genahti	331	Male	30+	Scar	NO	YES	1	Cheeks	stone wall;wood & earth roof	Yes	Yes	Yes	Yes	NO	YES	Yes	8	0	8	NO	None	None	YES	YES	YES	Traditional	Holly water or mud	Don't know	No/Don't know
1192	Ganta-Afeshum	Golea-Genahti	331	Female	30+	Absent	NO	NO	0	None	stone wall;wood & earth roof	Yes	Yes	Yes	Yes	NO	YES	#NULL!	#NULL!	#NULL!	#NULL!	NO	None	None	#NULL!	#NULL!	#NULL!	#NULL!	#NULL!	#NULL!	#NULL!
1193	Ganta-Afeshum	Golea-Genahti	331	Female	20 - 29	Scar	NO	YES	1	Cheeks	stone wall;wood & earth roof	Yes	Yes	Yes	Yes	NO	YES	#NULL!	#NULL!	#NULL!	#NULL!	NO	None	None	#NULL!	#NULL!	#NULL!	#NULL!	#NULL!	#NULL!	#NULL!
1194	Ganta-Afeshum	Golea-Genahti	331	Female	10 - 19	Scar	NO	YES	1	Cheeks	stone wall;wood & earth roof	Yes	Yes	Yes	Yes	NO	YES	#NULL!	#NULL!	#NULL!	#NULL!	NO	None	None	#NULL!	#NULL!	#NULL!	#NULL!	#NULL!	#NULL!	#NULL!
1195	Ganta-Afeshum	Golea-Genahti	331	Female	10 - 19	Scar	NO	YES	1	Cheeks	stone wall;wood & earth roof	Yes	Yes	Yes	Yes	NO	YES	#NULL!	#NULL!	#NULL!	#NULL!	NO	None	None	#NULL!	#NULL!	#NULL!	#NULL!	#NULL!	#NULL!	#NULL!
1196	Ganta-Afeshum	Golea-Genahti	331	Female	10 - 19	Scar	NO	YES	1	Cheeks	stone wall;wood & earth roof	Yes	Yes	Yes	Yes	NO	YES	#NULL!	#NULL!	#NULL!	#NULL!	NO	None	None	#NULL!	#NULL!	#NULL!	#NULL!	#NULL!	#NULL!	#NULL!
1197	Ganta-Afeshum	Golea-Genahti	331	Female	0 - 9	Scar	NO	YES	1	Arm	stone wall;wood & earth roof	Yes	Yes	Yes	Yes	NO	YES	#NULL!	#NULL!	#NULL!	#NULL!	NO	None	None	#NULL!	#NULL!	#NULL!	#NULL!	#NULL!	#NULL!	#NULL!
1198	Ganta-Afeshum	Golea-Genahti	331	Male	0 - 9	Scar	NO	YES	1	Cheeks	stone wall;wood & earth roof	Yes	Yes	Yes	Yes	NO	YES	#NULL!	#NULL!	#NULL!	#NULL!	NO	None	None	#NULL!	#NULL!	#NULL!	#NULL!	#NULL!	#NULL!	#NULL!
1199	Ganta-Afeshum	Golea-Genahti	331	Female	0 - 9	Scar	NO	YES	1	Cheeks	stone wall;wood & earth roof	Yes	Yes	Yes	Yes	NO	YES	#NULL!	#NULL!	#NULL!	#NULL!	NO	None	None	#NULL!	#NULL!	#NULL!	#NULL!	#NULL!	#NULL!	#NULL!
1200	Ganta-Afeshum	Golea-Genahti	332	Male	30+	Scar	NO	YES	1	Ear lobes	stone wall;wood & earth roof	Yes	Yes	Yes	Yes	NO	YES	Yes	2	0	2	NO	None	None	YES	YES	YES	Traditional	Holly water or mud	Don't know	No/Don't know
1201	Ganta-Afeshum	Golea-Genahti	332	Female	30+	Absent	NO	NO	0	None	stone wall;wood & earth roof	Yes	Yes	Yes	Yes	NO	YES	#NULL!	#NULL!	#NULL!	#NULL!	NO	None	None	#NULL!	#NULL!	#NULL!	#NULL!	#NULL!	#NULL!	#NULL!
1202	Ganta-Afeshum	Golea-Genahti	332	Male	20 - 29	Absent	NO	NO	0	None	stone wall;wood & earth roof	Yes	Yes	Yes	Yes	NO	YES	#NULL!	#NULL!	#NULL!	#NULL!	NO	None	None	#NULL!	#NULL!	#NULL!	#NULL!	#NULL!	#NULL!	#NULL!
1203	Ganta-Afeshum	Golea-Genahti	332	Female	20 - 29	Absent	NO	NO	0	None	stone wall;wood & earth roof	Yes	Yes	Yes	Yes	NO	YES	#NULL!	#NULL!	#NULL!	#NULL!	NO	None	None	#NULL!	#NULL!	#NULL!	#NULL!	#NULL!	#NULL!	#NULL!
1204	Ganta-Afeshum	Golea-Genahti	332	Female	20 - 29	Absent	NO	NO	0	None	stone wall;wood & earth roof	Yes	Yes	Yes	Yes	NO	YES	#NULL!	#NULL!	#NULL!	#NULL!	NO	None	None	#NULL!	#NULL!	#NULL!	#NULL!	#NULL!	#NULL!	#NULL!
1205	Ganta-Afeshum	Golea-Genahti	332	Female	10 - 19	Absent	NO	NO	0	None	stone wall;wood & earth roof	Yes	Yes	Yes	Yes	NO	YES	#NULL!	#NULL!	#NULL!	#NULL!	NO	None	None	#NULL!	#NULL!	#NULL!	#NULL!	#NULL!	#NULL!	#NULL!
1206	Ganta-Afeshum	Golea-Genahti	332	Female	10 - 19	Scar	NO	YES	1	Cheeks	stone wall;wood & earth roof	Yes	Yes	Yes	Yes	NO	YES	#NULL!	#NULL!	#NULL!	#NULL!	NO	None	None	#NULL!	#NULL!	#NULL!	#NULL!	#NULL!	#NULL!	#NULL!
1207	Ganta-Afeshum	Golea-Genahti	333	Male	30+	Absent	NO	NO	0	None	stone wall;wood & earth roof	Yes	Yes	Yes	Yes	NO	YES	Yes	1	0	1	NO	None	None	YES	YES	YES	Traditional	Herbs	Don't know	No/Don't know
1208	Ganta-Afeshum	Golea-Genahti	333	Female	20 - 29	Scar	NO	YES	1	Cheeks	stone wall;wood & earth roof	Yes	Yes	Yes	Yes	NO	YES	#NULL!	#NULL!	#NULL!	#NULL!	NO	None	None	#NULL!	#NULL!	#NULL!	#NULL!	#NULL!	#NULL!	#NULL!
1209	Ganta-Afeshum	Golea-Genahti	333	Male	10 - 19	Absent	NO	NO	0	None	stone wall;wood & earth roof	Yes	Yes	Yes	Yes	NO	YES	#NULL!	#NULL!	#NULL!	#NULL!	NO	None	None	#NULL!	#NULL!	#NULL!	#NULL!	#NULL!	#NULL!	#NULL!
1210	Ganta-Afeshum	Golea-Genahti	333	Female	10 - 19	Absent	NO	NO	0	None	stone wall;wood & earth roof	Yes	Yes	Yes	Yes	NO	YES	#NULL!	#NULL!	#NULL!	#NULL!	NO	None	None	#NULL!	#NULL!	#NULL!	#NULL!	#NULL!	#NULL!	#NULL!
1211	Ganta-Afeshum	Golea-Genahti	333	Male	0 - 9	Absent	NO	NO	0	None	stone wall;wood & earth roof	Yes	Yes	Yes	Yes	NO	YES	#NULL!	#NULL!	#NULL!	#NULL!	NO	None	None	#NULL!	#NULL!	#NULL!	#NULL!	#NULL!	#NULL!	#NULL!
1212	Ganta-Afeshum	Golea-Genahti	334	Male	30+	Absent	NO	NO	0	None	stone wall;wood & earth roof	NO	Yes	Yes	Yes	NO	YES	Yes	3	1	2	NO	None	None	YES	YES	YES	Traditional	Herbs	Don't know	No/Don't know
1213	Ganta-Afeshum	Golea-Genahti	334	Female	30+	Scar	NO	YES	1	Cheeks	stone wall;wood & earth roof	NO	Yes	Yes	Yes	NO	YES	#NULL!	#NULL!	#NULL!	#NULL!	NO	None	None	#NULL!	#NULL!	#NULL!	#NULL!	#NULL!	#NULL!	#NULL!
1214	Ganta-Afeshum	Golea-Genahti	334	Male	10 - 19	Scar	NO	YES	1	Arm	stone wall;wood & earth roof	NO	Yes	Yes	Yes	NO	YES	#NULL!	#NULL!	#NULL!	#NULL!	NO	None	None	#NULL!	#NULL!	#NULL!	#NULL!	#NULL!	#NULL!	#NULL!
1215	Ganta-Afeshum	Golea-Genahti	334	Female	10 - 19	Absent	NO	NO	0	None	stone wall;wood & earth roof	NO	Yes	Yes	Yes	NO	YES	#NULL!	#NULL!	#NULL!	#NULL!	NO	None	None	#NULL!	#NULL!	#NULL!	#NULL!	#NULL!	#NULL!	#NULL!
1216	Ganta-Afeshum	Golea-Genahti	334	Female	0 - 9	Lesion	YES	NO	1	Cheeks	stone wall;wood & earth roof	NO	Yes	Yes	Yes	NO	YES	#NULL!	#NULL!	#NULL!	#NULL!	NO	NO	33	#NULL!	#NULL!	#NULL!	#NULL!	#NULL!	#NULL!	#NULL!
1217	Ganta-Afeshum	Golea-Genahti	334	Male	0 - 9	Absent	NO	NO	0	None	stone wall;wood & earth roof	NO	Yes	Yes	Yes	NO	YES	#NULL!	#NULL!	#NULL!	#NULL!	NO	None	None	#NULL!	#NULL!	#NULL!	#NULL!	#NULL!	#NULL!	#NULL!
1218	Ganta-Afeshum	Golea-Genahti	334	Male	0 - 9	Absent	NO	NO	0	None	stone wall;wood & earth roof	NO	Yes	Yes	Yes	NO	YES	#NULL!	#NULL!	#NULL!	#NULL!	NO	None	None	#NULL!	#NULL!	#NULL!	#NULL!	#NULL!	#NULL!	#NULL!
1219	Ganta-Afeshum	Golea-Genahti	335	Male	30+	Absent	NO	NO	0	None	stone wall;wood & earth roof	Yes	Yes	Yes	Yes	NO	YES	Yes	2	0	2	NO	None	None	YES	YES	YES	Traditional	Herbs	Don't know	No/Don't know
1220	Ganta-Afeshum	Golea-Genahti	335	Female	20 - 29	Scar	NO	YES	1	Cheeks	stone wall;wood & earth roof	Yes	Yes	Yes	Yes	NO	YES	#NULL!	#NULL!	#NULL!	#NULL!	NO	None	None	#NULL!	#NULL!	#NULL!	#NULL!	#NULL!	#NULL!	#NULL!
1221	Ganta-Afeshum	Golea-Genahti	335	Male	10 - 19	Absent	NO	NO	0	None	stone wall;wood & earth roof	Yes	Yes	Yes	Yes	NO	YES	#NULL!	#NULL!	#NULL!	#NULL!	NO	None	None	#NULL!	#NULL!	#NULL!	#NULL!	#NULL!	#NULL!	#NULL!
1222	Ganta-Afeshum	Golea-Genahti	335	Female	10 - 19	Absent	NO	NO	0	None	stone wall;wood & earth roof	Yes	Yes	Yes	Yes	NO	YES	#NULL!	#NULL!	#NULL!	#NULL!	NO	None	None	#NULL!	#NULL!	#NULL!	#NULL!	#NULL!	#NULL!	#NULL!
1223	Ganta-Afeshum	Golea-Genahti	335	Male	0 - 9	Scar	NO	YES	1	Cheeks	stone wall;wood & earth roof	Yes	Yes	Yes	Yes	NO	YES	#NULL!	#NULL!	#NULL!	#NULL!	NO	None	None	#NULL!	#NULL!	#NULL!	#NULL!	#NULL!	#NULL!	#NULL!
1224	Ganta-Afeshum	Golea-Genahti	335	Male	0 - 9	Absent	NO	NO	0	None	stone wall;wood & earth roof	Yes	Yes	Yes	Yes	NO	YES	#NULL!	#NULL!	#NULL!	#NULL!	NO	None	None	#NULL!	#NULL!	#NULL!	#NULL!	#NULL!	#NULL!	#NULL!
1225	Ganta-Afeshum	Golea-Genahti	336	Female	30+	Scar	NO	YES	1	Cheeks	stone wall;wood & earth roof	Yes	NO	NO	Yes	NO	YES	Yes	1	0	1	NO	None	None	YES	YES	YES	Traditional	Holly water or mud	Don't know	No/Don't know
1226	Ganta-Afeshum	Golea-Genahti	336	Female	20 - 29	Absent	NO	NO	0	None	stone wall;wood & earth roof	Yes	NO	NO	Yes	NO	YES	#NULL!	#NULL!	#NULL!	#NULL!	NO	None	None	#NULL!	#NULL!	#NULL!	#NULL!	#NULL!	#NULL!	#NULL!
1227	Ganta-Afeshum	Golea-Genahti	337	Male	30+	Scar	NO	YES	3	23	stone wall;wood & earth roof	Yes	NO	NO	Yes	NO	YES	Yes	1	0	1	NO	None	None	YES	YES	YES	Traditional	Herbs	Don't know	No/Don't know
1228	Ganta-Afeshum	Golea-Genahti	337	Female	20 - 29	Absent	NO	NO	0	None	stone wall;wood & earth roof	Yes	NO	NO	Yes	NO	YES	#NULL!	#NULL!	#NULL!	#NULL!	NO	None	None	#NULL!	#NULL!	#NULL!	#NULL!	#NULL!	#NULL!	#NULL!
1229	Ganta-Afeshum	Golea-Genahti	337	Male	0 - 9	Absent	NO	NO	0	None	stone wall;wood & earth roof	Yes	NO	NO	Yes	NO	YES	#NULL!	#NULL!	#NULL!	#NULL!	NO	None	None	#NULL!	#NULL!	#NULL!	#NULL!	#NULL!	#NULL!	#NULL!
1230	Ganta-Afeshum	Golea-Genahti	337	Male	0 - 9	Absent	NO	NO	0	None	stone wall;wood & earth roof	Yes	NO	NO	Yes	NO	YES	#NULL!	#NULL!	#NULL!	#NULL!	NO	None	None	#NULL!	#NULL!	#NULL!	#NULL!	#NULL!	#NULL!	#NULL!
1231	Ganta-Afeshum	Golea-Genahti	337	Female	0 - 9	Absent	NO	NO	0	None	stone wall;wood & earth roof	Yes	NO	NO	Yes	NO	YES	#NULL!	#NULL!	#NULL!	#NULL!	NO	None	None	#NULL!	#NULL!	#NULL!	#NULL!	#NULL!	#NULL!	#NULL!
1232	Ganta-Afeshum	Golea-Genahti	337	Male	0 - 9	Absent	NO	NO	0	None	stone wall;wood & earth roof	Yes	NO	NO	Yes	NO	YES	#NULL!	#NULL!	#NULL!	#NULL!	NO	None	None	#NULL!	#NULL!	#NULL!	#NULL!	#NULL!	#NULL!	#NULL!
1233	Ganta-Afeshum	Golea-Genahti	337	Female	0 - 9	Absent	NO	NO	0	None	stone wall;wood & earth roof	Yes	NO	NO	Yes	NO	YES	#NULL!	#NULL!	#NULL!	#NULL!	NO	None	None	#NULL!	#NULL!	#NULL!	#NULL!	#NULL!	#NULL!	#NULL!
1234	Ganta-Afeshum	Golea-Genahti	338	Male	30+	Absent	NO	NO	0	None	stone wall;wood & earth roof	Yes	NO	NO	Yes	NO	YES	NO	0	0	0	NO	None	None	YES	YES	YES	Traditional	Herbs	Don't know	No/Don't know
1235	Ganta-Afeshum	Golea-Genahti	338	Female	20 - 29	Absent	NO	NO	0	None	stone wall;wood & earth roof	Yes	NO	NO	Yes	NO	YES	#NULL!	#NULL!	#NULL!	#NULL!	NO	None	None	#NULL!	#NULL!	#NULL!	#NULL!	#NULL!	#NULL!	#NULL!
1236	Ganta-Afeshum	Golea-Genahti	338	Male	0 - 9	Absent	NO	NO	0	None	stone wall;wood & earth roof	Yes	NO	NO	Yes	NO	YES	#NULL!	#NULL!	#NULL!	#NULL!	NO	None	None	#NULL!	#NULL!	#NULL!	#NULL!	#NULL!	#NULL!	#NULL!
1237	Ganta-Afeshum	Golea-Genahti	338	Female	0 - 9	Absent	NO	NO	0	None	stone wall;wood & earth roof	Yes	NO	NO	Yes	NO	YES	#NULL!	#NULL!	#NULL!	#NULL!	NO	None	None	#NULL!	#NULL!	#NULL!	#NULL!	#NULL!	#NULL!	#NULL!
1238	Ganta-Afeshum	Golea-Genahti	339	Female	30+	Absent	NO	NO	0	None	stone wall;wood & earth roof	Yes	NO	NO	Yes	NO	YES	NO	0	0	0	NO	None	None	YES	YES	YES	Traditional	Herbs	Don't know	No/Don't know
1239	Ganta-Afeshum	Golea-Genahti	339	Male	20 - 29	Absent	NO	NO	0	None	stone wall;wood & earth roof	Yes	NO	NO	Yes	NO	YES	#NULL!	#NULL!	#NULL!	#NULL!	NO	None	None	#NULL!	#NULL!	#NULL!	#NULL!	#NULL!	#NULL!	#NULL!
1240	Ganta-Afeshum	Golea-Genahti	339	Male	10 - 19	Absent	NO	NO	0	None	stone wall;wood & earth roof	Yes	NO	NO	Yes	NO	YES	#NULL!	#NULL!	#NULL!	#NULL!	NO	None	None	#NULL!	#NULL!	#NULL!	#NULL!	#NULL!	#NULL!	#NULL!
1241	Ganta-Afeshum	Golea-Genahti	339	Male	10 - 19	Absent	NO	NO	0	None	stone wall;wood & earth roof	Yes	NO	NO	Yes	NO	YES	#NULL!	#NULL!	#NULL!	#NULL!	NO	None	None	#NULL!	#NULL!	#NULL!	#NULL!	#NULL!	#NULL!	#NULL!
1242	Ganta-Afeshum	Golea-Genahti	340	Male	30+	Absent	NO	NO	0	None	stone wall;wood & earth roof	Yes	NO	NO	Yes	YES	YES	Yes	1	1	0	NO	None	None	YES	YES	YES	Traditional	Holly water or mud	Don't know	No/Don't know
1243	Ganta-Afeshum	Golea-Genahti	340	Female	30+	Absent	NO	NO	0	None	stone wall;wood & earth roof	Yes	NO	NO	Yes	YES	YES	#NULL!	#NULL!	#NULL!	#NULL!	NO	None	None	#NULL!	#NULL!	#NULL!	#NULL!	#NULL!	#NULL!	#NULL!
1244	Ganta-Afeshum	Golea-Genahti	340	Male	10 - 19	Absent	NO	NO	0	None	stone wall;wood & earth roof	Yes	NO	NO	Yes	YES	YES	#NULL!	#NULL!	#NULL!	#NULL!	NO	None	None	#NULL!	#NULL!	#NULL!	#NULL!	#NULL!	#NULL!	#NULL!
1245	Ganta-Afeshum	Golea-Genahti	340	Female	10 - 19	Absent	NO	NO	0	None	stone wall;wood & earth roof	Yes	NO	NO	Yes	YES	YES	#NULL!	#NULL!	#NULL!	#NULL!	NO	None	None	#NULL!	#NULL!	#NULL!	#NULL!	#NULL!	#NULL!	#NULL!
1246	Ganta-Afeshum	Golea-Genahti	340	Female	10 - 19	Absent	NO	NO	0	None	stone wall;wood & earth roof	Yes	NO	NO	Yes	YES	YES	#NULL!	#NULL!	#NULL!	#NULL!	NO	None	None	#NULL!	#NULL!	#NULL!	#NULL!	#NULL!	#NULL!	#NULL!
1247	Ganta-Afeshum	Golea-Genahti	340	Male	0 - 9	Lesion	YES	NO	1	Cheeks	stone wall;wood & earth roof	Yes	NO	NO	Yes	YES	YES	#NULL!	#NULL!	#NULL!	#NULL!	NO	NO	48	#NULL!	#NULL!	#NULL!	#NULL!	#NULL!	#NULL!	#NULL!
1248	Ganta-Afeshum	Golea-Genahti	341	Male	30+	Scar	NO	YES	1	Cheeks	stone wall;wood & earth roof	Yes	NO	NO	Yes	NO	YES	Yes	2	1	1	NO	None	None	YES	YES	YES	Traditional	Holly water or mud	Don't know	No/Don't know
1249	Ganta-Afeshum	Golea-Genahti	341	Female	30+	Absent	NO	NO	0	None	stone wall;wood & earth roof	Yes	NO	NO	Yes	NO	YES	#NULL!	#NULL!	#NULL!	#NULL!	NO	None	None	#NULL!	#NULL!	#NULL!	#NULL!	#NULL!	#NULL!	#NULL!
1250	Ganta-Afeshum	Golea-Genahti	341	Male	10 - 19	Lesion	YES	NO	1	Arm	stone wall;wood & earth roof	Yes	NO	NO	Yes	NO	YES	#NULL!	#NULL!	#NULL!	#NULL!	NO	NO	48	#NULL!	#NULL!	#NULL!	#NULL!	#NULL!	#NULL!	#NULL!
1251	Ganta-Afeshum	Golea-Genahti	341	Female	10 - 19	Absent	NO	NO	0	None	stone wall;wood & earth roof	Yes	NO	NO	Yes	NO	YES	#NULL!	#NULL!	#NULL!	#NULL!	NO	None	None	#NULL!	#NULL!	#NULL!	#NULL!	#NULL!	#NULL!	#NULL!
1252	Ganta-Afeshum	Golea-Genahti	341	Female	0 - 9	Absent	NO	NO	0	None	stone wall;wood & earth roof	Yes	NO	NO	Yes	NO	YES	#NULL!	#NULL!	#NULL!	#NULL!	NO	None	None	#NULL!	#NULL!	#NULL!	#NULL!	#NULL!	#NULL!	#NULL!
1253	Ganta-Afeshum	Golea-Genahti	341	Female	0 - 9	Absent	NO	NO	0	None	stone wall;wood & earth roof	Yes	NO	NO	Yes	NO	YES	#NULL!	#NULL!	#NULL!	#NULL!	NO	None	None	#NULL!	#NULL!	#NULL!	#NULL!	#NULL!	#NULL!	#NULL!
1254	Ganta-Afeshum	Golea-Genahti	341	Male	0 - 9	Absent	NO	NO	0	None	stone wall;wood & earth roof	Yes	NO	NO	Yes	NO	YES	#NULL!	#NULL!	#NULL!	#NULL!	NO	None	None	#NULL!	#NULL!	#NULL!	#NULL!	#NULL!	#NULL!	#NULL!
1255	Ganta-Afeshum	Golea-Genahti	342	Male	30+	Absent	NO	NO	0	None	stone wall;wood & earth roof	Yes	NO	NO	Yes	NO	YES	NO	0	0	0	NO	None	None	YES	YES	YES	Traditional	Herbs	Don't know	No/Don't know
1256	Ganta-Afeshum	Golea-Genahti	342	Female	30+	Absent	NO	NO	0	None	stone wall;wood & earth roof	Yes	NO	NO	Yes	NO	YES	#NULL!	#NULL!	#NULL!	#NULL!	NO	None	None	#NULL!	#NULL!	#NULL!	#NULL!	#NULL!	#NULL!	#NULL!
1257	Ganta-Afeshum	Golea-Genahti	342	Female	30+	Absent	NO	NO	0	None	stone wall;wood & earth roof	Yes	NO	NO	Yes	NO	YES	#NULL!	#NULL!	#NULL!	#NULL!	NO	None	None	#NULL!	#NULL!	#NULL!	#NULL!	#NULL!	#NULL!	#NULL!
1258	Ganta-Afeshum	Golea-Genahti	342	Male	10 - 19	Absent	NO	NO	0	None	stone wall;wood & earth roof	Yes	NO	NO	Yes	NO	YES	#NULL!	#NULL!	#NULL!	#NULL!	NO	None	None	#NULL!	#NULL!	#NULL!	#NULL!	#NULL!	#NULL!	#NULL!
1259	Ganta-Afeshum	Golea-Genahti	342	Male	10 - 19	Absent	NO	NO	0	None	stone wall;wood & earth roof	Yes	NO	NO	Yes	NO	YES	#NULL!	#NULL!	#NULL!	#NULL!	NO	None	None	#NULL!	#NULL!	#NULL!	#NULL!	#NULL!	#NULL!	#NULL!
1260	Ganta-Afeshum	Golea-Genahti	342	Female	10 - 19	Absent	NO	NO	0	None	stone wall;wood & earth roof	Yes	NO	NO	Yes	NO	YES	#NULL!	#NULL!	#NULL!	#NULL!	NO	None	None	#NULL!	#NULL!	#NULL!	#NULL!	#NULL!	#NULL!	#NULL!
1261	Ganta-Afeshum	Golea-Genahti	342	Female	10 - 19	Absent	NO	NO	0	None	stone wall;wood & earth roof	Yes	NO	NO	Yes	NO	YES	#NULL!	#NULL!	#NULL!	#NULL!	NO	None	None	#NULL!	#NULL!	#NULL!	#NULL!	#NULL!	#NULL!	#NULL!
1262	Ganta-Afeshum	Golea-Genahti	342	Male	0 - 9	Absent	NO	NO	0	None	stone wall;wood & earth roof	Yes	NO	NO	Yes	NO	YES	#NULL!	#NULL!	#NULL!	#NULL!	NO	None	None	#NULL!	#NULL!	#NULL!	#NULL!	#NULL!	#NULL!	#NULL!
1263	Ganta-Afeshum	Golea-Genahti	342	Female	0 - 9	Absent	NO	NO	0	None	stone wall;wood & earth roof	Yes	NO	NO	Yes	NO	YES	#NULL!	#NULL!	#NULL!	#NULL!	NO	None	None	#NULL!	#NULL!	#NULL!	#NULL!	#NULL!	#NULL!	#NULL!
1264	Ganta-Afeshum	Golea-Genahti	342	Female	0 - 9	Absent	NO	NO	0	None	stone wall;wood & earth roof	Yes	NO	NO	Yes	NO	YES	#NULL!	#NULL!	#NULL!	#NULL!	NO	None	None	#NULL!	#NULL!	#NULL!	#NULL!	#NULL!	#NULL!	#NULL!
1265	Ganta-Afeshum	Golea-Genahti	343	Male	30+	Absent	NO	NO	0	None	stone wall;wood & earth roof	Yes	NO	NO	Yes	NO	YES	Yes	1	0	1	NO	None	None	YES	YES	YES	Traditional	Holly water or mud	Don't know	No/Don't know
1266	Ganta-Afeshum	Golea-Genahti	343	Female	20 - 29	Absent	NO	NO	0	None	stone wall;wood & earth roof	Yes	NO	NO	Yes	NO	YES	#NULL!	#NULL!	#NULL!	#NULL!	NO	None	None	#NULL!	#NULL!	#NULL!	#NULL!	#NULL!	#NULL!	#NULL!
1267	Ganta-Afeshum	Golea-Genahti	343	Female	10 - 19	Absent	NO	NO	0	None	stone wall;wood & earth roof	Yes	NO	NO	Yes	NO	YES	#NULL!	#NULL!	#NULL!	#NULL!	NO	None	None	#NULL!	#NULL!	#NULL!	#NULL!	#NULL!	#NULL!	#NULL!
1268	Ganta-Afeshum	Golea-Genahti	343	Male	0 - 9	Scar	NO	YES	1	Cheeks	stone wall;wood & earth roof	Yes	NO	NO	Yes	NO	YES	#NULL!	#NULL!	#NULL!	#NULL!	NO	None	None	#NULL!	#NULL!	#NULL!	#NULL!	#NULL!	#NULL!	#NULL!
1269	Ganta-Afeshum	Golea-Genahti	343	Female	0 - 9	Absent	NO	NO	0	None	stone wall;wood & earth roof	Yes	NO	NO	Yes	NO	YES	#NULL!	#NULL!	#NULL!	#NULL!	NO	None	None	#NULL!	#NULL!	#NULL!	#NULL!	#NULL!	#NULL!	#NULL!
1270	Ganta-Afeshum	Golea-Genahti	343	Female	0 - 9	Absent	NO	NO	0	None	stone wall;wood & earth roof	Yes	NO	NO	Yes	NO	YES	#NULL!	#NULL!	#NULL!	#NULL!	NO	None	None	#NULL!	#NULL!	#NULL!	#NULL!	#NULL!	#NULL!	#NULL!
1271	Ganta-Afeshum	Golea-Genahti	344	Female	30+	Absent	NO	NO	0	None	stone wall;wood & earth roof	Yes	NO	NO	Yes	YES	YES	NO	0	0	0	NO	None	None	YES	YES	YES	Traditional	Herbs	Don't know	No/Don't know
1272	Ganta-Afeshum	Golea-Genahti	344	Male	10 - 19	Absent	NO	NO	0	None	stone wall;wood & earth roof	Yes	NO	NO	Yes	YES	YES	#NULL!	#NULL!	#NULL!	#NULL!	NO	None	None	#NULL!	#NULL!	#NULL!	#NULL!	#NULL!	#NULL!	#NULL!
1273	Ganta-Afeshum	Golea-Genahti	345	Male	30+	Absent	NO	NO	0	None	stone wall;wood & earth roof	Yes	NO	NO	Yes	NO	YES	NO	0	0	0	NO	None	None	YES	YES	YES	Traditional	Herbs	Don't know	No/Don't know
1274	Ganta-Afeshum	Golea-Genahti	345	Female	30+	Absent	NO	NO	0	None	stone wall;wood & earth roof	Yes	NO	NO	Yes	NO	YES	#NULL!	#NULL!	#NULL!	#NULL!	NO	None	None	#NULL!	#NULL!	#NULL!	#NULL!	#NULL!	#NULL!	#NULL!
1275	Ganta-Afeshum	Golea-Genahti	345	Female	20 - 29	Absent	NO	NO	0	None	stone wall;wood & earth roof	Yes	NO	NO	Yes	NO	YES	#NULL!	#NULL!	#NULL!	#NULL!	NO	None	None	#NULL!	#NULL!	#NULL!	#NULL!	#NULL!	#NULL!	#NULL!
1276	Ganta-Afeshum	Golea-Genahti	346	Male	30+	Absent	NO	NO	0	None	stone wall;wood & earth roof	Yes	NO	NO	Yes	NO	YES	NO	0	0	0	NO	None	None	YES	YES	YES	Traditional	Herbs	Don't know	No/Don't know
1277	Ganta-Afeshum	Golea-Genahti	346	Female	30+	Absent	NO	NO	0	None	stone wall;wood & earth roof	Yes	NO	NO	Yes	NO	YES	#NULL!	#NULL!	#NULL!	#NULL!	NO	None	None	#NULL!	#NULL!	#NULL!	#NULL!	#NULL!	#NULL!	#NULL!
1278	Ganta-Afeshum	Golea-Genahti	346	Female	30+	Absent	NO	NO	0	None	stone wall;wood & earth roof	Yes	NO	NO	Yes	NO	YES	#NULL!	#NULL!	#NULL!	#NULL!	NO	None	None	#NULL!	#NULL!	#NULL!	#NULL!	#NULL!	#NULL!	#NULL!
1279	Ganta-Afeshum	Golea-Genahti	346	Female	20 - 29	Absent	NO	NO	0	None	stone wall;wood & earth roof	Yes	NO	NO	Yes	NO	YES	#NULL!	#NULL!	#NULL!	#NULL!	NO	None	None	#NULL!	#NULL!	#NULL!	#NULL!	#NULL!	#NULL!	#NULL!
1280	Ganta-Afeshum	Golea-Genahti	346	Female	10 - 19	Absent	NO	NO	0	None	stone wall;wood & earth roof	Yes	NO	NO	Yes	NO	YES	#NULL!	#NULL!	#NULL!	#NULL!	NO	None	None	#NULL!	#NULL!	#NULL!	#NULL!	#NULL!	#NULL!	#NULL!
1281	Ganta-Afeshum	Golea-Genahti	346	Female	10 - 19	Absent	NO	NO	0	None	stone wall;wood & earth roof	Yes	NO	NO	Yes	NO	YES	#NULL!	#NULL!	#NULL!	#NULL!	NO	None	None	#NULL!	#NULL!	#NULL!	#NULL!	#NULL!	#NULL!	#NULL!
1282	Ganta-Afeshum	Golea-Genahti	346	Female	10 - 19	Absent	NO	NO	0	None	stone wall;wood & earth roof	Yes	NO	NO	Yes	NO	YES	#NULL!	#NULL!	#NULL!	#NULL!	NO	None	None	#NULL!	#NULL!	#NULL!	#NULL!	#NULL!	#NULL!	#NULL!
1283	Ganta-Afeshum	Golea-Genahti	346	Female	0 - 9	Absent	NO	NO	0	None	stone wall;wood & earth roof	Yes	NO	NO	Yes	NO	YES	#NULL!	#NULL!	#NULL!	#NULL!	NO	None	None	#NULL!	#NULL!	#NULL!	#NULL!	#NULL!	#NULL!	#NULL!
1284	Ganta-Afeshum	Golea-Genahti	346	Female	0 - 9	Absent	NO	NO	0	None	stone wall;wood & earth roof	Yes	NO	NO	Yes	NO	YES	#NULL!	#NULL!	#NULL!	#NULL!	NO	None	None	#NULL!	#NULL!	#NULL!	#NULL!	#NULL!	#NULL!	#NULL!
1285	Ganta-Afeshum	Golea-Genahti	346	Male	0 - 9	Absent	NO	NO	0	None	stone wall;wood & earth roof	Yes	NO	NO	Yes	NO	YES	#NULL!	#NULL!	#NULL!	#NULL!	NO	None	None	#NULL!	#NULL!	#NULL!	#NULL!	#NULL!	#NULL!	#NULL!
1286	Ganta-Afeshum	Golea-Genahti	347	Male	30+	Absent	NO	NO	0	None	stone wall;wood & earth roof	Yes	NO	NO	Yes	NO	YES	NO	0	0	0	NO	None	None	YES	YES	YES	Traditional	Herbs	Don't know	No/Don't know
1287	Ganta-Afeshum	Golea-Genahti	347	Female	30+	Absent	NO	NO	0	None	stone wall;wood & earth roof	Yes	NO	NO	Yes	NO	YES	#NULL!	#NULL!	#NULL!	#NULL!	NO	None	None	#NULL!	#NULL!	#NULL!	#NULL!	#NULL!	#NULL!	#NULL!
1288	Ganta-Afeshum	Golea-Genahti	347	Male	20 - 29	Absent	NO	NO	0	None	stone wall;wood & earth roof	Yes	NO	NO	Yes	NO	YES	#NULL!	#NULL!	#NULL!	#NULL!	NO	None	None	#NULL!	#NULL!	#NULL!	#NULL!	#NULL!	#NULL!	#NULL!
1289	Ganta-Afeshum	Golea-Genahti	347	Female	10 - 19	Absent	NO	NO	0	None	stone wall;wood & earth roof	Yes	NO	NO	Yes	NO	YES	#NULL!	#NULL!	#NULL!	#NULL!	NO	None	None	#NULL!	#NULL!	#NULL!	#NULL!	#NULL!	#NULL!	#NULL!
1290	Ganta-Afeshum	Golea-Genahti	347	Female	10 - 19	Absent	NO	NO	0	None	stone wall;wood & earth roof	Yes	NO	NO	Yes	NO	YES	#NULL!	#NULL!	#NULL!	#NULL!	NO	None	None	#NULL!	#NULL!	#NULL!	#NULL!	#NULL!	#NULL!	#NULL!
1291	Ganta-Afeshum	Golea-Genahti	347	Female	0 - 9	Absent	NO	NO	0	None	stone wall;wood & earth roof	Yes	NO	NO	Yes	NO	YES	#NULL!	#NULL!	#NULL!	#NULL!	NO	None	None	#NULL!	#NULL!	#NULL!	#NULL!	#NULL!	#NULL!	#NULL!
1292	Ganta-Afeshum	Golea-Genahti	347	Female	30+	Absent	NO	NO	0	None	stone wall;wood & earth roof	Yes	NO	NO	Yes	NO	YES	#NULL!	#NULL!	#NULL!	#NULL!	NO	None	None	#NULL!	#NULL!	#NULL!	#NULL!	#NULL!	#NULL!	#NULL!
1293	Ganta-Afeshum	Golea-Genahti	348	Male	30+	Absent	NO	NO	0	None	stone wall;wood & earth roof	Yes	NO	NO	Yes	NO	YES	NO	0	0	0	NO	None	None	YES	YES	YES	Traditional	Herbs	Genetic	No/Don't know
1294	Ganta-Afeshum	Golea-Genahti	348	Female	30+	Absent	NO	NO	0	None	stone wall;wood & earth roof	Yes	NO	NO	Yes	NO	YES	#NULL!	#NULL!	#NULL!	#NULL!	NO	None	None	#NULL!	#NULL!	#NULL!	#NULL!	#NULL!	#NULL!	#NULL!
1295	Ganta-Afeshum	Golea-Genahti	348	Male	20 - 29	Absent	NO	NO	0	None	stone wall;wood & earth roof	Yes	NO	NO	Yes	NO	YES	#NULL!	#NULL!	#NULL!	#NULL!	NO	None	None	#NULL!	#NULL!	#NULL!	#NULL!	#NULL!	#NULL!	#NULL!
1296	Ganta-Afeshum	Golea-Genahti	348	Female	20 - 29	Absent	NO	NO	0	None	stone wall;wood & earth roof	Yes	NO	NO	Yes	NO	YES	#NULL!	#NULL!	#NULL!	#NULL!	NO	None	None	#NULL!	#NULL!	#NULL!	#NULL!	#NULL!	#NULL!	#NULL!
1297	Ganta-Afeshum	Golea-Genahti	348	Male	0 - 9	Absent	NO	NO	0	None	stone wall;wood & earth roof	Yes	NO	NO	Yes	NO	YES	#NULL!	#NULL!	#NULL!	#NULL!	NO	None	None	#NULL!	#NULL!	#NULL!	#NULL!	#NULL!	#NULL!	#NULL!
1298	Ganta-Afeshum	Golea-Genahti	348	Female	0 - 9	Absent	NO	NO	0	None	stone wall;wood & earth roof	Yes	NO	NO	Yes	NO	YES	#NULL!	#NULL!	#NULL!	#NULL!	NO	None	None	#NULL!	#NULL!	#NULL!	#NULL!	#NULL!	#NULL!	#NULL!
1299	Ganta-Afeshum	Golea-Genahti	349	Male	30+	Absent	NO	NO	0	None	stone wall;wood & earth roof	Yes	NO	Yes	Yes	YES	YES	Yes	2	2	0	NO	None	None	YES	YES	YES	Traditional	Holly water or mud	Don't know	No/Don't know
1300	Ganta-Afeshum	Golea-Genahti	349	Female	30+	Absent	NO	NO	0	None	stone wall;wood & earth roof	Yes	NO	Yes	Yes	YES	YES	#NULL!	#NULL!	#NULL!	#NULL!	NO	None	None	#NULL!	#NULL!	#NULL!	#NULL!	#NULL!	#NULL!	#NULL!
1301	Ganta-Afeshum	Golea-Genahti	349	Male	30+	Absent	NO	NO	0	None	stone wall;wood & earth roof	Yes	NO	Yes	Yes	YES	YES	#NULL!	#NULL!	#NULL!	#NULL!	NO	None	None	#NULL!	#NULL!	#NULL!	#NULL!	#NULL!	#NULL!	#NULL!
1302	Ganta-Afeshum	Golea-Genahti	349	Male	10 - 19	Lesion	YES	NO	1	Cheeks	stone wall;wood & earth roof	Yes	NO	Yes	Yes	YES	YES	#NULL!	#NULL!	#NULL!	#NULL!	NO	NO	60	#NULL!	#NULL!	#NULL!	#NULL!	#NULL!	#NULL!	#NULL!
1303	Ganta-Afeshum	Golea-Genahti	349	Male	0 - 9	Lesion	YES	NO	1	Cheeks	stone wall;wood & earth roof	Yes	NO	Yes	Yes	YES	YES	#NULL!	#NULL!	#NULL!	#NULL!	NO	NO	21	#NULL!	#NULL!	#NULL!	#NULL!	#NULL!	#NULL!	#NULL!
1304	Ganta-Afeshum	Golea-Genahti	349	Male	0 - 9	Absent	NO	NO	0	None	stone wall;wood & earth roof	Yes	NO	Yes	Yes	YES	YES	#NULL!	#NULL!	#NULL!	#NULL!	NO	None	None	#NULL!	#NULL!	#NULL!	#NULL!	#NULL!	#NULL!	#NULL!
1305	Ganta-Afeshum	Golea-Genahti	349	Female	0 - 9	Absent	NO	NO	0	None	stone wall;wood & earth roof	Yes	NO	Yes	Yes	YES	YES	#NULL!	#NULL!	#NULL!	#NULL!	NO	None	None	#NULL!	#NULL!	#NULL!	#NULL!	#NULL!	#NULL!	#NULL!
1306	Ganta-Afeshum	Golea-Genahti	350	Male	30+	Absent	NO	NO	0	None	stone wall;wood & earth roof	Yes	NO	Yes	Yes	NO	YES	NO	0	0	0	NO	None	None	YES	YES	YES	Traditional	Herbs	Don't know	No/Don't know
1307	Ganta-Afeshum	Golea-Genahti	350	Female	30+	Absent	NO	NO	0	None	stone wall;wood & earth roof	Yes	NO	Yes	Yes	NO	YES	#NULL!	#NULL!	#NULL!	#NULL!	NO	None	None	#NULL!	#NULL!	#NULL!	#NULL!	#NULL!	#NULL!	#NULL!
1308	Ganta-Afeshum	Golea-Genahti	350	Male	30+	Absent	NO	NO	0	None	stone wall;wood & earth roof	Yes	NO	Yes	Yes	NO	YES	#NULL!	#NULL!	#NULL!	#NULL!	NO	None	None	#NULL!	#NULL!	#NULL!	#NULL!	#NULL!	#NULL!	#NULL!
1309	Ganta-Afeshum	Golea-Genahti	350	Female	10 - 19	Absent	NO	NO	0	None	stone wall;wood & earth roof	Yes	NO	Yes	Yes	NO	YES	#NULL!	#NULL!	#NULL!	#NULL!	NO	None	None	#NULL!	#NULL!	#NULL!	#NULL!	#NULL!	#NULL!	#NULL!
1310	Ganta-Afeshum	Golea-Genahti	350	Male	10 - 19	Absent	NO	NO	0	None	stone wall;wood & earth roof	Yes	NO	Yes	Yes	NO	YES	#NULL!	#NULL!	#NULL!	#NULL!	NO	None	None	#NULL!	#NULL!	#NULL!	#NULL!	#NULL!	#NULL!	#NULL!
1311	Ganta-Afeshum	Golea-Genahti	350	Female	10 - 19	Absent	NO	NO	0	None	stone wall;wood & earth roof	Yes	NO	Yes	Yes	NO	YES	#NULL!	#NULL!	#NULL!	#NULL!	NO	None	None	#NULL!	#NULL!	#NULL!	#NULL!	#NULL!	#NULL!	#NULL!
1312	Ganta-Afeshum	Golea-Genahti	350	Female	10 - 19	Absent	NO	NO	0	None	stone wall;wood & earth roof	Yes	NO	Yes	Yes	NO	YES	#NULL!	#NULL!	#NULL!	#NULL!	NO	None	None	#NULL!	#NULL!	#NULL!	#NULL!	#NULL!	#NULL!	#NULL!
1313	Ganta-Afeshum	Golea-Genahti	350	Male	0 - 9	Absent	NO	NO	0	None	stone wall;wood & earth roof	Yes	NO	Yes	Yes	NO	YES	#NULL!	#NULL!	#NULL!	#NULL!	NO	None	None	#NULL!	#NULL!	#NULL!	#NULL!	#NULL!	#NULL!	#NULL!
1314	Ganta-Afeshum	Golea-Genahti	350	Male	0 - 9	Absent	NO	NO	0	None	stone wall;wood & earth roof	Yes	NO	Yes	Yes	NO	YES	#NULL!	#NULL!	#NULL!	#NULL!	NO	None	None	#NULL!	#NULL!	#NULL!	#NULL!	#NULL!	#NULL!	#NULL!
1315	Ganta-Afeshum	Golea-Genahti	350	Male	10 - 19	Absent	NO	NO	0	None	stone wall;wood & earth roof	Yes	NO	Yes	Yes	NO	YES	#NULL!	#NULL!	#NULL!	#NULL!	NO	None	None	#NULL!	#NULL!	#NULL!	#NULL!	#NULL!	#NULL!	#NULL!
1316	Ganta-Afeshum	Golea-Genahti	351	Female	30+	Absent	NO	NO	0	None	stone wall;wood & earth roof	Yes	NO	Yes	Yes	NO	YES	Yes	1	0	1	NO	None	None	YES	YES	YES	Traditional	Holly water or mud	Don't know	No/Don't know
1317	Ganta-Afeshum	Golea-Genahti	351	Male	10 - 19	Scar	NO	YES	1	Arm	stone wall;wood & earth roof	Yes	NO	Yes	Yes	NO	YES	#NULL!	#NULL!	#NULL!	#NULL!	NO	None	None	#NULL!	#NULL!	#NULL!	#NULL!	#NULL!	#NULL!	#NULL!
1318	Ganta-Afeshum	Golea-Genahti	351	Female	10 - 19	Absent	NO	NO	0	None	stone wall;wood & earth roof	Yes	NO	Yes	Yes	NO	YES	#NULL!	#NULL!	#NULL!	#NULL!	NO	None	None	#NULL!	#NULL!	#NULL!	#NULL!	#NULL!	#NULL!	#NULL!
1319	Ganta-Afeshum	Golea-Genahti	351	Male	10 - 19	Absent	NO	NO	0	None	stone wall;wood & earth roof	Yes	NO	Yes	Yes	NO	YES	#NULL!	#NULL!	#NULL!	#NULL!	NO	None	None	#NULL!	#NULL!	#NULL!	#NULL!	#NULL!	#NULL!	#NULL!
1320	Ganta-Afeshum	Golea-Genahti	352	Male	30+	Absent	NO	NO	0	None	stone wall;wood & earth roof	Yes	NO	NO	Yes	YES	YES	NO	0	0	0	NO	None	None	YES	YES	YES	Traditional	Herbs	Don't know	No/Don't know
1321	Ganta-Afeshum	Golea-Genahti	352	Female	30+	Absent	NO	NO	0	None	stone wall;wood & earth roof	Yes	NO	NO	Yes	YES	YES	#NULL!	#NULL!	#NULL!	#NULL!	NO	None	None	#NULL!	#NULL!	#NULL!	#NULL!	#NULL!	#NULL!	#NULL!
1322	Ganta-Afeshum	Golea-Genahti	352	Male	20 - 29	Absent	NO	NO	0	None	stone wall;wood & earth roof	Yes	NO	NO	Yes	YES	YES	#NULL!	#NULL!	#NULL!	#NULL!	NO	None	None	#NULL!	#NULL!	#NULL!	#NULL!	#NULL!	#NULL!	#NULL!
1323	Ganta-Afeshum	Golea-Genahti	352	Male	10 - 19	Absent	NO	NO	0	None	stone wall;wood & earth roof	Yes	NO	NO	Yes	YES	YES	#NULL!	#NULL!	#NULL!	#NULL!	NO	None	None	#NULL!	#NULL!	#NULL!	#NULL!	#NULL!	#NULL!	#NULL!
1324	Ganta-Afeshum	Golea-Genahti	352	Female	10 - 19	Absent	NO	NO	0	None	stone wall;wood & earth roof	Yes	NO	NO	Yes	YES	YES	#NULL!	#NULL!	#NULL!	#NULL!	NO	None	None	#NULL!	#NULL!	#NULL!	#NULL!	#NULL!	#NULL!	#NULL!
1325	Ganta-Afeshum	Golea-Genahti	352	Female	0 - 9	Absent	NO	NO	0	None	stone wall;wood & earth roof	Yes	NO	NO	Yes	YES	YES	#NULL!	#NULL!	#NULL!	#NULL!	NO	None	None	#NULL!	#NULL!	#NULL!	#NULL!	#NULL!	#NULL!	#NULL!
1326	Ganta-Afeshum	Golea-Genahti	352	Female	0 - 9	Absent	NO	NO	0	None	stone wall;wood & earth roof	Yes	NO	NO	Yes	YES	YES	#NULL!	#NULL!	#NULL!	#NULL!	NO	None	None	#NULL!	#NULL!	#NULL!	#NULL!	#NULL!	#NULL!	#NULL!
1327	Ganta-Afeshum	Golea-Genahti	353	Female	30+	Absent	NO	NO	0	None	stone wall;wood & earth roof	Yes	NO	NO	Yes	NO	YES	NO	0	0	0	NO	None	None	YES	YES	YES	Traditional	Herbs	Don't know	No/Don't know
1328	Ganta-Afeshum	Golea-Genahti	353	Female	10 - 19	Absent	NO	NO	0	None	stone wall;wood & earth roof	Yes	NO	NO	Yes	NO	YES	#NULL!	#NULL!	#NULL!	#NULL!	NO	None	None	#NULL!	#NULL!	#NULL!	#NULL!	#NULL!	#NULL!	#NULL!
1329	Ganta-Afeshum	Golea-Genahti	354	Male	30+	Scar	NO	YES	2	Arm	stone wall;wood & earth roof	Yes	NO	Yes	Yes	NO	YES	Yes	2	0	2	NO	None	None	YES	YES	YES	Traditional	Herbs	Don't know	No/Don't know
1330	Ganta-Afeshum	Golea-Genahti	354	Female	30+	Absent	NO	NO	0	None	stone wall;wood & earth roof	Yes	NO	Yes	Yes	NO	YES	#NULL!	#NULL!	#NULL!	#NULL!	NO	None	None	#NULL!	#NULL!	#NULL!	#NULL!	#NULL!	#NULL!	#NULL!
1331	Ganta-Afeshum	Golea-Genahti	354	Female	10 - 19	Absent	NO	NO	0	None	stone wall;wood & earth roof	Yes	NO	Yes	Yes	NO	YES	#NULL!	#NULL!	#NULL!	#NULL!	NO	None	None	#NULL!	#NULL!	#NULL!	#NULL!	#NULL!	#NULL!	#NULL!
1332	Ganta-Afeshum	Golea-Genahti	354	Female	10 - 19	Scar	NO	YES	1	Arm	stone wall;wood & earth roof	Yes	NO	Yes	Yes	NO	YES	#NULL!	#NULL!	#NULL!	#NULL!	NO	None	None	#NULL!	#NULL!	#NULL!	#NULL!	#NULL!	#NULL!	#NULL!
1333	Ganta-Afeshum	Golea-Genahti	355	Male	30+	Absent	NO	NO	0	None	stone wall;wood & earth roof	Yes	Yes	Yes	Yes	NO	YES	NO	0	0	0	NO	None	None	YES	YES	YES	Traditional	Herbs	Don't know	No/Don't know
1334	Ganta-Afeshum	Golea-Genahti	355	Female	30+	Absent	NO	NO	0	None	stone wall;wood & earth roof	Yes	Yes	Yes	Yes	NO	YES	#NULL!	#NULL!	#NULL!	#NULL!	NO	None	None	#NULL!	#NULL!	#NULL!	#NULL!	#NULL!	#NULL!	#NULL!
1335	Ganta-Afeshum	Golea-Genahti	355	Male	20 - 29	Absent	NO	NO	0	None	stone wall;wood & earth roof	Yes	Yes	Yes	Yes	NO	YES	#NULL!	#NULL!	#NULL!	#NULL!	NO	None	None	#NULL!	#NULL!	#NULL!	#NULL!	#NULL!	#NULL!	#NULL!
1336	Ganta-Afeshum	Golea-Genahti	355	Female	20 - 29	Absent	NO	NO	0	None	stone wall;wood & earth roof	Yes	Yes	Yes	Yes	NO	YES	#NULL!	#NULL!	#NULL!	#NULL!	NO	None	None	#NULL!	#NULL!	#NULL!	#NULL!	#NULL!	#NULL!	#NULL!
1337	Ganta-Afeshum	Golea-Genahti	355	Male	10 - 19	Absent	NO	NO	0	None	stone wall;wood & earth roof	Yes	Yes	Yes	Yes	NO	YES	#NULL!	#NULL!	#NULL!	#NULL!	NO	None	None	#NULL!	#NULL!	#NULL!	#NULL!	#NULL!	#NULL!	#NULL!
1338	Ganta-Afeshum	Golea-Genahti	355	Male	0 - 9	Absent	NO	NO	0	None	stone wall;wood & earth roof	Yes	Yes	Yes	Yes	NO	YES	#NULL!	#NULL!	#NULL!	#NULL!	NO	None	None	#NULL!	#NULL!	#NULL!	#NULL!	#NULL!	#NULL!	#NULL!
1339	Ganta-Afeshum	Golea-Genahti	356	Male	30+	Scar	NO	YES	2	Cheeks	stone wall;wood & earth roof	Yes	NO	Yes	Yes	NO	YES	Yes	6	1	5	NO	None	None	YES	YES	YES	Traditional	Herbs	Don't know	No/Don't know
1340	Ganta-Afeshum	Golea-Genahti	356	Female	30+	Absent	NO	NO	0	None	stone wall;wood & earth roof	Yes	NO	Yes	Yes	NO	YES	#NULL!	#NULL!	#NULL!	#NULL!	NO	None	None	#NULL!	#NULL!	#NULL!	#NULL!	#NULL!	#NULL!	#NULL!
1341	Ganta-Afeshum	Golea-Genahti	356	Male	20 - 29	Scar	NO	YES	1	Arm	stone wall;wood & earth roof	Yes	NO	Yes	Yes	NO	YES	#NULL!	#NULL!	#NULL!	#NULL!	NO	None	None	#NULL!	#NULL!	#NULL!	#NULL!	#NULL!	#NULL!	#NULL!
1342	Ganta-Afeshum	Golea-Genahti	356	Male	10 - 19	Scar	NO	YES	1	Arm	stone wall;wood & earth roof	Yes	NO	Yes	Yes	NO	YES	#NULL!	#NULL!	#NULL!	#NULL!	NO	None	None	#NULL!	#NULL!	#NULL!	#NULL!	#NULL!	#NULL!	#NULL!
1343	Ganta-Afeshum	Golea-Genahti	356	Female	0 - 9	Scar	NO	YES	2	Nose	stone wall;wood & earth roof	Yes	NO	Yes	Yes	NO	YES	#NULL!	#NULL!	#NULL!	#NULL!	NO	None	None	#NULL!	#NULL!	#NULL!	#NULL!	#NULL!	#NULL!	#NULL!
1344	Ganta-Afeshum	Golea-Genahti	356	Male	10 - 19	Lesion	YES	NO	1	Cheeks	stone wall;wood & earth roof	Yes	NO	Yes	Yes	NO	YES	#NULL!	#NULL!	#NULL!	#NULL!	NO	NO	84	#NULL!	#NULL!	#NULL!	#NULL!	#NULL!	#NULL!	#NULL!
1345	Ganta-Afeshum	Golea-Genahti	356	Female	10 - 19	Scar	NO	YES	1	Cheeks	stone wall;wood & earth roof	Yes	NO	Yes	Yes	NO	YES	#NULL!	#NULL!	#NULL!	#NULL!	NO	None	None	#NULL!	#NULL!	#NULL!	#NULL!	#NULL!	#NULL!	#NULL!
1346	Ganta-Afeshum	Golea-Genahti	357	Male	30+	Absent	NO	NO	0	None	stone wall;wood & earth roof	Yes	NO	NO	Yes	NO	YES	NO	0	0	0	NO	None	None	YES	YES	YES	Traditional	Herbs	Genetic	No/Don't know
1347	Ganta-Afeshum	Golea-Genahti	357	Female	30+	Absent	NO	NO	0	None	stone wall;wood & earth roof	Yes	NO	NO	Yes	NO	YES	#NULL!	#NULL!	#NULL!	#NULL!	NO	None	None	#NULL!	#NULL!	#NULL!	#NULL!	#NULL!	#NULL!	#NULL!
1348	Ganta-Afeshum	Golea-Genahti	357	Male	30+	Absent	NO	NO	0	None	stone wall;wood & earth roof	Yes	NO	NO	Yes	NO	YES	#NULL!	#NULL!	#NULL!	#NULL!	NO	None	None	#NULL!	#NULL!	#NULL!	#NULL!	#NULL!	#NULL!	#NULL!
1349	Ganta-Afeshum	Golea-Genahti	357	Female	20 - 29	Absent	NO	NO	0	None	stone wall;wood & earth roof	Yes	NO	NO	Yes	NO	YES	#NULL!	#NULL!	#NULL!	#NULL!	NO	None	None	#NULL!	#NULL!	#NULL!	#NULL!	#NULL!	#NULL!	#NULL!
1350	Ganta-Afeshum	Golea-Genahti	357	Female	20 - 29	Absent	NO	NO	0	None	stone wall;wood & earth roof	Yes	NO	NO	Yes	NO	YES	#NULL!	#NULL!	#NULL!	#NULL!	NO	None	None	#NULL!	#NULL!	#NULL!	#NULL!	#NULL!	#NULL!	#NULL!
1351	Ganta-Afeshum	Golea-Genahti	357	Male	10 - 19	Absent	NO	NO	0	None	stone wall;wood & earth roof	Yes	NO	NO	Yes	NO	YES	#NULL!	#NULL!	#NULL!	#NULL!	NO	None	None	#NULL!	#NULL!	#NULL!	#NULL!	#NULL!	#NULL!	#NULL!
1352	Ganta-Afeshum	Golea-Genahti	357	Male	10 - 19	Absent	NO	NO	0	None	stone wall;wood & earth roof	Yes	NO	NO	Yes	NO	YES	#NULL!	#NULL!	#NULL!	#NULL!	NO	None	None	#NULL!	#NULL!	#NULL!	#NULL!	#NULL!	#NULL!	#NULL!
1353	Ganta-Afeshum	Golea-Genahti	358	Male	30+	Absent	NO	NO	0	None	stone wall;wood & earth roof	Yes	NO	Yes	Yes	NO	YES	NO	0	0	0	NO	None	None	YES	YES	YES	Traditional	Herbs	Don't know	No/Don't know
1354	Ganta-Afeshum	Golea-Genahti	358	Female	30+	Absent	NO	NO	0	None	stone wall;wood & earth roof	Yes	NO	Yes	Yes	NO	YES	#NULL!	#NULL!	#NULL!	#NULL!	NO	None	None	#NULL!	#NULL!	#NULL!	#NULL!	#NULL!	#NULL!	#NULL!
1355	Ganta-Afeshum	Golea-Genahti	358	Female	20 - 29	Absent	NO	NO	0	None	stone wall;wood & earth roof	Yes	NO	Yes	Yes	NO	YES	#NULL!	#NULL!	#NULL!	#NULL!	NO	None	None	#NULL!	#NULL!	#NULL!	#NULL!	#NULL!	#NULL!	#NULL!
1356	Ganta-Afeshum	Golea-Genahti	358	Female	10 - 19	Absent	NO	NO	0	None	stone wall;wood & earth roof	Yes	NO	Yes	Yes	NO	YES	#NULL!	#NULL!	#NULL!	#NULL!	NO	None	None	#NULL!	#NULL!	#NULL!	#NULL!	#NULL!	#NULL!	#NULL!
1357	Ganta-Afeshum	Golea-Genahti	358	Female	20 - 29	Absent	NO	NO	0	None	stone wall;wood & earth roof	Yes	NO	Yes	Yes	NO	YES	#NULL!	#NULL!	#NULL!	#NULL!	NO	None	None	#NULL!	#NULL!	#NULL!	#NULL!	#NULL!	#NULL!	#NULL!
1358	Ganta-Afeshum	Golea-Genahti	358	Female	10 - 19	Absent	NO	NO	0	None	stone wall;wood & earth roof	Yes	NO	Yes	Yes	NO	YES	#NULL!	#NULL!	#NULL!	#NULL!	NO	None	None	#NULL!	#NULL!	#NULL!	#NULL!	#NULL!	#NULL!	#NULL!
1359	Ganta-Afeshum	Golea-Genahti	360	Male	30+	Absent	NO	NO	0	None	stone wall;wood & earth roof	Yes	Yes	Yes	Yes	NO	YES	Yes	1	0	1	NO	None	None	YES	YES	YES	Traditional	Holly water or mud	Don't know	No/Don't know
1360	Ganta-Afeshum	Golea-Genahti	360	Female	20 - 29	Absent	NO	NO	0	None	stone wall;wood & earth roof	Yes	Yes	Yes	Yes	NO	YES	#NULL!	#NULL!	#NULL!	#NULL!	NO	None	None	#NULL!	#NULL!	#NULL!	#NULL!	#NULL!	#NULL!	#NULL!
1361	Ganta-Afeshum	Golea-Genahti	360	Male	0 - 9	Absent	NO	NO	0	None	stone wall;wood & earth roof	Yes	Yes	Yes	Yes	NO	YES	#NULL!	#NULL!	#NULL!	#NULL!	NO	None	None	#NULL!	#NULL!	#NULL!	#NULL!	#NULL!	#NULL!	#NULL!
1362	Ganta-Afeshum	Golea-Genahti	360	Male	20 - 29	Scar	NO	YES	1	Cheeks	stone wall;wood & earth roof	Yes	Yes	Yes	Yes	NO	YES	#NULL!	#NULL!	#NULL!	#NULL!	NO	None	None	#NULL!	#NULL!	#NULL!	#NULL!	#NULL!	#NULL!	#NULL!
1363	Ganta-Afeshum	Golea-Genahti	361	Male	30+	Absent	NO	NO	0	None	stone wall;wood & earth roof	Yes	NO	Yes	Yes	NO	YES	Yes	4	0	4	NO	None	None	YES	YES	YES	Traditional	Herbs	Don't know	No/Don't know
1364	Ganta-Afeshum	Golea-Genahti	361	Female	30+	Scar	NO	YES	7	Cheeks	stone wall;wood & earth roof	Yes	NO	Yes	Yes	NO	YES	#NULL!	#NULL!	#NULL!	#NULL!	NO	None	None	#NULL!	#NULL!	#NULL!	#NULL!	#NULL!	#NULL!	#NULL!
1365	Ganta-Afeshum	Golea-Genahti	361	Male	10 - 19	Scar	NO	YES	4	Cheeks	stone wall;wood & earth roof	Yes	NO	Yes	Yes	NO	YES	#NULL!	#NULL!	#NULL!	#NULL!	NO	None	None	#NULL!	#NULL!	#NULL!	#NULL!	#NULL!	#NULL!	#NULL!
1366	Ganta-Afeshum	Golea-Genahti	361	Female	10 - 19	Scar	NO	YES	4	24	stone wall;wood & earth roof	Yes	NO	Yes	Yes	NO	YES	#NULL!	#NULL!	#NULL!	#NULL!	NO	None	None	#NULL!	#NULL!	#NULL!	#NULL!	#NULL!	#NULL!	#NULL!
1367	Ganta-Afeshum	Golea-Genahti	361	Male	0 - 9	Scar	NO	YES	1	Cheeks	stone wall;wood & earth roof	Yes	NO	Yes	Yes	NO	YES	#NULL!	#NULL!	#NULL!	#NULL!	NO	None	None	#NULL!	#NULL!	#NULL!	#NULL!	#NULL!	#NULL!	#NULL!
1368	Ganta-Afeshum	Golea-Genahti	361	Female	0 - 9	Absent	NO	NO	0	None	stone wall;wood & earth roof	Yes	NO	Yes	Yes	NO	YES	#NULL!	#NULL!	#NULL!	#NULL!	NO	None	None	#NULL!	#NULL!	#NULL!	#NULL!	#NULL!	#NULL!	#NULL!
1369	Ganta-Afeshum	Golea-Genahti	362	Female	30+	Scar	NO	YES	1	Cheeks	stone wall;wood & earth roof	Yes	NO	Yes	Yes	NO	YES	Yes	1	0	1	NO	None	None	YES	YES	YES	Traditional	Holly water or mud	Don't know	No/Don't know
1370	Ganta-Afeshum	Golea-Genahti	362	Male	0 - 9	Absent	NO	NO	0	None	stone wall;wood & earth roof	Yes	NO	Yes	Yes	NO	YES	#NULL!	#NULL!	#NULL!	#NULL!	NO	None	None	#NULL!	#NULL!	#NULL!	#NULL!	#NULL!	#NULL!	#NULL!
1371	Ganta-Afeshum	Golea-Genahti	363	Female	30+	Absent	NO	NO	0	None	stone walls; wood & earth & corrugated iron roofs	Yes	Yes	Yes	Yes	NO	YES	NO	0	0	0	NO	None	None	YES	YES	YES	Traditional	Herbs	Don't know	No/Don't know
1372	Ganta-Afeshum	Golea-Genahti	363	Female	10 - 19	Absent	NO	NO	0	None	stone walls; wood & earth & corrugated iron roofs	Yes	Yes	Yes	Yes	NO	YES	#NULL!	#NULL!	#NULL!	#NULL!	NO	None	None	#NULL!	#NULL!	#NULL!	#NULL!	#NULL!	#NULL!	#NULL!
1373	Ganta-Afeshum	Golea-Genahti	364	Male	30+	Absent	NO	NO	0	None	stone wall;wood & earth roof	Yes	Yes	Yes	Yes	NO	YES	NO	0	0	0	NO	None	None	YES	YES	YES	Traditional	Herbs	Don't know	No/Don't know
1374	Ganta-Afeshum	Golea-Genahti	364	Female	20 - 29	Absent	NO	NO	0	None	stone wall;wood & earth roof	Yes	Yes	Yes	Yes	NO	YES	#NULL!	#NULL!	#NULL!	#NULL!	NO	None	None	#NULL!	#NULL!	#NULL!	#NULL!	#NULL!	#NULL!	#NULL!
1375	Ganta-Afeshum	Golea-Genahti	364	Female	0 - 9	Absent	NO	NO	0	None	stone wall;wood & earth roof	Yes	Yes	Yes	Yes	NO	YES	#NULL!	#NULL!	#NULL!	#NULL!	NO	None	None	#NULL!	#NULL!	#NULL!	#NULL!	#NULL!	#NULL!	#NULL!
1376	Ganta-Afeshum	Golea-Genahti	364	Female	0 - 9	Absent	NO	NO	0	None	stone wall;wood & earth roof	Yes	Yes	Yes	Yes	NO	YES	#NULL!	#NULL!	#NULL!	#NULL!	NO	None	None	#NULL!	#NULL!	#NULL!	#NULL!	#NULL!	#NULL!	#NULL!
1377	Ganta-Afeshum	Golea-Genahti	365	Male	30+	Absent	NO	NO	0	None	stone wall;wood & earth roof	Yes	Yes	NO	Yes	NO	YES	NO	0	0	0	NO	None	None	YES	YES	YES	Traditional	Herbs	Don't know	No/Don't know
1378	Ganta-Afeshum	Golea-Genahti	365	Female	30+	Absent	NO	NO	0	None	stone wall;wood & earth roof	Yes	Yes	NO	Yes	NO	YES	#NULL!	#NULL!	#NULL!	#NULL!	NO	None	None	#NULL!	#NULL!	#NULL!	#NULL!	#NULL!	#NULL!	#NULL!
1379	Ganta-Afeshum	Golea-Genahti	365	Male	0 - 9	Absent	NO	NO	0	None	stone wall;wood & earth roof	Yes	Yes	NO	Yes	NO	YES	#NULL!	#NULL!	#NULL!	#NULL!	NO	None	None	#NULL!	#NULL!	#NULL!	#NULL!	#NULL!	#NULL!	#NULL!
1380	Ganta-Afeshum	Golea-Genahti	365	Male	20 - 29	Absent	NO	NO	0	None	stone wall;wood & earth roof	Yes	Yes	NO	Yes	NO	YES	#NULL!	#NULL!	#NULL!	#NULL!	NO	None	None	#NULL!	#NULL!	#NULL!	#NULL!	#NULL!	#NULL!	#NULL!
1381	Ganta-Afeshum	Golea-Genahti	365	Female	10 - 19	Absent	NO	NO	0	None	stone wall;wood & earth roof	Yes	Yes	NO	Yes	NO	YES	#NULL!	#NULL!	#NULL!	#NULL!	NO	None	None	#NULL!	#NULL!	#NULL!	#NULL!	#NULL!	#NULL!	#NULL!
1382	Ganta-Afeshum	Golea-Genahti	366	Male	30+	Absent	NO	NO	0	None	stone walls; wood & earth & corrugated iron roofs	Yes	Yes	NO	Yes	NO	YES	NO	0	0	0	NO	None	None	YES	YES	YES	Traditional	Herbs	Don't know	No/Don't know
1383	Ganta-Afeshum	Golea-Genahti	366	Female	30+	Absent	NO	NO	0	None	stone walls; wood & earth & corrugated iron roofs	Yes	Yes	NO	Yes	NO	YES	#NULL!	#NULL!	#NULL!	#NULL!	NO	None	None	#NULL!	#NULL!	#NULL!	#NULL!	#NULL!	#NULL!	#NULL!
1384	Ganta-Afeshum	Golea-Genahti	366	Female	30+	Absent	NO	NO	0	None	stone walls; wood & earth & corrugated iron roofs	Yes	Yes	NO	Yes	NO	YES	#NULL!	#NULL!	#NULL!	#NULL!	NO	None	None	#NULL!	#NULL!	#NULL!	#NULL!	#NULL!	#NULL!	#NULL!
1385	Ganta-Afeshum	Golea-Genahti	366	Female	10 - 19	Absent	NO	NO	0	None	stone walls; wood & earth & corrugated iron roofs	Yes	Yes	NO	Yes	NO	YES	#NULL!	#NULL!	#NULL!	#NULL!	NO	None	None	#NULL!	#NULL!	#NULL!	#NULL!	#NULL!	#NULL!	#NULL!
1386	Ganta-Afeshum	Golea-Genahti	366	Male	0 - 9	Absent	NO	NO	0	None	stone walls; wood & earth & corrugated iron roofs	Yes	Yes	NO	Yes	NO	YES	#NULL!	#NULL!	#NULL!	#NULL!	NO	None	None	#NULL!	#NULL!	#NULL!	#NULL!	#NULL!	#NULL!	#NULL!
1387	Ganta-Afeshum	Golea-Genahti	366	Male	0 - 9	Absent	NO	NO	0	None	stone walls; wood & earth & corrugated iron roofs	Yes	Yes	NO	Yes	NO	YES	#NULL!	#NULL!	#NULL!	#NULL!	NO	None	None	#NULL!	#NULL!	#NULL!	#NULL!	#NULL!	#NULL!	#NULL!
1388	Ganta-Afeshum	Golea-Genahti	367	Male	30+	Absent	NO	NO	0	None	stone walls; wood & earth & corrugated iron roofs	Yes	Yes	Yes	Yes	NO	YES	Yes	1	0	1	NO	None	None	YES	YES	YES	Traditional	Holly water or mud	Don't know	No/Don't know
1389	Ganta-Afeshum	Golea-Genahti	367	Female	30+	Absent	NO	NO	0	None	stone walls; wood & earth & corrugated iron roofs	Yes	Yes	Yes	Yes	NO	YES	#NULL!	#NULL!	#NULL!	#NULL!	NO	None	None	#NULL!	#NULL!	#NULL!	#NULL!	#NULL!	#NULL!	#NULL!
1390	Ganta-Afeshum	Golea-Genahti	367	Male	10 - 19	Scar	NO	YES	2	Arm	stone walls; wood & earth & corrugated iron roofs	Yes	Yes	Yes	Yes	NO	YES	#NULL!	#NULL!	#NULL!	#NULL!	NO	None	None	#NULL!	#NULL!	#NULL!	#NULL!	#NULL!	#NULL!	#NULL!
1391	Ganta-Afeshum	Golea-Genahti	367	Female	10 - 19	Absent	NO	NO	0	None	stone walls; wood & earth & corrugated iron roofs	Yes	Yes	Yes	Yes	NO	YES	#NULL!	#NULL!	#NULL!	#NULL!	NO	None	None	#NULL!	#NULL!	#NULL!	#NULL!	#NULL!	#NULL!	#NULL!
1392	Ganta-Afeshum	Golea-Genahti	367	Male	10 - 19	Absent	NO	NO	0	None	stone walls; wood & earth & corrugated iron roofs	Yes	Yes	Yes	Yes	NO	YES	#NULL!	#NULL!	#NULL!	#NULL!	NO	None	None	#NULL!	#NULL!	#NULL!	#NULL!	#NULL!	#NULL!	#NULL!
1393	Ganta-Afeshum	Golea-Genahti	368	Male	30+	Absent	NO	NO	0	None	stone wall;wood & earth roof	Yes	Yes	Yes	Yes	YES	YES	Yes	1	1	0	NO	None	None	YES	YES	YES	Traditional	Holly water or mud	Don't know	No/Don't know
1394	Ganta-Afeshum	Golea-Genahti	368	Female	20 - 29	Lesion	YES	NO	1	Cheeks	stone wall;wood & earth roof	Yes	Yes	Yes	Yes	YES	YES	#NULL!	#NULL!	#NULL!	#NULL!	NO	NO	33	#NULL!	#NULL!	#NULL!	#NULL!	#NULL!	#NULL!	#NULL!
1395	Ganta-Afeshum	Golea-Genahti	368	Female	30+	Absent	NO	NO	0	None	stone wall;wood & earth roof	Yes	Yes	Yes	Yes	YES	YES	#NULL!	#NULL!	#NULL!	#NULL!	NO	None	None	#NULL!	#NULL!	#NULL!	#NULL!	#NULL!	#NULL!	#NULL!
1396	Ganta-Afeshum	Golea-Genahti	368	Male	0 - 9	Absent	NO	NO	0	None	stone wall;wood & earth roof	Yes	Yes	Yes	Yes	YES	YES	#NULL!	#NULL!	#NULL!	#NULL!	NO	None	None	#NULL!	#NULL!	#NULL!	#NULL!	#NULL!	#NULL!	#NULL!
1397	Ganta-Afeshum	Golea-Genahti	368	Female	0 - 9	Absent	NO	NO	0	None	stone wall;wood & earth roof	Yes	Yes	Yes	Yes	YES	YES	#NULL!	#NULL!	#NULL!	#NULL!	NO	None	None	#NULL!	#NULL!	#NULL!	#NULL!	#NULL!	#NULL!	#NULL!
1398	Ganta-Afeshum	Golea-Genahti	368	Male	0 - 9	Absent	NO	NO	0	None	stone wall;wood & earth roof	Yes	Yes	Yes	Yes	YES	YES	#NULL!	#NULL!	#NULL!	#NULL!	NO	None	None	#NULL!	#NULL!	#NULL!	#NULL!	#NULL!	#NULL!	#NULL!
1399	Ganta-Afeshum	Golea-Genahti	369	Male	30+	Absent	NO	NO	0	None	stone wall;wood & earth roof	Yes	Yes	Yes	Yes	NO	YES	Yes	3	0	3	NO	None	None	YES	YES	YES	Traditional	Holly water or mud	Don't know	No/Don't know
1400	Ganta-Afeshum	Golea-Genahti	369	Female	30+	Absent	NO	NO	0	None	stone wall;wood & earth roof	Yes	Yes	Yes	Yes	NO	YES	#NULL!	#NULL!	#NULL!	#NULL!	NO	None	None	#NULL!	#NULL!	#NULL!	#NULL!	#NULL!	#NULL!	#NULL!
1401	Ganta-Afeshum	Golea-Genahti	369	Male	20 - 29	Absent	NO	NO	0	None	stone wall;wood & earth roof	Yes	Yes	Yes	Yes	NO	YES	#NULL!	#NULL!	#NULL!	#NULL!	NO	None	None	#NULL!	#NULL!	#NULL!	#NULL!	#NULL!	#NULL!	#NULL!
1402	Ganta-Afeshum	Golea-Genahti	369	Male	20 - 29	Absent	NO	NO	0	None	stone wall;wood & earth roof	Yes	Yes	Yes	Yes	NO	YES	#NULL!	#NULL!	#NULL!	#NULL!	NO	None	None	#NULL!	#NULL!	#NULL!	#NULL!	#NULL!	#NULL!	#NULL!
1403	Ganta-Afeshum	Golea-Genahti	369	Male	10 - 19	Absent	NO	NO	0	None	stone wall;wood & earth roof	Yes	Yes	Yes	Yes	NO	YES	#NULL!	#NULL!	#NULL!	#NULL!	NO	None	None	#NULL!	#NULL!	#NULL!	#NULL!	#NULL!	#NULL!	#NULL!
1404	Ganta-Afeshum	Golea-Genahti	369	Female	10 - 19	Scar	NO	YES	1	Cheeks	stone wall;wood & earth roof	Yes	Yes	Yes	Yes	NO	YES	#NULL!	#NULL!	#NULL!	#NULL!	NO	None	None	#NULL!	#NULL!	#NULL!	#NULL!	#NULL!	#NULL!	#NULL!
1405	Ganta-Afeshum	Golea-Genahti	369	Male	10 - 19	Scar	NO	YES	1	Arm	stone wall;wood & earth roof	Yes	Yes	Yes	Yes	NO	YES	#NULL!	#NULL!	#NULL!	#NULL!	NO	None	None	#NULL!	#NULL!	#NULL!	#NULL!	#NULL!	#NULL!	#NULL!
1406	Ganta-Afeshum	Golea-Genahti	369	Female	10 - 19	Scar	NO	YES	1	Cheeks	stone wall;wood & earth roof	Yes	Yes	Yes	Yes	NO	YES	#NULL!	#NULL!	#NULL!	#NULL!	NO	None	None	#NULL!	#NULL!	#NULL!	#NULL!	#NULL!	#NULL!	#NULL!
1407	Ganta-Afeshum	Golea-Genahti	369	Male	30+	Absent	NO	NO	0	None	stone wall;wood & earth roof	Yes	Yes	Yes	Yes	NO	YES	#NULL!	#NULL!	#NULL!	#NULL!	NO	None	None	#NULL!	#NULL!	#NULL!	#NULL!	#NULL!	#NULL!	#NULL!
1408	Ganta-Afeshum	Golea-Genahti	369	Female	0 - 9	Absent	NO	NO	0	None	stone wall;wood & earth roof	Yes	Yes	Yes	Yes	NO	YES	#NULL!	#NULL!	#NULL!	#NULL!	NO	None	None	#NULL!	#NULL!	#NULL!	#NULL!	#NULL!	#NULL!	#NULL!
1409	Ganta-Afeshum	Golea-Genahti	370	Male	30+	Absent	NO	NO	0	None	stone wall;wood & earth roof	Yes	Yes	Yes	Yes	YES	YES	Yes	2	0	2	NO	None	None	YES	YES	YES	Traditional	Holly water or mud	Genetic	No/Don't know
1410	Ganta-Afeshum	Golea-Genahti	370	Female	30+	Absent	NO	NO	0	None	stone wall;wood & earth roof	Yes	Yes	Yes	Yes	YES	YES	#NULL!	#NULL!	#NULL!	#NULL!	NO	None	None	#NULL!	#NULL!	#NULL!	#NULL!	#NULL!	#NULL!	#NULL!
1411	Ganta-Afeshum	Golea-Genahti	370	Male	20 - 29	Absent	NO	NO	0	None	stone wall;wood & earth roof	Yes	Yes	Yes	Yes	YES	YES	#NULL!	#NULL!	#NULL!	#NULL!	NO	None	None	#NULL!	#NULL!	#NULL!	#NULL!	#NULL!	#NULL!	#NULL!
1412	Ganta-Afeshum	Golea-Genahti	370	Female	10 - 19	Absent	NO	NO	0	None	stone wall;wood & earth roof	Yes	Yes	Yes	Yes	YES	YES	#NULL!	#NULL!	#NULL!	#NULL!	NO	None	None	#NULL!	#NULL!	#NULL!	#NULL!	#NULL!	#NULL!	#NULL!
1413	Ganta-Afeshum	Golea-Genahti	370	Female	20 - 29	Absent	NO	NO	0	None	stone wall;wood & earth roof	Yes	Yes	Yes	Yes	YES	YES	#NULL!	#NULL!	#NULL!	#NULL!	NO	None	None	#NULL!	#NULL!	#NULL!	#NULL!	#NULL!	#NULL!	#NULL!
1414	Ganta-Afeshum	Golea-Genahti	370	Male	10 - 19	Scar	NO	YES	1	Arm	stone wall;wood & earth roof	Yes	Yes	Yes	Yes	YES	YES	#NULL!	#NULL!	#NULL!	#NULL!	NO	None	None	#NULL!	#NULL!	#NULL!	#NULL!	#NULL!	#NULL!	#NULL!
1415	Ganta-Afeshum	Golea-Genahti	370	Male	10 - 19	Scar	NO	YES	1	Arm	stone wall;wood & earth roof	Yes	Yes	Yes	Yes	YES	YES	#NULL!	#NULL!	#NULL!	#NULL!	NO	None	None	#NULL!	#NULL!	#NULL!	#NULL!	#NULL!	#NULL!	#NULL!
1416	Ganta-Afeshum	Golea-Genahti	371	Male	30+	Absent	NO	NO	0	None	stone wall;wood & earth roof	Yes	Yes	Yes	Yes	YES	YES	Yes	3	0	3	NO	None	None	YES	YES	YES	Traditional	Holly water or mud	Genetic	No/Don't know
1417	Ganta-Afeshum	Golea-Genahti	371	Female	30+	Scar	NO	YES	1	Ear lobes	stone wall;wood & earth roof	Yes	Yes	Yes	Yes	YES	YES	#NULL!	#NULL!	#NULL!	#NULL!	NO	None	None	#NULL!	#NULL!	#NULL!	#NULL!	#NULL!	#NULL!	#NULL!
1418	Ganta-Afeshum	Golea-Genahti	371	Male	20 - 29	Absent	NO	NO	0	None	stone wall;wood & earth roof	Yes	Yes	Yes	Yes	YES	YES	#NULL!	#NULL!	#NULL!	#NULL!	NO	None	None	#NULL!	#NULL!	#NULL!	#NULL!	#NULL!	#NULL!	#NULL!
1419	Ganta-Afeshum	Golea-Genahti	371	Female	20 - 29	Absent	NO	NO	0	None	stone wall;wood & earth roof	Yes	Yes	Yes	Yes	YES	YES	#NULL!	#NULL!	#NULL!	#NULL!	NO	None	None	#NULL!	#NULL!	#NULL!	#NULL!	#NULL!	#NULL!	#NULL!
1420	Ganta-Afeshum	Golea-Genahti	371	Female	10 - 19	Scar	NO	YES	1	Ear lobes	stone wall;wood & earth roof	Yes	Yes	Yes	Yes	YES	YES	#NULL!	#NULL!	#NULL!	#NULL!	NO	None	None	#NULL!	#NULL!	#NULL!	#NULL!	#NULL!	#NULL!	#NULL!
1421	Ganta-Afeshum	Golea-Genahti	371	Male	10 - 19	Scar	NO	YES	2	Leg	stone wall;wood & earth roof	Yes	Yes	Yes	Yes	YES	YES	#NULL!	#NULL!	#NULL!	#NULL!	NO	None	None	#NULL!	#NULL!	#NULL!	#NULL!	#NULL!	#NULL!	#NULL!
1422	Ganta-Afeshum	Golea-Genahti	371	Male	0 - 9	Absent	NO	NO	0	None	stone wall;wood & earth roof	Yes	Yes	Yes	Yes	YES	YES	#NULL!	#NULL!	#NULL!	#NULL!	NO	None	None	#NULL!	#NULL!	#NULL!	#NULL!	#NULL!	#NULL!	#NULL!
1423	Ganta-Afeshum	Golea-Genahti	372	Male	30+	Absent	NO	NO	0	None	stone wall;wood & earth roof	Yes	Yes	Yes	NO	NO	YES	NO	0	0	0	NO	None	None	YES	YES	YES	Traditional	Herbs	Genetic	No/Don't know
1424	Ganta-Afeshum	Golea-Genahti	372	Female	30+	Absent	NO	NO	0	None	stone wall;wood & earth roof	Yes	Yes	Yes	NO	NO	YES	#NULL!	#NULL!	#NULL!	#NULL!	NO	None	None	#NULL!	#NULL!	#NULL!	#NULL!	#NULL!	#NULL!	#NULL!
1425	Ganta-Afeshum	Golea-Genahti	373	Male	30+	Absent	NO	NO	0	None	stone wall;wood & earth roof	Yes	Yes	Yes	Yes	YES	YES	Yes	1	0	1	NO	None	None	YES	YES	YES	Traditional	Holly water or mud	Don't know	No/Don't know
1426	Ganta-Afeshum	Golea-Genahti	373	Female	30+	Absent	NO	NO	0	None	stone wall;wood & earth roof	Yes	Yes	Yes	Yes	YES	YES	#NULL!	#NULL!	#NULL!	#NULL!	NO	None	None	#NULL!	#NULL!	#NULL!	#NULL!	#NULL!	#NULL!	#NULL!
1427	Ganta-Afeshum	Golea-Genahti	373	Male	20 - 29	Absent	NO	NO	0	None	stone wall;wood & earth roof	Yes	Yes	Yes	Yes	YES	YES	#NULL!	#NULL!	#NULL!	#NULL!	NO	None	None	#NULL!	#NULL!	#NULL!	#NULL!	#NULL!	#NULL!	#NULL!
1428	Ganta-Afeshum	Golea-Genahti	373	Male	10 - 19	Scar	NO	YES	1	Cheeks	stone wall;wood & earth roof	Yes	Yes	Yes	Yes	YES	YES	#NULL!	#NULL!	#NULL!	#NULL!	NO	None	None	#NULL!	#NULL!	#NULL!	#NULL!	#NULL!	#NULL!	#NULL!
1429	Ganta-Afeshum	Golea-Genahti	373	Male	10 - 19	Absent	NO	NO	0	None	stone wall;wood & earth roof	Yes	Yes	Yes	Yes	YES	YES	#NULL!	#NULL!	#NULL!	#NULL!	NO	None	None	#NULL!	#NULL!	#NULL!	#NULL!	#NULL!	#NULL!	#NULL!
1430	Ganta-Afeshum	Golea-Genahti	373	Male	10 - 19	Absent	NO	NO	0	None	stone wall;wood & earth roof	Yes	Yes	Yes	Yes	YES	YES	#NULL!	#NULL!	#NULL!	#NULL!	NO	None	None	#NULL!	#NULL!	#NULL!	#NULL!	#NULL!	#NULL!	#NULL!
1431	Ganta-Afeshum	Golea-Genahti	373	Male	0 - 9	Absent	NO	NO	0	None	stone wall;wood & earth roof	Yes	Yes	Yes	Yes	YES	YES	#NULL!	#NULL!	#NULL!	#NULL!	NO	None	None	#NULL!	#NULL!	#NULL!	#NULL!	#NULL!	#NULL!	#NULL!
1432	Ganta-Afeshum	Golea-Genahti	373	Male	0 - 9	Absent	NO	NO	0	None	stone wall;wood & earth roof	Yes	Yes	Yes	Yes	YES	YES	#NULL!	#NULL!	#NULL!	#NULL!	NO	None	None	#NULL!	#NULL!	#NULL!	#NULL!	#NULL!	#NULL!	#NULL!
1433	Ganta-Afeshum	Golea-Genahti	373	Female	30+	Absent	NO	NO	0	None	stone wall;wood & earth roof	Yes	Yes	Yes	Yes	YES	YES	#NULL!	#NULL!	#NULL!	#NULL!	NO	None	None	#NULL!	#NULL!	#NULL!	#NULL!	#NULL!	#NULL!	#NULL!
1434	Ganta-Afeshum	Golea-Genahti	374	Female	30+	Absent	NO	NO	0	None	stone wall;wood & earth roof	Yes	Yes	Yes	Yes	NO	YES	Yes	2	1	1	NO	None	None	YES	YES	YES	Traditional	Holly water or mud	Don't know	No/Don't know
1435	Ganta-Afeshum	Golea-Genahti	374	Female	20 - 29	Scar	NO	YES	1	Arm	stone wall;wood & earth roof	Yes	Yes	Yes	Yes	NO	YES	#NULL!	#NULL!	#NULL!	#NULL!	NO	None	None	#NULL!	#NULL!	#NULL!	#NULL!	#NULL!	#NULL!	#NULL!
1436	Ganta-Afeshum	Golea-Genahti	374	Female	10 - 19	Absent	NO	NO	0	None	stone wall;wood & earth roof	Yes	Yes	Yes	Yes	NO	YES	#NULL!	#NULL!	#NULL!	#NULL!	NO	None	None	#NULL!	#NULL!	#NULL!	#NULL!	#NULL!	#NULL!	#NULL!
1437	Ganta-Afeshum	Golea-Genahti	374	Male	0 - 9	Absent	NO	NO	0	None	stone wall;wood & earth roof	Yes	Yes	Yes	Yes	NO	YES	#NULL!	#NULL!	#NULL!	#NULL!	NO	None	None	#NULL!	#NULL!	#NULL!	#NULL!	#NULL!	#NULL!	#NULL!
1438	Ganta-Afeshum	Golea-Genahti	374	Male	0 - 9	Lesion	YES	NO	1	Cheeks	stone wall;wood & earth roof	Yes	Yes	Yes	Yes	NO	YES	#NULL!	#NULL!	#NULL!	#NULL!	NO	NO	12	#NULL!	#NULL!	#NULL!	#NULL!	#NULL!	#NULL!	#NULL!
1439	Ganta-Afeshum	Golea-Genahti	375	Male	30+	Absent	NO	NO	0	None	stone wall;wood & earth roof	Yes	Yes	Yes	Yes	YES	YES	Yes	2	0	2	NO	None	None	YES	YES	YES	Traditional	Holly water or mud	Don't know	No/Don't know
1440	Ganta-Afeshum	Golea-Genahti	375	Female	30+	Scar	NO	YES	1	Arm	stone wall;wood & earth roof	Yes	Yes	Yes	Yes	YES	YES	#NULL!	#NULL!	#NULL!	#NULL!	NO	None	None	#NULL!	#NULL!	#NULL!	#NULL!	#NULL!	#NULL!	#NULL!
1441	Ganta-Afeshum	Golea-Genahti	375	Female	10 - 19	Absent	NO	NO	0	None	stone wall;wood & earth roof	Yes	Yes	Yes	Yes	YES	YES	#NULL!	#NULL!	#NULL!	#NULL!	NO	None	None	#NULL!	#NULL!	#NULL!	#NULL!	#NULL!	#NULL!	#NULL!
1442	Ganta-Afeshum	Golea-Genahti	375	Female	10 - 19	Scar	NO	YES	1	Arm	stone wall;wood & earth roof	Yes	Yes	Yes	Yes	YES	YES	#NULL!	#NULL!	#NULL!	#NULL!	NO	None	None	#NULL!	#NULL!	#NULL!	#NULL!	#NULL!	#NULL!	#NULL!
1443	Ganta-Afeshum	Golea-Genahti	375	Male	10 - 19	Absent	NO	NO	0	None	stone wall;wood & earth roof	Yes	Yes	Yes	Yes	YES	YES	#NULL!	#NULL!	#NULL!	#NULL!	NO	None	None	#NULL!	#NULL!	#NULL!	#NULL!	#NULL!	#NULL!	#NULL!
1444	Ganta-Afeshum	Golea-Genahti	375	Male	0 - 9	Absent	NO	NO	0	None	stone wall;wood & earth roof	Yes	Yes	Yes	Yes	YES	YES	#NULL!	#NULL!	#NULL!	#NULL!	NO	None	None	#NULL!	#NULL!	#NULL!	#NULL!	#NULL!	#NULL!	#NULL!
1445	Ganta-Afeshum	Golea-Genahti	375	Male	0 - 9	Absent	NO	NO	0	None	stone wall;wood & earth roof	Yes	Yes	Yes	Yes	YES	YES	#NULL!	#NULL!	#NULL!	#NULL!	NO	None	None	#NULL!	#NULL!	#NULL!	#NULL!	#NULL!	#NULL!	#NULL!
1446	Ganta-Afeshum	Golea-Genahti	375	Male	0 - 9	Absent	NO	NO	0	None	stone wall;wood & earth roof	Yes	Yes	Yes	Yes	YES	YES	#NULL!	#NULL!	#NULL!	#NULL!	NO	None	None	#NULL!	#NULL!	#NULL!	#NULL!	#NULL!	#NULL!	#NULL!
1447	Ganta-Afeshum	Golea-Genahti	375	Female	0 - 9	Absent	NO	NO	0	None	stone wall;wood & earth roof	Yes	Yes	Yes	Yes	YES	YES	#NULL!	#NULL!	#NULL!	#NULL!	NO	None	None	#NULL!	#NULL!	#NULL!	#NULL!	#NULL!	#NULL!	#NULL!
1448	Ganta-Afeshum	Golea-Genahti	376	Male	30+	Absent	NO	NO	0	None	stone wall;wood & earth roof	Yes	NO	Yes	Yes	NO	YES	Yes	1	0	1	NO	None	None	YES	YES	YES	Traditional	Holly water or mud	Don't know	No/Don't know
1449	Ganta-Afeshum	Golea-Genahti	376	Female	30+	Absent	NO	NO	0	None	stone wall;wood & earth roof	Yes	NO	Yes	Yes	NO	YES	#NULL!	#NULL!	#NULL!	#NULL!	NO	None	None	#NULL!	#NULL!	#NULL!	#NULL!	#NULL!	#NULL!	#NULL!
1450	Ganta-Afeshum	Golea-Genahti	376	Female	20 - 29	Scar	NO	YES	1	Cheeks	stone wall;wood & earth roof	Yes	NO	Yes	Yes	NO	YES	#NULL!	#NULL!	#NULL!	#NULL!	NO	None	None	#NULL!	#NULL!	#NULL!	#NULL!	#NULL!	#NULL!	#NULL!
1451	Ganta-Afeshum	Golea-Genahti	376	Male	20 - 29	Absent	NO	NO	0	None	stone wall;wood & earth roof	Yes	NO	Yes	Yes	NO	YES	#NULL!	#NULL!	#NULL!	#NULL!	NO	None	None	#NULL!	#NULL!	#NULL!	#NULL!	#NULL!	#NULL!	#NULL!
1452	Ganta-Afeshum	Golea-Genahti	377	Male	30+	Absent	NO	NO	0	None	stone wall;wood & earth roof	Yes	NO	Yes	Yes	NO	YES	NO	0	0	0	NO	None	None	YES	YES	YES	Traditional	Herbs	Don't know	No/Don't know
1453	Ganta-Afeshum	Golea-Genahti	378	Male	20 - 29	Absent	NO	NO	0	None	stone wall;wood & earth roof	Yes	NO	Yes	NO	NO	YES	NO	0	0	0	NO	None	None	YES	YES	YES	Traditional	Herbs	Don't know	No/Don't know
1454	Ganta-Afeshum	Golea-Genahti	378	Female	10 - 19	Absent	NO	NO	0	None	stone wall;wood & earth roof	Yes	NO	Yes	NO	NO	YES	#NULL!	#NULL!	#NULL!	#NULL!	NO	None	None	#NULL!	#NULL!	#NULL!	#NULL!	#NULL!	#NULL!	#NULL!
1455	Ganta-Afeshum	Golea-Genahti	378	Male	10 - 19	Absent	NO	NO	0	None	stone wall;wood & earth roof	Yes	NO	Yes	NO	NO	YES	#NULL!	#NULL!	#NULL!	#NULL!	NO	None	None	#NULL!	#NULL!	#NULL!	#NULL!	#NULL!	#NULL!	#NULL!
1456	Ganta-Afeshum	Golea-Genahti	379	Female	30+	Absent	NO	NO	0	None	stone wall;wood & earth roof	Yes	Yes	Yes	Yes	NO	YES	Yes	1	0	1	NO	None	None	YES	YES	YES	Traditional	Holly water or mud	Don't know	No/Don't know
1457	Ganta-Afeshum	Golea-Genahti	379	Male	20 - 29	Scar	NO	YES	1	Arm	stone wall;wood & earth roof	Yes	Yes	Yes	Yes	NO	YES	#NULL!	#NULL!	#NULL!	#NULL!	NO	None	None	#NULL!	#NULL!	#NULL!	#NULL!	#NULL!	#NULL!	#NULL!
1458	Ganta-Afeshum	Golea-Genahti	380	Male	30+	Scar	NO	YES	1	Nose	stone wall;wood & earth roof	Yes	NO	Yes	Yes	NO	YES	Yes	1	0	1	NO	None	None	YES	YES	YES	Traditional	Holly water or mud	Don't know	No/Don't know
1459	Ganta-Afeshum	Golea-Genahti	380	Female	30+	Absent	NO	NO	0	None	stone wall;wood & earth roof	Yes	NO	Yes	Yes	NO	YES	#NULL!	#NULL!	#NULL!	#NULL!	NO	None	None	#NULL!	#NULL!	#NULL!	#NULL!	#NULL!	#NULL!	#NULL!
1460	Ganta-Afeshum	Golea-Genahti	380	Female	20 - 29	Absent	NO	NO	0	None	stone wall;wood & earth roof	Yes	NO	Yes	Yes	NO	YES	#NULL!	#NULL!	#NULL!	#NULL!	NO	None	None	#NULL!	#NULL!	#NULL!	#NULL!	#NULL!	#NULL!	#NULL!
1461	Ganta-Afeshum	Golea-Genahti	380	Male	20 - 29	Absent	NO	NO	0	None	stone wall;wood & earth roof	Yes	NO	Yes	Yes	NO	YES	#NULL!	#NULL!	#NULL!	#NULL!	NO	None	None	#NULL!	#NULL!	#NULL!	#NULL!	#NULL!	#NULL!	#NULL!
1462	Ganta-Afeshum	Golea-Genahti	381	Female	30+	Absent	NO	NO	0	None	stone wall;wood & earth roof	NO	NO	Yes	Yes	NO	YES	NO	0	0	0	NO	None	None	YES	YES	YES	Traditional	Herbs	Don't know	No/Don't know
1463	Ganta-Afeshum	Golea-Genahti	381	Female	10 - 19	Absent	NO	NO	0	None	stone wall;wood & earth roof	NO	NO	Yes	Yes	NO	YES	#NULL!	#NULL!	#NULL!	#NULL!	NO	None	None	#NULL!	#NULL!	#NULL!	#NULL!	#NULL!	#NULL!	#NULL!
1464	Ganta-Afeshum	Golea-Genahti	381	Female	10 - 19	Absent	NO	NO	0	None	stone wall;wood & earth roof	NO	NO	Yes	Yes	NO	YES	#NULL!	#NULL!	#NULL!	#NULL!	NO	None	None	#NULL!	#NULL!	#NULL!	#NULL!	#NULL!	#NULL!	#NULL!
1465	Ganta-Afeshum	Golea-Genahti	381	Male	0 - 9	Absent	NO	NO	0	None	stone wall;wood & earth roof	NO	NO	Yes	Yes	NO	YES	#NULL!	#NULL!	#NULL!	#NULL!	NO	None	None	#NULL!	#NULL!	#NULL!	#NULL!	#NULL!	#NULL!	#NULL!
1466	Ganta-Afeshum	Golea-Genahti	381	Female	0 - 9	Absent	NO	NO	0	None	stone wall;wood & earth roof	NO	NO	Yes	Yes	NO	YES	#NULL!	#NULL!	#NULL!	#NULL!	NO	None	None	#NULL!	#NULL!	#NULL!	#NULL!	#NULL!	#NULL!	#NULL!
1467	Ganta-Afeshum	Golea-Genahti	381	Female	30+	Absent	NO	NO	0	None	stone wall;wood & earth roof	NO	NO	Yes	Yes	NO	YES	#NULL!	#NULL!	#NULL!	#NULL!	NO	None	None	#NULL!	#NULL!	#NULL!	#NULL!	#NULL!	#NULL!	#NULL!
1468	Ganta-Afeshum	Golea-Genahti	381	Male	30+	Absent	NO	NO	0	None	stone wall;wood & earth roof	NO	NO	Yes	Yes	NO	YES	#NULL!	#NULL!	#NULL!	#NULL!	NO	None	None	#NULL!	#NULL!	#NULL!	#NULL!	#NULL!	#NULL!	#NULL!
1469	Ganta-Afeshum	Golea-Genahti	382	Male	30+	Absent	NO	NO	0	None	stone wall;wood & earth roof	NO	NO	NO	Yes	NO	YES	Yes	4	0	4	NO	None	None	YES	YES	YES	Traditional	Holly water or mud	Don't know	No/Don't know
1470	Ganta-Afeshum	Golea-Genahti	382	Female	30+	Scar	NO	YES	1	Arm	stone wall;wood & earth roof	NO	NO	NO	Yes	NO	YES	#NULL!	#NULL!	#NULL!	#NULL!	NO	None	None	#NULL!	#NULL!	#NULL!	#NULL!	#NULL!	#NULL!	#NULL!
1471	Ganta-Afeshum	Golea-Genahti	382	Male	10 - 19	Absent	NO	NO	0	None	stone wall;wood & earth roof	NO	NO	NO	Yes	NO	YES	#NULL!	#NULL!	#NULL!	#NULL!	NO	None	None	#NULL!	#NULL!	#NULL!	#NULL!	#NULL!	#NULL!	#NULL!
1472	Ganta-Afeshum	Golea-Genahti	382	Female	10 - 19	Scar	NO	YES	1	Cheeks	stone wall;wood & earth roof	NO	NO	NO	Yes	NO	YES	#NULL!	#NULL!	#NULL!	#NULL!	NO	None	None	#NULL!	#NULL!	#NULL!	#NULL!	#NULL!	#NULL!	#NULL!
1473	Ganta-Afeshum	Golea-Genahti	382	Male	10 - 19	Scar	NO	YES	1	Arm	stone wall;wood & earth roof	NO	NO	NO	Yes	NO	YES	#NULL!	#NULL!	#NULL!	#NULL!	NO	None	None	#NULL!	#NULL!	#NULL!	#NULL!	#NULL!	#NULL!	#NULL!
1474	Ganta-Afeshum	Golea-Genahti	382	Female	20 - 29	Scar	NO	YES	1	Nose	stone wall;wood & earth roof	NO	NO	NO	Yes	NO	YES	#NULL!	#NULL!	#NULL!	#NULL!	NO	None	None	#NULL!	#NULL!	#NULL!	#NULL!	#NULL!	#NULL!	#NULL!
1475	Ganta-Afeshum	Golea-Genahti	382	Male	10 - 19	Absent	NO	NO	0	None	stone wall;wood & earth roof	NO	NO	NO	Yes	NO	YES	#NULL!	#NULL!	#NULL!	#NULL!	NO	None	None	#NULL!	#NULL!	#NULL!	#NULL!	#NULL!	#NULL!	#NULL!
1476	Ganta-Afeshum	Golea-Genahti	382	Female	0 - 9	Absent	NO	NO	0	None	stone wall;wood & earth roof	NO	NO	NO	Yes	NO	YES	#NULL!	#NULL!	#NULL!	#NULL!	NO	None	None	#NULL!	#NULL!	#NULL!	#NULL!	#NULL!	#NULL!	#NULL!
1477	Ganta-Afeshum	Golea-Genahti	382	Female	0 - 9	Absent	NO	NO	0	None	stone wall;wood & earth roof	NO	NO	NO	Yes	NO	YES	#NULL!	#NULL!	#NULL!	#NULL!	NO	None	None	#NULL!	#NULL!	#NULL!	#NULL!	#NULL!	#NULL!	#NULL!
1478	Ganta-Afeshum	Golea-Genahti	383	Male	30+	Absent	NO	NO	0	None	stone wall;wood & earth roof	NO	NO	NO	Yes	NO	YES	NO	0	0	0	NO	None	None	YES	YES	YES	Traditional	Herbs	Don't know	No/Don't know
1479	Ganta-Afeshum	Golea-Genahti	383	Female	30+	Absent	NO	NO	0	None	stone wall;wood & earth roof	NO	NO	NO	Yes	NO	YES	#NULL!	#NULL!	#NULL!	#NULL!	NO	None	None	#NULL!	#NULL!	#NULL!	#NULL!	#NULL!	#NULL!	#NULL!
1480	Ganta-Afeshum	Golea-Genahti	383	Male	20 - 29	Absent	NO	NO	0	None	stone wall;wood & earth roof	NO	NO	NO	Yes	NO	YES	#NULL!	#NULL!	#NULL!	#NULL!	NO	None	None	#NULL!	#NULL!	#NULL!	#NULL!	#NULL!	#NULL!	#NULL!
1481	Ganta-Afeshum	Golea-Genahti	383	Male	10 - 19	Absent	NO	NO	0	None	stone wall;wood & earth roof	NO	NO	NO	Yes	NO	YES	#NULL!	#NULL!	#NULL!	#NULL!	NO	None	None	#NULL!	#NULL!	#NULL!	#NULL!	#NULL!	#NULL!	#NULL!
1482	Ganta-Afeshum	Golea-Genahti	383	Male	10 - 19	Absent	NO	NO	0	None	stone wall;wood & earth roof	NO	NO	NO	Yes	NO	YES	#NULL!	#NULL!	#NULL!	#NULL!	NO	None	None	#NULL!	#NULL!	#NULL!	#NULL!	#NULL!	#NULL!	#NULL!
1483	Ganta-Afeshum	Golea-Genahti	383	Male	10 - 19	Absent	NO	NO	0	None	stone wall;wood & earth roof	NO	NO	NO	Yes	NO	YES	#NULL!	#NULL!	#NULL!	#NULL!	NO	None	None	#NULL!	#NULL!	#NULL!	#NULL!	#NULL!	#NULL!	#NULL!
1484	Ganta-Afeshum	Golea-Genahti	383	Female	0 - 9	Absent	NO	NO	0	None	stone wall;wood & earth roof	NO	NO	NO	Yes	NO	YES	#NULL!	#NULL!	#NULL!	#NULL!	NO	None	None	#NULL!	#NULL!	#NULL!	#NULL!	#NULL!	#NULL!	#NULL!
1485	Ganta-Afeshum	Golea-Genahti	383	Male	0 - 9	Absent	NO	NO	0	None	stone wall;wood & earth roof	NO	NO	NO	Yes	NO	YES	#NULL!	#NULL!	#NULL!	#NULL!	NO	None	None	#NULL!	#NULL!	#NULL!	#NULL!	#NULL!	#NULL!	#NULL!
1486	Ganta-Afeshum	Golea-Genahti	384	Male	30+	Lesion	YES	NO	2	Cheeks	stone wall;wood & earth roof	NO	NO	NO	Yes	NO	YES	Yes	1	1	0	NO	NO	33	YES	YES	YES	Traditional	Herbs	Don't know	No/Don't know
1487	Ganta-Afeshum	Golea-Genahti	384	Male	20 - 29	Absent	NO	NO	0	None	stone wall;wood & earth roof	NO	NO	NO	Yes	NO	YES	#NULL!	#NULL!	#NULL!	#NULL!	NO	None	None	#NULL!	#NULL!	#NULL!	#NULL!	#NULL!	#NULL!	#NULL!
1488	Ganta-Afeshum	Golea-Genahti	384	Male	20 - 29	Absent	NO	NO	0	None	stone wall;wood & earth roof	NO	NO	NO	Yes	NO	YES	#NULL!	#NULL!	#NULL!	#NULL!	NO	None	None	#NULL!	#NULL!	#NULL!	#NULL!	#NULL!	#NULL!	#NULL!
1489	Ganta-Afeshum	Golea-Genahti	384	Female	20 - 29	Absent	NO	NO	0	None	stone wall;wood & earth roof	NO	NO	NO	Yes	NO	YES	#NULL!	#NULL!	#NULL!	#NULL!	NO	None	None	#NULL!	#NULL!	#NULL!	#NULL!	#NULL!	#NULL!	#NULL!
1490	Ganta-Afeshum	Golea-Genahti	384	Female	20 - 29	Absent	NO	NO	0	None	stone wall;wood & earth roof	NO	NO	NO	Yes	NO	YES	#NULL!	#NULL!	#NULL!	#NULL!	NO	None	None	#NULL!	#NULL!	#NULL!	#NULL!	#NULL!	#NULL!	#NULL!
1491	Ganta-Afeshum	Golea-Genahti	384	Male	10 - 19	Absent	NO	NO	0	None	stone wall;wood & earth roof	NO	NO	NO	Yes	NO	YES	#NULL!	#NULL!	#NULL!	#NULL!	NO	None	None	#NULL!	#NULL!	#NULL!	#NULL!	#NULL!	#NULL!	#NULL!
1492	Ganta-Afeshum	Golea-Genahti	385	Male	30+	Absent	NO	NO	0	None	stone wall;wood & earth roof	Yes	NO	NO	Yes	NO	YES	Yes	1	0	1	NO	None	None	YES	YES	YES	Traditional	Holly water or mud	Don't know	No/Don't know
1493	Ganta-Afeshum	Golea-Genahti	385	Female	20 - 29	Absent	NO	NO	0	None	stone wall;wood & earth roof	Yes	NO	NO	Yes	NO	YES	#NULL!	#NULL!	#NULL!	#NULL!	NO	None	None	#NULL!	#NULL!	#NULL!	#NULL!	#NULL!	#NULL!	#NULL!
1494	Ganta-Afeshum	Golea-Genahti	385	Female	30+	Absent	NO	NO	0	None	stone wall;wood & earth roof	Yes	NO	NO	Yes	NO	YES	#NULL!	#NULL!	#NULL!	#NULL!	NO	None	None	#NULL!	#NULL!	#NULL!	#NULL!	#NULL!	#NULL!	#NULL!
1495	Ganta-Afeshum	Golea-Genahti	385	Female	20 - 29	Scar	NO	YES	1	Cheeks	stone wall;wood & earth roof	Yes	NO	NO	Yes	NO	YES	#NULL!	#NULL!	#NULL!	#NULL!	NO	None	None	#NULL!	#NULL!	#NULL!	#NULL!	#NULL!	#NULL!	#NULL!
1496	Ganta-Afeshum	Golea-Genahti	385	Female	0 - 9	Absent	NO	NO	0	None	stone wall;wood & earth roof	Yes	NO	NO	Yes	NO	YES	#NULL!	#NULL!	#NULL!	#NULL!	NO	None	None	#NULL!	#NULL!	#NULL!	#NULL!	#NULL!	#NULL!	#NULL!
1497	Ganta-Afeshum	Golea-Genahti	385	Female	0 - 9	Absent	NO	NO	0	None	stone wall;wood & earth roof	Yes	NO	NO	Yes	NO	YES	#NULL!	#NULL!	#NULL!	#NULL!	NO	None	None	#NULL!	#NULL!	#NULL!	#NULL!	#NULL!	#NULL!	#NULL!
1498	Ganta-Afeshum	Golea-Genahti	386	Male	30+	Absent	NO	NO	0	None	stone wall;wood & earth roof	Yes	NO	NO	Yes	NO	YES	NO	0	0	0	NO	None	None	YES	YES	YES	Traditional	Herbs	Don't know	No/Don't know
1499	Ganta-Afeshum	Golea-Genahti	386	Female	30+	Absent	NO	NO	0	None	stone wall;wood & earth roof	Yes	NO	NO	Yes	NO	YES	#NULL!	#NULL!	#NULL!	#NULL!	NO	None	None	#NULL!	#NULL!	#NULL!	#NULL!	#NULL!	#NULL!	#NULL!
1500	Ganta-Afeshum	Golea-Genahti	386	Male	0 - 9	Absent	NO	NO	0	None	stone wall;wood & earth roof	Yes	NO	NO	Yes	NO	YES	#NULL!	#NULL!	#NULL!	#NULL!	NO	None	None	#NULL!	#NULL!	#NULL!	#NULL!	#NULL!	#NULL!	#NULL!
1501	Ganta-Afeshum	Golea-Genahti	386	Male	0 - 9	Absent	NO	NO	0	None	stone wall;wood & earth roof	Yes	NO	NO	Yes	NO	YES	#NULL!	#NULL!	#NULL!	#NULL!	NO	None	None	#NULL!	#NULL!	#NULL!	#NULL!	#NULL!	#NULL!	#NULL!
1502	Ganta-Afeshum	Golea-Genahti	386	Male	10 - 19	Absent	NO	NO	0	None	stone wall;wood & earth roof	Yes	NO	NO	Yes	NO	YES	#NULL!	#NULL!	#NULL!	#NULL!	NO	None	None	#NULL!	#NULL!	#NULL!	#NULL!	#NULL!	#NULL!	#NULL!
1503	Ganta-Afeshum	Golea-Genahti	387	Male	30+	Absent	NO	NO	0	None	stone wall;wood & earth roof	Yes	NO	NO	Yes	NO	YES	NO	0	0	0	NO	None	None	YES	YES	YES	Traditional	Herbs	Don't know	No/Don't know
1504	Ganta-Afeshum	Golea-Genahti	387	Female	30+	Absent	NO	NO	0	None	stone wall;wood & earth roof	Yes	NO	NO	Yes	NO	YES	#NULL!	#NULL!	#NULL!	#NULL!	NO	None	None	#NULL!	#NULL!	#NULL!	#NULL!	#NULL!	#NULL!	#NULL!
1505	Ganta-Afeshum	Golea-Genahti	387	Female	10 - 19	Absent	NO	NO	0	None	stone wall;wood & earth roof	Yes	NO	NO	Yes	NO	YES	#NULL!	#NULL!	#NULL!	#NULL!	NO	None	None	#NULL!	#NULL!	#NULL!	#NULL!	#NULL!	#NULL!	#NULL!
1506	Ganta-Afeshum	Golea-Genahti	388	Female	30+	Absent	NO	NO	0	None	stone wall;wood & earth roof	Yes	NO	NO	Yes	NO	YES	NO	0	0	0	NO	None	None	YES	YES	YES	Traditional	Herbs	Don't know	No/Don't know
1507	Ganta-Afeshum	Golea-Genahti	388	Female	10 - 19	Absent	NO	NO	0	None	stone wall;wood & earth roof	Yes	NO	NO	Yes	NO	YES	#NULL!	#NULL!	#NULL!	#NULL!	NO	None	None	#NULL!	#NULL!	#NULL!	#NULL!	#NULL!	#NULL!	#NULL!
1508	Ganta-Afeshum	Golea-Genahti	388	Male	10 - 19	Absent	NO	NO	0	None	stone wall;wood & earth roof	Yes	NO	NO	Yes	NO	YES	#NULL!	#NULL!	#NULL!	#NULL!	NO	None	None	#NULL!	#NULL!	#NULL!	#NULL!	#NULL!	#NULL!	#NULL!
1509	Ganta-Afeshum	Golea-Genahti	388	Male	10 - 19	Absent	NO	NO	0	None	stone wall;wood & earth roof	Yes	NO	NO	Yes	NO	YES	#NULL!	#NULL!	#NULL!	#NULL!	NO	None	None	#NULL!	#NULL!	#NULL!	#NULL!	#NULL!	#NULL!	#NULL!
1510	Ganta-Afeshum	Golea-Genahti	388	Female	10 - 19	Absent	NO	NO	0	None	stone wall;wood & earth roof	Yes	NO	NO	Yes	NO	YES	#NULL!	#NULL!	#NULL!	#NULL!	NO	None	None	#NULL!	#NULL!	#NULL!	#NULL!	#NULL!	#NULL!	#NULL!
1511	Ganta-Afeshum	Golea-Genahti	388	Female	0 - 9	Absent	NO	NO	0	None	stone wall;wood & earth roof	Yes	NO	NO	Yes	NO	YES	#NULL!	#NULL!	#NULL!	#NULL!	NO	None	None	#NULL!	#NULL!	#NULL!	#NULL!	#NULL!	#NULL!	#NULL!
1512	Ganta-Afeshum	Golea-Genahti	388	Female	0 - 9	Absent	NO	NO	0	None	stone wall;wood & earth roof	Yes	NO	NO	Yes	NO	YES	#NULL!	#NULL!	#NULL!	#NULL!	NO	None	None	#NULL!	#NULL!	#NULL!	#NULL!	#NULL!	#NULL!	#NULL!
1513	Ganta-Afeshum	Golea-Genahti	388	Male	30+	Absent	NO	NO	0	None	stone wall;wood & earth roof	Yes	NO	NO	Yes	NO	YES	#NULL!	#NULL!	#NULL!	#NULL!	NO	None	None	#NULL!	#NULL!	#NULL!	#NULL!	#NULL!	#NULL!	#NULL!
1514	Ganta-Afeshum	Golea-Genahti	389	Female	30+	Absent	NO	NO	0	None	stone wall;wood & earth roof	Yes	NO	NO	NO	NO	YES	Yes	2	0	2	NO	None	None	YES	YES	YES	Traditional	Holly water or mud	Don't know	No/Don't know
1515	Ganta-Afeshum	Golea-Genahti	389	Female	20 - 29	Scar	NO	YES	1	Arm	stone wall;wood & earth roof	Yes	NO	NO	NO	NO	YES	#NULL!	#NULL!	#NULL!	#NULL!	NO	None	None	#NULL!	#NULL!	#NULL!	#NULL!	#NULL!	#NULL!	#NULL!
1516	Ganta-Afeshum	Golea-Genahti	389	Female	30+	Scar	NO	YES	1	Nose	stone wall;wood & earth roof	Yes	NO	NO	NO	NO	YES	#NULL!	#NULL!	#NULL!	#NULL!	NO	None	None	#NULL!	#NULL!	#NULL!	#NULL!	#NULL!	#NULL!	#NULL!
1517	Ganta-Afeshum	Golea-Genahti	390	Female	30+	Absent	NO	NO	0	None	stone wall;wood & earth roof	Yes	NO	NO	NO	NO	YES	Yes	1	0	1	NO	None	None	YES	YES	YES	Traditional	Holly water or mud	Don't know	No/Don't know
1518	Ganta-Afeshum	Golea-Genahti	390	Male	20 - 29	Scar	NO	YES	1	Ear lobes	stone wall;wood & earth roof	Yes	NO	NO	NO	NO	YES	#NULL!	#NULL!	#NULL!	#NULL!	NO	None	None	#NULL!	#NULL!	#NULL!	#NULL!	#NULL!	#NULL!	#NULL!
1519	Ganta-Afeshum	Golea-Genahti	390	Female	10 - 19	Absent	NO	NO	0	None	stone wall;wood & earth roof	Yes	NO	NO	NO	NO	YES	#NULL!	#NULL!	#NULL!	#NULL!	NO	None	None	#NULL!	#NULL!	#NULL!	#NULL!	#NULL!	#NULL!	#NULL!
1520	Ganta-Afeshum	Golea-Genahti	391	Female	30+	Absent	NO	NO	0	None	stone walls; wood & earth & corrugated iron roofs	Yes	NO	NO	NO	NO	YES	NO	0	0	0	NO	None	None	YES	YES	YES	Traditional	Herbs	Don't know	No/Don't know
1521	Ganta-Afeshum	Golea-Genahti	391	Female	10 - 19	Absent	NO	NO	0	None	stone walls; wood & earth & corrugated iron roofs	Yes	NO	NO	NO	NO	YES	#NULL!	#NULL!	#NULL!	#NULL!	NO	None	None	#NULL!	#NULL!	#NULL!	#NULL!	#NULL!	#NULL!	#NULL!
1522	Ganta-Afeshum	Golea-Genahti	392	Male	30+	Absent	NO	NO	0	None	stone wall;wood & earth roof	Yes	NO	NO	Yes	NO	YES	Yes	1	0	1	NO	None	None	YES	YES	YES	Traditional	Herbs	Don't know	No/Don't know
1523	Ganta-Afeshum	Golea-Genahti	392	Female	30+	Absent	NO	NO	0	None	stone wall;wood & earth roof	Yes	NO	NO	Yes	NO	YES	#NULL!	#NULL!	#NULL!	#NULL!	NO	None	None	#NULL!	#NULL!	#NULL!	#NULL!	#NULL!	#NULL!	#NULL!
1524	Ganta-Afeshum	Golea-Genahti	392	Male	10 - 19	Scar	NO	YES	1	Nose	stone wall;wood & earth roof	Yes	NO	NO	Yes	NO	YES	#NULL!	#NULL!	#NULL!	#NULL!	NO	None	None	#NULL!	#NULL!	#NULL!	#NULL!	#NULL!	#NULL!	#NULL!
1525	Ganta-Afeshum	Golea-Genahti	392	Female	0 - 9	Absent	NO	NO	0	None	stone wall;wood & earth roof	Yes	NO	NO	Yes	NO	YES	#NULL!	#NULL!	#NULL!	#NULL!	NO	None	None	#NULL!	#NULL!	#NULL!	#NULL!	#NULL!	#NULL!	#NULL!
1526	Ganta-Afeshum	Golea-Genahti	392	Female	0 - 9	Absent	NO	NO	0	None	stone wall;wood & earth roof	Yes	NO	NO	Yes	NO	YES	#NULL!	#NULL!	#NULL!	#NULL!	NO	None	None	#NULL!	#NULL!	#NULL!	#NULL!	#NULL!	#NULL!	#NULL!
1527	Ganta-Afeshum	Golea-Genahti	392	Male	0 - 9	Absent	NO	NO	0	None	stone wall;wood & earth roof	Yes	NO	NO	Yes	NO	YES	#NULL!	#NULL!	#NULL!	#NULL!	NO	None	None	#NULL!	#NULL!	#NULL!	#NULL!	#NULL!	#NULL!	#NULL!
1528	Ganta-Afeshum	Golea-Genahti	393	Male	30+	Absent	NO	NO	0	None	stone walls; wood & earth & corrugated iron roofs	Yes	NO	NO	Yes	NO	YES	Yes	1	0	1	NO	None	None	YES	YES	YES	Traditional	Holly water or mud	Don't know	No/Don't know
1529	Ganta-Afeshum	Golea-Genahti	393	Female	30+	Absent	NO	NO	0	None	stone walls; wood & earth & corrugated iron roofs	Yes	NO	NO	Yes	NO	YES	#NULL!	#NULL!	#NULL!	#NULL!	NO	None	None	#NULL!	#NULL!	#NULL!	#NULL!	#NULL!	#NULL!	#NULL!
1530	Ganta-Afeshum	Golea-Genahti	393	Male	10 - 19	Absent	NO	NO	0	None	stone walls; wood & earth & corrugated iron roofs	Yes	NO	NO	Yes	NO	YES	#NULL!	#NULL!	#NULL!	#NULL!	NO	None	None	#NULL!	#NULL!	#NULL!	#NULL!	#NULL!	#NULL!	#NULL!
1531	Ganta-Afeshum	Golea-Genahti	393	Male	10 - 19	Scar	NO	YES	1	Cheeks	stone walls; wood & earth & corrugated iron roofs	Yes	NO	NO	Yes	NO	YES	#NULL!	#NULL!	#NULL!	#NULL!	NO	None	None	#NULL!	#NULL!	#NULL!	#NULL!	#NULL!	#NULL!	#NULL!
1532	Ganta-Afeshum	Golea-Genahti	393	Male	0 - 9	Absent	NO	NO	0	None	stone walls; wood & earth & corrugated iron roofs	Yes	NO	NO	Yes	NO	YES	#NULL!	#NULL!	#NULL!	#NULL!	NO	None	None	#NULL!	#NULL!	#NULL!	#NULL!	#NULL!	#NULL!	#NULL!
1533	Ganta-Afeshum	Golea-Genahti	393	Male	0 - 9	Absent	NO	NO	0	None	stone walls; wood & earth & corrugated iron roofs	Yes	NO	NO	Yes	NO	YES	#NULL!	#NULL!	#NULL!	#NULL!	NO	None	None	#NULL!	#NULL!	#NULL!	#NULL!	#NULL!	#NULL!	#NULL!
1534	Ganta-Afeshum	Golea-Genahti	393	Female	0 - 9	Absent	NO	NO	0	None	stone walls; wood & earth & corrugated iron roofs	Yes	NO	NO	Yes	NO	YES	#NULL!	#NULL!	#NULL!	#NULL!	NO	None	None	#NULL!	#NULL!	#NULL!	#NULL!	#NULL!	#NULL!	#NULL!
1535	Ganta-Afeshum	Golea-Genahti	394	Male	30+	Absent	NO	NO	0	None	stone wall;wood & earth roof	Yes	NO	NO	Yes	NO	YES	NO	0	0	0	NO	None	None	YES	YES	YES	Traditional	Herbs	Don't know	No/Don't know
1536	Ganta-Afeshum	Golea-Genahti	394	Female	30+	Absent	NO	NO	0	None	stone wall;wood & earth roof	Yes	NO	NO	Yes	NO	YES	#NULL!	#NULL!	#NULL!	#NULL!	NO	None	None	#NULL!	#NULL!	#NULL!	#NULL!	#NULL!	#NULL!	#NULL!
1537	Ganta-Afeshum	Golea-Genahti	394	Male	20 - 29	Absent	NO	NO	0	None	stone wall;wood & earth roof	Yes	NO	NO	Yes	NO	YES	#NULL!	#NULL!	#NULL!	#NULL!	NO	None	None	#NULL!	#NULL!	#NULL!	#NULL!	#NULL!	#NULL!	#NULL!
1538	Ganta-Afeshum	Golea-Genahti	394	Male	10 - 19	Absent	NO	NO	0	None	stone wall;wood & earth roof	Yes	NO	NO	Yes	NO	YES	#NULL!	#NULL!	#NULL!	#NULL!	NO	None	None	#NULL!	#NULL!	#NULL!	#NULL!	#NULL!	#NULL!	#NULL!
1539	Ganta-Afeshum	Golea-Genahti	395	Male	30+	Absent	NO	NO	0	None	stone wall;wood & earth roof	Yes	NO	NO	Yes	NO	YES	NO	0	0	0	NO	None	None	YES	YES	YES	Traditional	Herbs	Genetic	No/Don't know
1540	Ganta-Afeshum	Golea-Genahti	395	Female	30+	Absent	NO	NO	0	None	stone wall;wood & earth roof	Yes	NO	NO	Yes	NO	YES	#NULL!	#NULL!	#NULL!	#NULL!	NO	None	None	#NULL!	#NULL!	#NULL!	#NULL!	#NULL!	#NULL!	#NULL!
1541	Ganta-Afeshum	Golea-Genahti	395	Female	20 - 29	Absent	NO	NO	0	None	stone wall;wood & earth roof	Yes	NO	NO	Yes	NO	YES	#NULL!	#NULL!	#NULL!	#NULL!	NO	None	None	#NULL!	#NULL!	#NULL!	#NULL!	#NULL!	#NULL!	#NULL!
1542	Ganta-Afeshum	Golea-Genahti	395	Female	0 - 9	Absent	NO	NO	0	None	stone wall;wood & earth roof	Yes	NO	NO	Yes	NO	YES	#NULL!	#NULL!	#NULL!	#NULL!	NO	None	None	#NULL!	#NULL!	#NULL!	#NULL!	#NULL!	#NULL!	#NULL!
1543	Ganta-Afeshum	Golea-Genahti	395	Female	0 - 9	Absent	NO	NO	0	None	stone wall;wood & earth roof	Yes	NO	NO	Yes	NO	YES	#NULL!	#NULL!	#NULL!	#NULL!	NO	None	None	#NULL!	#NULL!	#NULL!	#NULL!	#NULL!	#NULL!	#NULL!
1544	Ganta-Afeshum	Golea-Genahti	395	Female	30+	Absent	NO	NO	0	None	stone wall;wood & earth roof	Yes	NO	NO	Yes	NO	YES	#NULL!	#NULL!	#NULL!	#NULL!	NO	None	None	#NULL!	#NULL!	#NULL!	#NULL!	#NULL!	#NULL!	#NULL!
1545	Ganta-Afeshum	Golea-Genahti	396	Female	30+	Absent	NO	NO	0	None	stone wall;wood & earth roof	Yes	Yes	Yes	Yes	NO	YES	NO	0	0	0	NO	None	None	YES	YES	YES	Traditional	Herbs	Don't know	No/Don't know
1546	Ganta-Afeshum	Golea-Genahti	396	Male	30+	Absent	NO	NO	0	None	stone wall;wood & earth roof	Yes	Yes	Yes	Yes	NO	YES	#NULL!	#NULL!	#NULL!	#NULL!	NO	None	None	#NULL!	#NULL!	#NULL!	#NULL!	#NULL!	#NULL!	#NULL!
1547	Ganta-Afeshum	Golea-Genahti	396	Female	30+	Absent	NO	NO	0	None	stone wall;wood & earth roof	Yes	Yes	Yes	Yes	NO	YES	#NULL!	#NULL!	#NULL!	#NULL!	NO	None	None	#NULL!	#NULL!	#NULL!	#NULL!	#NULL!	#NULL!	#NULL!
1548	Ganta-Afeshum	Golea-Genahti	396	Male	0 - 9	Absent	NO	NO	0	None	stone wall;wood & earth roof	Yes	Yes	Yes	Yes	NO	YES	#NULL!	#NULL!	#NULL!	#NULL!	NO	None	None	#NULL!	#NULL!	#NULL!	#NULL!	#NULL!	#NULL!	#NULL!
1549	Ganta-Afeshum	Golea-Genahti	396	Male	0 - 9	Absent	NO	NO	0	None	stone wall;wood & earth roof	Yes	Yes	Yes	Yes	NO	YES	#NULL!	#NULL!	#NULL!	#NULL!	NO	None	None	#NULL!	#NULL!	#NULL!	#NULL!	#NULL!	#NULL!	#NULL!
1550	Ganta-Afeshum	Golea-Genahti	397	Male	30+	Absent	NO	NO	0	None	stone wall;wood & earth roof	Yes	Yes	Yes	NO	NO	YES	Yes	1	1	0	NO	None	None	YES	YES	YES	Traditional	Herbs	Insect secretions	No/Don't know
1551	Ganta-Afeshum	Golea-Genahti	397	Female	30+	Absent	NO	NO	0	None	stone wall;wood & earth roof	Yes	Yes	Yes	NO	NO	YES	#NULL!	#NULL!	#NULL!	#NULL!	NO	None	None	#NULL!	#NULL!	#NULL!	#NULL!	#NULL!	#NULL!	#NULL!
1552	Ganta-Afeshum	Golea-Genahti	397	Male	0 - 9	Lesion	YES	NO	1	Cheeks	stone wall;wood & earth roof	Yes	Yes	Yes	NO	NO	YES	#NULL!	#NULL!	#NULL!	#NULL!	NO	NO	33	#NULL!	#NULL!	#NULL!	#NULL!	#NULL!	#NULL!	#NULL!
1553	Ganta-Afeshum	Golea-Genahti	397	Male	0 - 9	Absent	NO	NO	0	None	stone wall;wood & earth roof	Yes	Yes	Yes	NO	NO	YES	#NULL!	#NULL!	#NULL!	#NULL!	NO	None	None	#NULL!	#NULL!	#NULL!	#NULL!	#NULL!	#NULL!	#NULL!
1554	Ganta-Afeshum	Golea-Genahti	398	Male	20 - 29	Absent	NO	NO	0	None	stone wall;wood & earth roof	Yes	Yes	Yes	Yes	NO	YES	NO	0	0	0	NO	None	None	YES	YES	YES	Traditional	Herbs	Insect secretions	No/Don't know
1555	Ganta-Afeshum	Golea-Genahti	398	Female	20 - 29	Absent	NO	NO	0	None	stone wall;wood & earth roof	Yes	Yes	Yes	Yes	NO	YES	#NULL!	#NULL!	#NULL!	#NULL!	NO	None	None	#NULL!	#NULL!	#NULL!	#NULL!	#NULL!	#NULL!	#NULL!
1556	Ganta-Afeshum	Golea-Genahti	398	Male	0 - 9	Absent	NO	NO	0	None	stone wall;wood & earth roof	Yes	Yes	Yes	Yes	NO	YES	#NULL!	#NULL!	#NULL!	#NULL!	NO	None	None	#NULL!	#NULL!	#NULL!	#NULL!	#NULL!	#NULL!	#NULL!
1557	Ganta-Afeshum	Golea-Genahti	400	Male	30+	Absent	NO	NO	0	None	stone wall;wood & earth roof	Yes	Yes	Yes	Yes	NO	YES	NO	0	0	0	NO	None	None	YES	YES	YES	Traditional	Herbs	Insect secretions	No/Don't know
1558	Ganta-Afeshum	Golea-Genahti	400	Female	30+	Absent	NO	NO	0	None	stone wall;wood & earth roof	Yes	Yes	Yes	Yes	NO	YES	#NULL!	#NULL!	#NULL!	#NULL!	NO	None	None	#NULL!	#NULL!	#NULL!	#NULL!	#NULL!	#NULL!	#NULL!
1559	Ganta-Afeshum	Golea-Genahti	400	Male	20 - 29	Absent	NO	NO	0	None	stone wall;wood & earth roof	Yes	Yes	Yes	Yes	NO	YES	#NULL!	#NULL!	#NULL!	#NULL!	NO	None	None	#NULL!	#NULL!	#NULL!	#NULL!	#NULL!	#NULL!	#NULL!
1560	Ganta-Afeshum	Golea-Genahti	400	Male	10 - 19	Absent	NO	NO	0	None	stone wall;wood & earth roof	Yes	Yes	Yes	Yes	NO	YES	#NULL!	#NULL!	#NULL!	#NULL!	NO	None	None	#NULL!	#NULL!	#NULL!	#NULL!	#NULL!	#NULL!	#NULL!
1561	Ganta-Afeshum	Golea-Genahti	400	Female	0 - 9	Absent	NO	NO	0	None	stone wall;wood & earth roof	Yes	Yes	Yes	Yes	NO	YES	#NULL!	#NULL!	#NULL!	#NULL!	NO	None	None	#NULL!	#NULL!	#NULL!	#NULL!	#NULL!	#NULL!	#NULL!
1562	Ganta-Afeshum	Golea-Genahti	400	Female	0 - 9	Absent	NO	NO	0	None	stone wall;wood & earth roof	Yes	Yes	Yes	Yes	NO	YES	#NULL!	#NULL!	#NULL!	#NULL!	NO	None	None	#NULL!	#NULL!	#NULL!	#NULL!	#NULL!	#NULL!	#NULL!
1563	Ganta-Afeshum	Golea-Genahti	402	Male	30+	Absent	NO	NO	0	None	stone wall;wood & earth roof	Yes	Yes	Yes	Yes	NO	YES	Yes	1	0	1	NO	None	None	YES	YES	YES	Traditional	Herbs	Insect secretions	No/Don't know
1564	Ganta-Afeshum	Golea-Genahti	402	Female	30+	Absent	NO	NO	0	None	stone wall;wood & earth roof	Yes	Yes	Yes	Yes	NO	YES	#NULL!	#NULL!	#NULL!	#NULL!	NO	None	None	#NULL!	#NULL!	#NULL!	#NULL!	#NULL!	#NULL!	#NULL!
1565	Ganta-Afeshum	Golea-Genahti	402	Female	10 - 19	Absent	NO	NO	0	None	stone wall;wood & earth roof	Yes	Yes	Yes	Yes	NO	YES	#NULL!	#NULL!	#NULL!	#NULL!	NO	None	None	#NULL!	#NULL!	#NULL!	#NULL!	#NULL!	#NULL!	#NULL!
1566	Ganta-Afeshum	Golea-Genahti	402	Male	10 - 19	Absent	NO	NO	0	None	stone wall;wood & earth roof	Yes	Yes	Yes	Yes	NO	YES	#NULL!	#NULL!	#NULL!	#NULL!	NO	None	None	#NULL!	#NULL!	#NULL!	#NULL!	#NULL!	#NULL!	#NULL!
1567	Ganta-Afeshum	Golea-Genahti	402	Male	10 - 19	Absent	NO	NO	0	None	stone wall;wood & earth roof	Yes	Yes	Yes	Yes	NO	YES	#NULL!	#NULL!	#NULL!	#NULL!	NO	None	None	#NULL!	#NULL!	#NULL!	#NULL!	#NULL!	#NULL!	#NULL!
1568	Ganta-Afeshum	Golea-Genahti	402	Female	0 - 9	Scar	NO	YES	1	Nose	stone wall;wood & earth roof	Yes	Yes	Yes	Yes	NO	YES	#NULL!	#NULL!	#NULL!	#NULL!	NO	None	None	#NULL!	#NULL!	#NULL!	#NULL!	#NULL!	#NULL!	#NULL!
1569	Ganta-Afeshum	Golea-Genahti	404	Male	30+	Absent	NO	NO	0	None	stone wall;wood & earth roof	Yes	NO	NO	Yes	NO	YES	NO	0	0	0	NO	None	None	YES	YES	YES	Traditional	Herbs	Don't know	No/Don't know
1570	Ganta-Afeshum	Golea-Genahti	404	Female	30+	Absent	NO	NO	0	None	stone wall;wood & earth roof	Yes	NO	NO	Yes	NO	YES	#NULL!	#NULL!	#NULL!	#NULL!	NO	None	None	#NULL!	#NULL!	#NULL!	#NULL!	#NULL!	#NULL!	#NULL!
1571	Ganta-Afeshum	Golea-Genahti	404	Male	20 - 29	Absent	NO	NO	0	None	stone wall;wood & earth roof	Yes	NO	NO	Yes	NO	YES	#NULL!	#NULL!	#NULL!	#NULL!	NO	None	None	#NULL!	#NULL!	#NULL!	#NULL!	#NULL!	#NULL!	#NULL!
1572	Ganta-Afeshum	Golea-Genahti	404	Male	20 - 29	Absent	NO	NO	0	None	stone wall;wood & earth roof	Yes	NO	NO	Yes	NO	YES	#NULL!	#NULL!	#NULL!	#NULL!	NO	None	None	#NULL!	#NULL!	#NULL!	#NULL!	#NULL!	#NULL!	#NULL!
1573	Ganta-Afeshum	Golea-Genahti	404	Male	10 - 19	Absent	NO	NO	0	None	stone wall;wood & earth roof	Yes	NO	NO	Yes	NO	YES	#NULL!	#NULL!	#NULL!	#NULL!	NO	None	None	#NULL!	#NULL!	#NULL!	#NULL!	#NULL!	#NULL!	#NULL!
1574	Ganta-Afeshum	Golea-Genahti	404	Female	10 - 19	Absent	NO	NO	0	None	stone wall;wood & earth roof	Yes	NO	NO	Yes	NO	YES	#NULL!	#NULL!	#NULL!	#NULL!	NO	None	None	#NULL!	#NULL!	#NULL!	#NULL!	#NULL!	#NULL!	#NULL!
1575	Ganta-Afeshum	Golea-Genahti	404	Male	10 - 19	Absent	NO	NO	0	None	stone wall;wood & earth roof	Yes	NO	NO	Yes	NO	YES	#NULL!	#NULL!	#NULL!	#NULL!	NO	None	None	#NULL!	#NULL!	#NULL!	#NULL!	#NULL!	#NULL!	#NULL!
1576	Ganta-Afeshum	Golea-Genahti	404	Female	0 - 9	Absent	NO	NO	0	None	stone wall;wood & earth roof	Yes	NO	NO	Yes	NO	YES	#NULL!	#NULL!	#NULL!	#NULL!	NO	None	None	#NULL!	#NULL!	#NULL!	#NULL!	#NULL!	#NULL!	#NULL!
1577	Ganta-Afeshum	Golea-Genahti	404	Male	0 - 9	Absent	NO	NO	0	None	stone wall;wood & earth roof	Yes	NO	NO	Yes	NO	YES	#NULL!	#NULL!	#NULL!	#NULL!	NO	None	None	#NULL!	#NULL!	#NULL!	#NULL!	#NULL!	#NULL!	#NULL!
1578	Ganta-Afeshum	Golea-Genahti	406	Male	30+	Absent	NO	NO	0	None	stone wall;wood & earth roof	Yes	NO	NO	Yes	NO	YES	NO	0	0	0	NO	None	None	YES	YES	YES	Traditional	Herbs	Don't know	No/Don't know
1579	Ganta-Afeshum	Golea-Genahti	406	Female	30+	Absent	NO	NO	0	None	stone wall;wood & earth roof	Yes	NO	NO	Yes	NO	YES	#NULL!	#NULL!	#NULL!	#NULL!	NO	None	None	#NULL!	#NULL!	#NULL!	#NULL!	#NULL!	#NULL!	#NULL!
1580	Ganta-Afeshum	Golea-Genahti	406	Male	20 - 29	Absent	NO	NO	0	None	stone wall;wood & earth roof	Yes	NO	NO	Yes	NO	YES	#NULL!	#NULL!	#NULL!	#NULL!	NO	None	None	#NULL!	#NULL!	#NULL!	#NULL!	#NULL!	#NULL!	#NULL!
1581	Ganta-Afeshum	Golea-Genahti	406	Male	20 - 29	Absent	NO	NO	0	None	stone wall;wood & earth roof	Yes	NO	NO	Yes	NO	YES	#NULL!	#NULL!	#NULL!	#NULL!	NO	None	None	#NULL!	#NULL!	#NULL!	#NULL!	#NULL!	#NULL!	#NULL!
1582	Ganta-Afeshum	Golea-Genahti	406	Male	20 - 29	Absent	NO	NO	0	None	stone wall;wood & earth roof	Yes	NO	NO	Yes	NO	YES	#NULL!	#NULL!	#NULL!	#NULL!	NO	None	None	#NULL!	#NULL!	#NULL!	#NULL!	#NULL!	#NULL!	#NULL!
1583	Ganta-Afeshum	Golea-Genahti	406	Male	20 - 29	Absent	NO	NO	0	None	stone wall;wood & earth roof	Yes	NO	NO	Yes	NO	YES	#NULL!	#NULL!	#NULL!	#NULL!	NO	None	None	#NULL!	#NULL!	#NULL!	#NULL!	#NULL!	#NULL!	#NULL!
1584	Ganta-Afeshum	Golea-Genahti	406	Male	10 - 19	Absent	NO	NO	0	None	stone wall;wood & earth roof	Yes	NO	NO	Yes	NO	YES	#NULL!	#NULL!	#NULL!	#NULL!	NO	None	None	#NULL!	#NULL!	#NULL!	#NULL!	#NULL!	#NULL!	#NULL!
1585	Ganta-Afeshum	Golea-Genahti	406	Male	10 - 19	Absent	NO	NO	0	None	stone wall;wood & earth roof	Yes	NO	NO	Yes	NO	YES	#NULL!	#NULL!	#NULL!	#NULL!	NO	None	None	#NULL!	#NULL!	#NULL!	#NULL!	#NULL!	#NULL!	#NULL!
1586	Ganta-Afeshum	Golea-Genahti	407	Male	30+	Absent	NO	NO	0	None	stone wall;wood & earth roof	Yes	NO	NO	Yes	NO	YES	NO	0	0	0	NO	None	None	YES	YES	YES	Traditional	Herbs	Insect secretions	No/Don't know
1587	Ganta-Afeshum	Golea-Genahti	407	Female	30+	Absent	NO	NO	0	None	stone wall;wood & earth roof	Yes	NO	NO	Yes	NO	YES	#NULL!	#NULL!	#NULL!	#NULL!	NO	None	None	#NULL!	#NULL!	#NULL!	#NULL!	#NULL!	#NULL!	#NULL!
1588	Ganta-Afeshum	Golea-Genahti	407	Male	20 - 29	Absent	NO	NO	0	None	stone wall;wood & earth roof	Yes	NO	NO	Yes	NO	YES	#NULL!	#NULL!	#NULL!	#NULL!	NO	None	None	#NULL!	#NULL!	#NULL!	#NULL!	#NULL!	#NULL!	#NULL!
1589	Ganta-Afeshum	Golea-Genahti	407	Male	20 - 29	Absent	NO	NO	0	None	stone wall;wood & earth roof	Yes	NO	NO	Yes	NO	YES	#NULL!	#NULL!	#NULL!	#NULL!	NO	None	None	#NULL!	#NULL!	#NULL!	#NULL!	#NULL!	#NULL!	#NULL!
1590	Ganta-Afeshum	Golea-Genahti	407	Female	10 - 19	Absent	NO	NO	0	None	stone wall;wood & earth roof	Yes	NO	NO	Yes	NO	YES	#NULL!	#NULL!	#NULL!	#NULL!	NO	None	None	#NULL!	#NULL!	#NULL!	#NULL!	#NULL!	#NULL!	#NULL!
1591	Ganta-Afeshum	Golea-Genahti	408	Female	30+	Absent	NO	NO	0	None	stone wall;wood & earth roof	Yes	NO	NO	Yes	NO	YES	NO	0	0	0	NO	None	None	YES	YES	YES	Traditional	Herbs	Insect secretions	No/Don't know
1592	Ganta-Afeshum	Golea-Genahti	408	Female	30+	Absent	NO	NO	0	None	stone wall;wood & earth roof	Yes	NO	NO	Yes	NO	YES	#NULL!	#NULL!	#NULL!	#NULL!	NO	None	None	#NULL!	#NULL!	#NULL!	#NULL!	#NULL!	#NULL!	#NULL!
1593	Ganta-Afeshum	Golea-Genahti	408	Female	10 - 19	Absent	NO	NO	0	None	stone wall;wood & earth roof	Yes	NO	NO	Yes	NO	YES	#NULL!	#NULL!	#NULL!	#NULL!	NO	None	None	#NULL!	#NULL!	#NULL!	#NULL!	#NULL!	#NULL!	#NULL!
1594	Ganta-Afeshum	Golea-Genahti	408	Male	0 - 9	Absent	NO	NO	0	None	stone wall;wood & earth roof	Yes	NO	NO	Yes	NO	YES	#NULL!	#NULL!	#NULL!	#NULL!	NO	None	None	#NULL!	#NULL!	#NULL!	#NULL!	#NULL!	#NULL!	#NULL!
1595	Ganta-Afeshum	Golea-Genahti	409	Female	30+	Absent	NO	NO	0	None	stone wall;wood & earth roof	Yes	NO	NO	Yes	NO	YES	NO	0	0	0	NO	None	None	YES	YES	YES	Traditional	Herbs	Don't know	No/Don't know
1596	Ganta-Afeshum	Golea-Genahti	409	Male	10 - 19	Absent	NO	NO	0	None	stone wall;wood & earth roof	Yes	NO	NO	Yes	NO	YES	#NULL!	#NULL!	#NULL!	#NULL!	NO	None	None	#NULL!	#NULL!	#NULL!	#NULL!	#NULL!	#NULL!	#NULL!
1597	Ganta-Afeshum	Golea-Genahti	409	Male	10 - 19	Absent	NO	NO	0	None	stone wall;wood & earth roof	Yes	NO	NO	Yes	NO	YES	#NULL!	#NULL!	#NULL!	#NULL!	NO	None	None	#NULL!	#NULL!	#NULL!	#NULL!	#NULL!	#NULL!	#NULL!
1598	Ganta-Afeshum	Golea-Genahti	413	Male	30+	Absent	NO	NO	0	None	stone wall;wood & earth roof	Yes	Yes	NO	Yes	NO	YES	NO	0	0	0	NO	None	None	YES	YES	YES	Traditional	Herbs	Don't know	No/Don't know
1599	Ganta-Afeshum	Golea-Genahti	413	Female	30+	Absent	NO	NO	0	None	stone wall;wood & earth roof	Yes	Yes	NO	Yes	NO	YES	#NULL!	#NULL!	#NULL!	#NULL!	NO	None	None	#NULL!	#NULL!	#NULL!	#NULL!	#NULL!	#NULL!	#NULL!
1600	Ganta-Afeshum	Golea-Genahti	413	Male	20 - 29	Absent	NO	NO	0	None	stone wall;wood & earth roof	Yes	Yes	NO	Yes	NO	YES	#NULL!	#NULL!	#NULL!	#NULL!	NO	None	None	#NULL!	#NULL!	#NULL!	#NULL!	#NULL!	#NULL!	#NULL!
1601	Ganta-Afeshum	Golea-Genahti	413	Male	20 - 29	Absent	NO	NO	0	None	stone wall;wood & earth roof	Yes	Yes	NO	Yes	NO	YES	#NULL!	#NULL!	#NULL!	#NULL!	NO	None	None	#NULL!	#NULL!	#NULL!	#NULL!	#NULL!	#NULL!	#NULL!
1602	Ganta-Afeshum	Golea-Genahti	413	Male	10 - 19	Absent	NO	NO	0	None	stone wall;wood & earth roof	Yes	Yes	NO	Yes	NO	YES	#NULL!	#NULL!	#NULL!	#NULL!	NO	None	None	#NULL!	#NULL!	#NULL!	#NULL!	#NULL!	#NULL!	#NULL!
1603	Ganta-Afeshum	Golea-Genahti	413	Male	10 - 19	Absent	NO	NO	0	None	stone wall;wood & earth roof	Yes	Yes	NO	Yes	NO	YES	#NULL!	#NULL!	#NULL!	#NULL!	NO	None	None	#NULL!	#NULL!	#NULL!	#NULL!	#NULL!	#NULL!	#NULL!
1604	Ganta-Afeshum	Golea-Genahti	413	Male	10 - 19	Absent	NO	NO	0	None	stone wall;wood & earth roof	Yes	Yes	NO	Yes	NO	YES	#NULL!	#NULL!	#NULL!	#NULL!	NO	None	None	#NULL!	#NULL!	#NULL!	#NULL!	#NULL!	#NULL!	#NULL!
1605	Ganta-Afeshum	Golea-Genahti	414	Female	30+	Scar	NO	YES	1	Cheeks	stone wall;wood & earth roof	Yes	Yes	NO	Yes	NO	YES	Yes	2	0	2	NO	None	None	YES	YES	YES	Traditional	Holly water or mud	Insect secretions	No/Don't know
1606	Ganta-Afeshum	Golea-Genahti	414	Male	20 - 29	Absent	NO	NO	0	None	stone wall;wood & earth roof	Yes	Yes	NO	Yes	NO	YES	#NULL!	#NULL!	#NULL!	#NULL!	NO	None	None	#NULL!	#NULL!	#NULL!	#NULL!	#NULL!	#NULL!	#NULL!
1607	Ganta-Afeshum	Golea-Genahti	414	Female	30+	Scar	NO	YES	1	Nose	stone wall;wood & earth roof	Yes	Yes	NO	Yes	NO	YES	#NULL!	#NULL!	#NULL!	#NULL!	NO	None	None	#NULL!	#NULL!	#NULL!	#NULL!	#NULL!	#NULL!	#NULL!
1608	Ganta-Afeshum	Golea-Genahti	415	Female	30+	Absent	NO	NO	0	None	stone wall;wood & earth roof	Yes	NO	NO	Yes	NO	YES	NO	0	0	0	NO	None	None	YES	YES	YES	Traditional	Herbs	Don't know	No/Don't know
1609	Ganta-Afeshum	Golea-Genahti	415	Female	30+	Absent	NO	NO	0	None	stone wall;wood & earth roof	Yes	NO	NO	Yes	NO	YES	#NULL!	#NULL!	#NULL!	#NULL!	NO	None	None	#NULL!	#NULL!	#NULL!	#NULL!	#NULL!	#NULL!	#NULL!
1610	Ganta-Afeshum	Golea-Genahti	415	Female	20 - 29	Absent	NO	NO	0	None	stone wall;wood & earth roof	Yes	NO	NO	Yes	NO	YES	#NULL!	#NULL!	#NULL!	#NULL!	NO	None	None	#NULL!	#NULL!	#NULL!	#NULL!	#NULL!	#NULL!	#NULL!
1611	Ganta-Afeshum	Golea-Genahti	415	Female	10 - 19	Absent	NO	NO	0	None	stone wall;wood & earth roof	Yes	NO	NO	Yes	NO	YES	#NULL!	#NULL!	#NULL!	#NULL!	NO	None	None	#NULL!	#NULL!	#NULL!	#NULL!	#NULL!	#NULL!	#NULL!
1612	Ganta-Afeshum	Golea-Genahti	415	Male	10 - 19	Absent	NO	NO	0	None	stone wall;wood & earth roof	Yes	NO	NO	Yes	NO	YES	#NULL!	#NULL!	#NULL!	#NULL!	NO	None	None	#NULL!	#NULL!	#NULL!	#NULL!	#NULL!	#NULL!	#NULL!
1613	Ganta-Afeshum	Golea-Genahti	415	Male	10 - 19	Absent	NO	NO	0	None	stone wall;wood & earth roof	Yes	NO	NO	Yes	NO	YES	#NULL!	#NULL!	#NULL!	#NULL!	NO	None	None	#NULL!	#NULL!	#NULL!	#NULL!	#NULL!	#NULL!	#NULL!
1614	Ganta-Afeshum	Golea-Genahti	416	Male	30+	Absent	NO	NO	0	None	stone wall;wood & earth roof	Yes	Yes	Yes	Yes	NO	YES	Yes	1	1	0	NO	None	None	YES	YES	YES	Traditional	Holly water or mud	Don't know	No/Don't know
1615	Ganta-Afeshum	Golea-Genahti	416	Female	30+	Absent	NO	NO	0	None	stone wall;wood & earth roof	Yes	Yes	Yes	Yes	NO	YES	#NULL!	#NULL!	#NULL!	#NULL!	NO	None	None	#NULL!	#NULL!	#NULL!	#NULL!	#NULL!	#NULL!	#NULL!
1616	Ganta-Afeshum	Golea-Genahti	416	Male	10 - 19	Lesion	YES	NO	1	Cheeks	stone wall;wood & earth roof	Yes	Yes	Yes	Yes	NO	YES	#NULL!	#NULL!	#NULL!	#NULL!	NO	NO	21	#NULL!	#NULL!	#NULL!	#NULL!	#NULL!	#NULL!	#NULL!
1617	Ganta-Afeshum	Golea-Genahti	416	Female	10 - 19	Absent	NO	NO	0	None	stone wall;wood & earth roof	Yes	Yes	Yes	Yes	NO	YES	#NULL!	#NULL!	#NULL!	#NULL!	NO	None	None	#NULL!	#NULL!	#NULL!	#NULL!	#NULL!	#NULL!	#NULL!
1618	Ganta-Afeshum	Golea-Genahti	417	Male	30+	Absent	NO	NO	0	None	stone wall;wood & earth roof	Yes	NO	NO	Yes	NO	YES	NO	0	0	0	NO	None	None	YES	YES	YES	Traditional	Herbs	Don't know	No/Don't know
1619	Ganta-Afeshum	Golea-Genahti	417	Female	30+	Absent	NO	NO	0	None	stone wall;wood & earth roof	Yes	NO	NO	Yes	NO	YES	#NULL!	#NULL!	#NULL!	#NULL!	NO	None	None	#NULL!	#NULL!	#NULL!	#NULL!	#NULL!	#NULL!	#NULL!
1620	Ganta-Afeshum	Golea-Genahti	417	Female	0 - 9	Absent	NO	NO	0	None	stone wall;wood & earth roof	Yes	NO	NO	Yes	NO	YES	#NULL!	#NULL!	#NULL!	#NULL!	NO	None	None	#NULL!	#NULL!	#NULL!	#NULL!	#NULL!	#NULL!	#NULL!
1621	Ganta-Afeshum	Golea-Genahti	417	Male	0 - 9	Absent	NO	NO	0	None	stone wall;wood & earth roof	Yes	NO	NO	Yes	NO	YES	#NULL!	#NULL!	#NULL!	#NULL!	NO	None	None	#NULL!	#NULL!	#NULL!	#NULL!	#NULL!	#NULL!	#NULL!
1622	Ganta-Afeshum	Golea-Genahti	417	Female	30+	Absent	NO	NO	0	None	stone wall;wood & earth roof	Yes	NO	NO	Yes	NO	YES	#NULL!	#NULL!	#NULL!	#NULL!	NO	None	None	#NULL!	#NULL!	#NULL!	#NULL!	#NULL!	#NULL!	#NULL!
1623	Ganta-Afeshum	Golea-Genahti	418	Male	30+	Absent	NO	NO	0	None	stone wall;wood & earth roof	Yes	NO	NO	Yes	NO	YES	Yes	1	1	0	NO	None	None	YES	YES	YES	Traditional	Herbs	Don't know	No/Don't know
1624	Ganta-Afeshum	Golea-Genahti	418	Female	20 - 29	Absent	NO	NO	0	None	stone wall;wood & earth roof	Yes	NO	NO	Yes	NO	YES	#NULL!	#NULL!	#NULL!	#NULL!	NO	None	None	#NULL!	#NULL!	#NULL!	#NULL!	#NULL!	#NULL!	#NULL!
1625	Ganta-Afeshum	Golea-Genahti	418	Female	10 - 19	Lesion	YES	NO	1	Cheeks	stone wall;wood & earth roof	Yes	NO	NO	Yes	NO	YES	#NULL!	#NULL!	#NULL!	#NULL!	NO	NO	21	#NULL!	#NULL!	#NULL!	#NULL!	#NULL!	#NULL!	#NULL!
1626	Ganta-Afeshum	Golea-Genahti	419	Male	30+	Absent	NO	NO	0	None	stone wall;wood & earth roof	Yes	NO	NO	Yes	NO	YES	NO	0	0	0	NO	None	None	YES	YES	YES	Traditional	Herbs	Don't know	No/Don't know
1627	Ganta-Afeshum	Golea-Genahti	419	Female	30+	Absent	NO	NO	0	None	stone wall;wood & earth roof	Yes	NO	NO	Yes	NO	YES	#NULL!	#NULL!	#NULL!	#NULL!	NO	None	None	#NULL!	#NULL!	#NULL!	#NULL!	#NULL!	#NULL!	#NULL!
1628	Ganta-Afeshum	Golea-Genahti	419	Male	10 - 19	Absent	NO	NO	0	None	stone wall;wood & earth roof	Yes	NO	NO	Yes	NO	YES	#NULL!	#NULL!	#NULL!	#NULL!	NO	None	None	#NULL!	#NULL!	#NULL!	#NULL!	#NULL!	#NULL!	#NULL!
1629	Ganta-Afeshum	Golea-Genahti	419	Female	10 - 19	Absent	NO	NO	0	None	stone wall;wood & earth roof	Yes	NO	NO	Yes	NO	YES	#NULL!	#NULL!	#NULL!	#NULL!	NO	None	None	#NULL!	#NULL!	#NULL!	#NULL!	#NULL!	#NULL!	#NULL!
1630	Ganta-Afeshum	Golea-Genahti	419	Male	0 - 9	Absent	NO	NO	0	None	stone wall;wood & earth roof	Yes	NO	NO	Yes	NO	YES	#NULL!	#NULL!	#NULL!	#NULL!	NO	None	None	#NULL!	#NULL!	#NULL!	#NULL!	#NULL!	#NULL!	#NULL!
1631	Ganta-Afeshum	Golea-Genahti	419	Male	0 - 9	Absent	NO	NO	0	None	stone wall;wood & earth roof	Yes	NO	NO	Yes	NO	YES	#NULL!	#NULL!	#NULL!	#NULL!	NO	None	None	#NULL!	#NULL!	#NULL!	#NULL!	#NULL!	#NULL!	#NULL!
1632	Ganta-Afeshum	Golea-Genahti	419	Female	0 - 9	Absent	NO	NO	0	None	stone wall;wood & earth roof	Yes	NO	NO	Yes	NO	YES	#NULL!	#NULL!	#NULL!	#NULL!	NO	None	None	#NULL!	#NULL!	#NULL!	#NULL!	#NULL!	#NULL!	#NULL!
1633	Ganta-Afeshum	Golea-Genahti	420	Male	30+	Absent	NO	NO	0	None	stone wall;wood & earth roof	Yes	NO	NO	Yes	NO	YES	NO	0	0	0	NO	None	None	YES	YES	YES	Traditional	Herbs	Don't know	No/Don't know
1634	Ganta-Afeshum	Golea-Genahti	420	Female	30+	Absent	NO	NO	0	None	stone wall;wood & earth roof	Yes	NO	NO	Yes	NO	YES	#NULL!	#NULL!	#NULL!	#NULL!	NO	None	None	#NULL!	#NULL!	#NULL!	#NULL!	#NULL!	#NULL!	#NULL!
1635	Ganta-Afeshum	Golea-Genahti	420	Female	20 - 29	Absent	NO	NO	0	None	stone wall;wood & earth roof	Yes	NO	NO	Yes	NO	YES	#NULL!	#NULL!	#NULL!	#NULL!	NO	None	None	#NULL!	#NULL!	#NULL!	#NULL!	#NULL!	#NULL!	#NULL!
1636	Ganta-Afeshum	Golea-Genahti	420	Male	10 - 19	Absent	NO	NO	0	None	stone wall;wood & earth roof	Yes	NO	NO	Yes	NO	YES	#NULL!	#NULL!	#NULL!	#NULL!	NO	None	None	#NULL!	#NULL!	#NULL!	#NULL!	#NULL!	#NULL!	#NULL!
1637	Ganta-Afeshum	Golea-Genahti	420	Female	10 - 19	Absent	NO	NO	0	None	stone wall;wood & earth roof	Yes	NO	NO	Yes	NO	YES	#NULL!	#NULL!	#NULL!	#NULL!	NO	None	None	#NULL!	#NULL!	#NULL!	#NULL!	#NULL!	#NULL!	#NULL!
1638	Ganta-Afeshum	Golea-Genahti	420	Female	10 - 19	Absent	NO	NO	0	None	stone wall;wood & earth roof	Yes	NO	NO	Yes	NO	YES	#NULL!	#NULL!	#NULL!	#NULL!	NO	None	None	#NULL!	#NULL!	#NULL!	#NULL!	#NULL!	#NULL!	#NULL!
1639	Ganta-Afeshum	Golea-Genahti	420	Male	0 - 9	Absent	NO	NO	0	None	stone wall;wood & earth roof	Yes	NO	NO	Yes	NO	YES	#NULL!	#NULL!	#NULL!	#NULL!	NO	None	None	#NULL!	#NULL!	#NULL!	#NULL!	#NULL!	#NULL!	#NULL!
1640	Ganta-Afeshum	Golea-Genahti	420	Male	0 - 9	Absent	NO	NO	0	None	stone wall;wood & earth roof	Yes	NO	NO	Yes	NO	YES	#NULL!	#NULL!	#NULL!	#NULL!	NO	None	None	#NULL!	#NULL!	#NULL!	#NULL!	#NULL!	#NULL!	#NULL!
1641	Ganta-Afeshum	Golea-Genahti	420	Male	0 - 9	Absent	NO	NO	0	None	stone wall;wood & earth roof	Yes	NO	NO	Yes	NO	YES	#NULL!	#NULL!	#NULL!	#NULL!	NO	None	None	#NULL!	#NULL!	#NULL!	#NULL!	#NULL!	#NULL!	#NULL!
1642	Ganta-Afeshum	Golea-Genahti	421	Male	10 - 19	Absent	NO	NO	0	None	stone wall;wood & earth roof	Yes	NO	NO	Yes	NO	YES	NO	0	0	0	NO	None	None	YES	YES	YES	Traditional	Herbs	Insect secretions	No/Don't know
1643	Ganta-Afeshum	Golea-Genahti	421	Female	10 - 19	Absent	NO	NO	0	None	stone wall;wood & earth roof	Yes	NO	NO	Yes	NO	YES	#NULL!	#NULL!	#NULL!	#NULL!	NO	None	None	#NULL!	#NULL!	#NULL!	#NULL!	#NULL!	#NULL!	#NULL!
1644	Ganta-Afeshum	Golea-Genahti	422	Male	30+	Absent	NO	NO	0	None	stone walls; wood & earth & corrugated iron roofs	Yes	Yes	Yes	Yes	YES	YES	Yes	1	0	1	NO	None	None	YES	YES	YES	Traditional	Holly water or mud	Don't know	No/Don't know
1645	Ganta-Afeshum	Golea-Genahti	422	Female	30+	Absent	NO	NO	0	None	stone walls; wood & earth & corrugated iron roofs	Yes	Yes	Yes	Yes	YES	YES	#NULL!	#NULL!	#NULL!	#NULL!	NO	None	None	#NULL!	#NULL!	#NULL!	#NULL!	#NULL!	#NULL!	#NULL!
1646	Ganta-Afeshum	Golea-Genahti	422	Female	20 - 29	Absent	NO	NO	0	None	stone walls; wood & earth & corrugated iron roofs	Yes	Yes	Yes	Yes	YES	YES	#NULL!	#NULL!	#NULL!	#NULL!	NO	None	None	#NULL!	#NULL!	#NULL!	#NULL!	#NULL!	#NULL!	#NULL!
1647	Ganta-Afeshum	Golea-Genahti	422	Female	10 - 19	Absent	NO	NO	0	None	stone walls; wood & earth & corrugated iron roofs	Yes	Yes	Yes	Yes	YES	YES	#NULL!	#NULL!	#NULL!	#NULL!	NO	None	None	#NULL!	#NULL!	#NULL!	#NULL!	#NULL!	#NULL!	#NULL!
1648	Ganta-Afeshum	Golea-Genahti	422	Male	10 - 19	Absent	NO	NO	0	None	stone walls; wood & earth & corrugated iron roofs	Yes	Yes	Yes	Yes	YES	YES	#NULL!	#NULL!	#NULL!	#NULL!	NO	None	None	#NULL!	#NULL!	#NULL!	#NULL!	#NULL!	#NULL!	#NULL!
1649	Ganta-Afeshum	Golea-Genahti	422	Female	10 - 19	Absent	NO	NO	0	None	stone walls; wood & earth & corrugated iron roofs	Yes	Yes	Yes	Yes	YES	YES	#NULL!	#NULL!	#NULL!	#NULL!	NO	None	None	#NULL!	#NULL!	#NULL!	#NULL!	#NULL!	#NULL!	#NULL!
1650	Ganta-Afeshum	Golea-Genahti	422	Female	0 - 9	Scar	NO	YES	1	Arm	stone walls; wood & earth & corrugated iron roofs	Yes	Yes	Yes	Yes	YES	YES	#NULL!	#NULL!	#NULL!	#NULL!	NO	None	None	#NULL!	#NULL!	#NULL!	#NULL!	#NULL!	#NULL!	#NULL!
1651	Ganta-Afeshum	Golea-Genahti	422	Male	0 - 9	Absent	NO	NO	0	None	stone walls; wood & earth & corrugated iron roofs	Yes	Yes	Yes	Yes	YES	YES	#NULL!	#NULL!	#NULL!	#NULL!	NO	None	None	#NULL!	#NULL!	#NULL!	#NULL!	#NULL!	#NULL!	#NULL!
1652	Ganta-Afeshum	Golea-Genahti	423	Female	30+	Absent	NO	NO	0	None	stone wall;wood & earth roof	Yes	NO	NO	Yes	NO	YES	Yes	2	0	2	NO	None	None	YES	YES	YES	Traditional	Herbs	Don't know	No/Don't know
1653	Ganta-Afeshum	Golea-Genahti	423	Male	20 - 29	Absent	NO	NO	0	None	stone wall;wood & earth roof	Yes	NO	NO	Yes	NO	YES	#NULL!	#NULL!	#NULL!	#NULL!	NO	None	None	#NULL!	#NULL!	#NULL!	#NULL!	#NULL!	#NULL!	#NULL!
1654	Ganta-Afeshum	Golea-Genahti	423	Male	20 - 29	Scar	NO	YES	1	Cheeks	stone wall;wood & earth roof	Yes	NO	NO	Yes	NO	YES	#NULL!	#NULL!	#NULL!	#NULL!	NO	None	None	#NULL!	#NULL!	#NULL!	#NULL!	#NULL!	#NULL!	#NULL!
1655	Ganta-Afeshum	Golea-Genahti	423	Male	10 - 19	Absent	NO	NO	0	None	stone wall;wood & earth roof	Yes	NO	NO	Yes	NO	YES	#NULL!	#NULL!	#NULL!	#NULL!	NO	None	None	#NULL!	#NULL!	#NULL!	#NULL!	#NULL!	#NULL!	#NULL!
1656	Ganta-Afeshum	Golea-Genahti	423	Male	10 - 19	Absent	NO	NO	0	None	stone wall;wood & earth roof	Yes	NO	NO	Yes	NO	YES	#NULL!	#NULL!	#NULL!	#NULL!	NO	None	None	#NULL!	#NULL!	#NULL!	#NULL!	#NULL!	#NULL!	#NULL!
1657	Ganta-Afeshum	Golea-Genahti	423	Female	0 - 9	Absent	NO	NO	0	None	stone wall;wood & earth roof	Yes	NO	NO	Yes	NO	YES	#NULL!	#NULL!	#NULL!	#NULL!	NO	None	None	#NULL!	#NULL!	#NULL!	#NULL!	#NULL!	#NULL!	#NULL!
1658	Ganta-Afeshum	Golea-Genahti	423	Female	0 - 9	Scar	NO	YES	1	Cheeks	stone wall;wood & earth roof	Yes	NO	NO	Yes	NO	YES	#NULL!	#NULL!	#NULL!	#NULL!	NO	None	None	#NULL!	#NULL!	#NULL!	#NULL!	#NULL!	#NULL!	#NULL!
1659	Ganta-Afeshum	Golea-Genahti	424	Male	30+	Absent	NO	NO	0	None	stone wall;wood & earth roof	Yes	Yes	Yes	Yes	NO	YES	NO	0	0	0	NO	None	None	YES	YES	YES	Traditional	Herbs	Don't know	No/Don't know
1660	Ganta-Afeshum	Golea-Genahti	424	Female	30+	Absent	NO	NO	0	None	stone wall;wood & earth roof	Yes	Yes	Yes	Yes	NO	YES	#NULL!	#NULL!	#NULL!	#NULL!	NO	None	None	#NULL!	#NULL!	#NULL!	#NULL!	#NULL!	#NULL!	#NULL!
1661	Ganta-Afeshum	Golea-Genahti	424	Male	10 - 19	Absent	NO	NO	0	None	stone wall;wood & earth roof	Yes	Yes	Yes	Yes	NO	YES	#NULL!	#NULL!	#NULL!	#NULL!	NO	None	None	#NULL!	#NULL!	#NULL!	#NULL!	#NULL!	#NULL!	#NULL!
1662	Ganta-Afeshum	Golea-Genahti	424	Male	10 - 19	Absent	NO	NO	0	None	stone wall;wood & earth roof	Yes	Yes	Yes	Yes	NO	YES	#NULL!	#NULL!	#NULL!	#NULL!	NO	None	None	#NULL!	#NULL!	#NULL!	#NULL!	#NULL!	#NULL!	#NULL!
1663	Ganta-Afeshum	Golea-Genahti	424	Female	20 - 29	Absent	NO	NO	0	None	stone wall;wood & earth roof	Yes	Yes	Yes	Yes	NO	YES	#NULL!	#NULL!	#NULL!	#NULL!	NO	None	None	#NULL!	#NULL!	#NULL!	#NULL!	#NULL!	#NULL!	#NULL!
1664	Ganta-Afeshum	Golea-Genahti	426	Male	30+	Absent	NO	NO	0	None	stone wall;wood & earth roof	Yes	Yes	Yes	Yes	NO	YES	NO	0	0	0	NO	None	None	YES	YES	YES	Traditional	Herbs	Don't know	No/Don't know
1665	Ganta-Afeshum	Golea-Genahti	426	Female	30+	Absent	NO	NO	0	None	stone wall;wood & earth roof	Yes	Yes	Yes	Yes	NO	YES	#NULL!	#NULL!	#NULL!	#NULL!	NO	None	None	#NULL!	#NULL!	#NULL!	#NULL!	#NULL!	#NULL!	#NULL!
1666	Ganta-Afeshum	Golea-Genahti	426	Female	10 - 19	Absent	NO	NO	0	None	stone wall;wood & earth roof	Yes	Yes	Yes	Yes	NO	YES	#NULL!	#NULL!	#NULL!	#NULL!	NO	None	None	#NULL!	#NULL!	#NULL!	#NULL!	#NULL!	#NULL!	#NULL!
1667	Ganta-Afeshum	Golea-Genahti	426	Male	0 - 9	Absent	NO	NO	0	None	stone wall;wood & earth roof	Yes	Yes	Yes	Yes	NO	YES	#NULL!	#NULL!	#NULL!	#NULL!	NO	None	None	#NULL!	#NULL!	#NULL!	#NULL!	#NULL!	#NULL!	#NULL!
1668	Ganta-Afeshum	Golea-Genahti	426	Female	20 - 29	Absent	NO	NO	0	None	stone wall;wood & earth roof	Yes	Yes	Yes	Yes	NO	YES	#NULL!	#NULL!	#NULL!	#NULL!	NO	None	None	#NULL!	#NULL!	#NULL!	#NULL!	#NULL!	#NULL!	#NULL!
1669	Ganta-Afeshum	Golea-Genahti	426	Female	10 - 19	Absent	NO	NO	0	None	stone wall;wood & earth roof	Yes	Yes	Yes	Yes	NO	YES	#NULL!	#NULL!	#NULL!	#NULL!	NO	None	None	#NULL!	#NULL!	#NULL!	#NULL!	#NULL!	#NULL!	#NULL!
1670	Ganta-Afeshum	Golea-Genahti	426	Female	10 - 19	Absent	NO	NO	0	None	stone wall;wood & earth roof	Yes	Yes	Yes	Yes	NO	YES	#NULL!	#NULL!	#NULL!	#NULL!	NO	None	None	#NULL!	#NULL!	#NULL!	#NULL!	#NULL!	#NULL!	#NULL!
1671	Ganta-Afeshum	Golea-Genahti	426	Male	20 - 29	Absent	NO	NO	0	None	stone wall;wood & earth roof	Yes	Yes	Yes	Yes	NO	YES	#NULL!	#NULL!	#NULL!	#NULL!	NO	None	None	#NULL!	#NULL!	#NULL!	#NULL!	#NULL!	#NULL!	#NULL!
1672	Ganta-Afeshum	Golea-Genahti	427	Female	30+	Absent	NO	NO	0	None	stone wall;wood & earth roof	Yes	Yes	Yes	NO	NO	YES	NO	0	0	0	NO	None	None	YES	YES	YES	Traditional	Herbs	Don't know	No/Don't know
1673	Ganta-Afeshum	Golea-Genahti	427	Female	20 - 29	Absent	NO	NO	0	None	stone wall;wood & earth roof	Yes	Yes	Yes	NO	NO	YES	#NULL!	#NULL!	#NULL!	#NULL!	NO	None	None	#NULL!	#NULL!	#NULL!	#NULL!	#NULL!	#NULL!	#NULL!
1674	Ganta-Afeshum	Golea-Genahti	427	Female	0 - 9	Absent	NO	NO	0	None	stone wall;wood & earth roof	Yes	Yes	Yes	NO	NO	YES	#NULL!	#NULL!	#NULL!	#NULL!	NO	None	None	#NULL!	#NULL!	#NULL!	#NULL!	#NULL!	#NULL!	#NULL!
1675	Ganta-Afeshum	Golea-Genahti	428	Male	30+	Absent	NO	NO	0	None	stone wall;wood & earth roof	Yes	Yes	Yes	Yes	NO	YES	NO	0	0	0	NO	None	None	YES	YES	YES	Traditional	Herbs	Don't know	No/Don't know
1676	Ganta-Afeshum	Golea-Genahti	428	Female	30+	Absent	NO	NO	0	None	stone wall;wood & earth roof	Yes	Yes	Yes	Yes	NO	YES	#NULL!	#NULL!	#NULL!	#NULL!	NO	None	None	#NULL!	#NULL!	#NULL!	#NULL!	#NULL!	#NULL!	#NULL!
1677	Ganta-Afeshum	Golea-Genahti	428	Female	30+	Absent	NO	NO	0	None	stone wall;wood & earth roof	Yes	Yes	Yes	Yes	NO	YES	#NULL!	#NULL!	#NULL!	#NULL!	NO	None	None	#NULL!	#NULL!	#NULL!	#NULL!	#NULL!	#NULL!	#NULL!
1678	Ganta-Afeshum	Golea-Genahti	429	Male	30+	Absent	NO	NO	0	None	stone wall;wood & earth roof	Yes	Yes	Yes	Yes	YES	YES	Yes	3	0	3	NO	None	None	YES	YES	YES	Traditional	Holly water or mud	Don't know	No/Don't know
1679	Ganta-Afeshum	Golea-Genahti	429	Female	30+	Scar	NO	YES	1	Nose	stone wall;wood & earth roof	Yes	Yes	Yes	Yes	YES	YES	#NULL!	#NULL!	#NULL!	#NULL!	NO	None	None	#NULL!	#NULL!	#NULL!	#NULL!	#NULL!	#NULL!	#NULL!
1680	Ganta-Afeshum	Golea-Genahti	429	Male	20 - 29	Absent	NO	NO	0	None	stone wall;wood & earth roof	Yes	Yes	Yes	Yes	YES	YES	#NULL!	#NULL!	#NULL!	#NULL!	NO	None	None	#NULL!	#NULL!	#NULL!	#NULL!	#NULL!	#NULL!	#NULL!
1681	Ganta-Afeshum	Golea-Genahti	429	Male	20 - 29	Scar	NO	YES	1	Ear lobes	stone wall;wood & earth roof	Yes	Yes	Yes	Yes	YES	YES	#NULL!	#NULL!	#NULL!	#NULL!	NO	None	None	#NULL!	#NULL!	#NULL!	#NULL!	#NULL!	#NULL!	#NULL!
1682	Ganta-Afeshum	Golea-Genahti	429	Male	10 - 19	Scar	NO	YES	1	Ear lobes	stone wall;wood & earth roof	Yes	Yes	Yes	Yes	YES	YES	#NULL!	#NULL!	#NULL!	#NULL!	NO	None	None	#NULL!	#NULL!	#NULL!	#NULL!	#NULL!	#NULL!	#NULL!
1683	Ganta-Afeshum	Golea-Genahti	429	Male	10 - 19	Absent	NO	NO	0	None	stone wall;wood & earth roof	Yes	Yes	Yes	Yes	YES	YES	#NULL!	#NULL!	#NULL!	#NULL!	NO	None	None	#NULL!	#NULL!	#NULL!	#NULL!	#NULL!	#NULL!	#NULL!
1684	Ganta-Afeshum	Golea-Genahti	431	Female	30+	Absent	NO	NO	0	None	stone wall;wood & earth roof	Yes	Yes	Yes	Yes	YES	YES	Yes	1	0	1	NO	None	None	YES	YES	YES	Traditional	Holly water or mud	Don't know	No/Don't know
1685	Ganta-Afeshum	Golea-Genahti	431	Male	20 - 29	Absent	NO	NO	0	None	stone wall;wood & earth roof	Yes	Yes	Yes	Yes	YES	YES	#NULL!	#NULL!	#NULL!	#NULL!	NO	None	None	#NULL!	#NULL!	#NULL!	#NULL!	#NULL!	#NULL!	#NULL!
1686	Ganta-Afeshum	Golea-Genahti	431	Male	10 - 19	Scar	NO	YES	1	Nose	stone wall;wood & earth roof	Yes	Yes	Yes	Yes	YES	YES	#NULL!	#NULL!	#NULL!	#NULL!	NO	None	None	#NULL!	#NULL!	#NULL!	#NULL!	#NULL!	#NULL!	#NULL!
1687	Ganta-Afeshum	Golea-Genahti	431	Male	10 - 19	Absent	NO	NO	0	None	stone wall;wood & earth roof	Yes	Yes	Yes	Yes	YES	YES	#NULL!	#NULL!	#NULL!	#NULL!	NO	None	None	#NULL!	#NULL!	#NULL!	#NULL!	#NULL!	#NULL!	#NULL!
1688	Ganta-Afeshum	Golea-Genahti	432	Male	30+	Absent	NO	NO	0	None	stone wall;wood & earth roof	Yes	Yes	Yes	Yes	NO	YES	Yes	2	1	1	NO	None	None	YES	YES	YES	Traditional	Herbs	Don't know	No/Don't know
1689	Ganta-Afeshum	Golea-Genahti	432	Female	30+	Absent	NO	NO	0	None	stone wall;wood & earth roof	Yes	Yes	Yes	Yes	NO	YES	#NULL!	#NULL!	#NULL!	#NULL!	NO	None	None	#NULL!	#NULL!	#NULL!	#NULL!	#NULL!	#NULL!	#NULL!
1690	Ganta-Afeshum	Golea-Genahti	432	Male	0 - 9	Lesion	YES	NO	1	Nose	stone wall;wood & earth roof	Yes	Yes	Yes	Yes	NO	YES	#NULL!	#NULL!	#NULL!	#NULL!	NO	NO	21	#NULL!	#NULL!	#NULL!	#NULL!	#NULL!	#NULL!	#NULL!
1691	Ganta-Afeshum	Golea-Genahti	432	Male	0 - 9	Scar	NO	YES	1	Nose	stone wall;wood & earth roof	Yes	Yes	Yes	Yes	NO	YES	#NULL!	#NULL!	#NULL!	#NULL!	NO	None	None	#NULL!	#NULL!	#NULL!	#NULL!	#NULL!	#NULL!	#NULL!
1692	Ganta-Afeshum	Golea-Genahti	433	Male	30+	Absent	NO	NO	0	None	stone wall;wood & earth roof	Yes	Yes	Yes	Yes	NO	YES	NO	0	0	0	NO	None	None	YES	YES	YES	Traditional	Herbs	Don't know	No/Don't know
1693	Ganta-Afeshum	Golea-Genahti	433	Female	30+	Absent	NO	NO	0	None	stone wall;wood & earth roof	Yes	Yes	Yes	Yes	NO	YES	#NULL!	#NULL!	#NULL!	#NULL!	NO	None	None	#NULL!	#NULL!	#NULL!	#NULL!	#NULL!	#NULL!	#NULL!
1694	Ganta-Afeshum	Golea-Genahti	433	Female	10 - 19	Absent	NO	NO	0	None	stone wall;wood & earth roof	Yes	Yes	Yes	Yes	NO	YES	#NULL!	#NULL!	#NULL!	#NULL!	NO	None	None	#NULL!	#NULL!	#NULL!	#NULL!	#NULL!	#NULL!	#NULL!
1695	Ganta-Afeshum	Golea-Genahti	433	Male	10 - 19	Absent	NO	NO	0	None	stone wall;wood & earth roof	Yes	Yes	Yes	Yes	NO	YES	#NULL!	#NULL!	#NULL!	#NULL!	NO	None	None	#NULL!	#NULL!	#NULL!	#NULL!	#NULL!	#NULL!	#NULL!
1696	Ganta-Afeshum	Golea-Genahti	433	Male	10 - 19	Absent	NO	NO	0	None	stone wall;wood & earth roof	Yes	Yes	Yes	Yes	NO	YES	#NULL!	#NULL!	#NULL!	#NULL!	NO	None	None	#NULL!	#NULL!	#NULL!	#NULL!	#NULL!	#NULL!	#NULL!
1697	Ganta-Afeshum	Golea-Genahti	433	Male	30+	Absent	NO	NO	0	None	stone wall;wood & earth roof	Yes	Yes	Yes	Yes	NO	YES	#NULL!	#NULL!	#NULL!	#NULL!	NO	None	None	#NULL!	#NULL!	#NULL!	#NULL!	#NULL!	#NULL!	#NULL!
1698	Ganta-Afeshum	Golea-Genahti	433	Female	0 - 9	Absent	NO	NO	0	None	stone wall;wood & earth roof	Yes	Yes	Yes	Yes	NO	YES	#NULL!	#NULL!	#NULL!	#NULL!	NO	None	None	#NULL!	#NULL!	#NULL!	#NULL!	#NULL!	#NULL!	#NULL!
1699	Ganta-Afeshum	Golea-Genahti	433	Female	0 - 9	Absent	NO	NO	0	None	stone wall;wood & earth roof	Yes	Yes	Yes	Yes	NO	YES	#NULL!	#NULL!	#NULL!	#NULL!	NO	None	None	#NULL!	#NULL!	#NULL!	#NULL!	#NULL!	#NULL!	#NULL!
1700	Ganta-Afeshum	Golea-Genahti	434	Male	30+	Absent	NO	NO	0	None	stone wall;wood & earth roof	Yes	Yes	Yes	Yes	NO	YES	Yes	1	1	0	NO	None	None	YES	YES	YES	Traditional	Holly water or mud	Don't know	No/Don't know
1701	Ganta-Afeshum	Golea-Genahti	434	Female	30+	Absent	NO	NO	0	None	stone wall;wood & earth roof	Yes	Yes	Yes	Yes	NO	YES	#NULL!	#NULL!	#NULL!	#NULL!	NO	None	None	#NULL!	#NULL!	#NULL!	#NULL!	#NULL!	#NULL!	#NULL!
1702	Ganta-Afeshum	Golea-Genahti	434	Male	10 - 19	Absent	NO	NO	0	None	stone wall;wood & earth roof	Yes	Yes	Yes	Yes	NO	YES	#NULL!	#NULL!	#NULL!	#NULL!	NO	None	None	#NULL!	#NULL!	#NULL!	#NULL!	#NULL!	#NULL!	#NULL!
1703	Ganta-Afeshum	Golea-Genahti	434	Female	10 - 19	Lesion	YES	NO	1	Cheeks	stone wall;wood & earth roof	Yes	Yes	Yes	Yes	NO	YES	#NULL!	#NULL!	#NULL!	#NULL!	NO	NO	12	#NULL!	#NULL!	#NULL!	#NULL!	#NULL!	#NULL!	#NULL!
1704	Ganta-Afeshum	Golea-Genahti	434	Female	0 - 9	Absent	NO	NO	0	None	stone wall;wood & earth roof	Yes	Yes	Yes	Yes	NO	YES	#NULL!	#NULL!	#NULL!	#NULL!	NO	None	None	#NULL!	#NULL!	#NULL!	#NULL!	#NULL!	#NULL!	#NULL!
1705	Ganta-Afeshum	Golea-Genahti	434	Female	0 - 9	Absent	NO	NO	0	None	stone wall;wood & earth roof	Yes	Yes	Yes	Yes	NO	YES	#NULL!	#NULL!	#NULL!	#NULL!	NO	None	None	#NULL!	#NULL!	#NULL!	#NULL!	#NULL!	#NULL!	#NULL!
1706	Ganta-Afeshum	Golea-Genahti	434	Male	0 - 9	Absent	NO	NO	0	None	stone wall;wood & earth roof	Yes	Yes	Yes	Yes	NO	YES	#NULL!	#NULL!	#NULL!	#NULL!	NO	None	None	#NULL!	#NULL!	#NULL!	#NULL!	#NULL!	#NULL!	#NULL!
1707	Ganta-Afeshum	Golea-Genahti	434	Female	30+	Absent	NO	NO	0	None	stone wall;wood & earth roof	Yes	Yes	Yes	Yes	NO	YES	#NULL!	#NULL!	#NULL!	#NULL!	NO	None	None	#NULL!	#NULL!	#NULL!	#NULL!	#NULL!	#NULL!	#NULL!
1708	Ganta-Afeshum	Golea-Genahti	436	Male	30+	Absent	NO	NO	0	None	stone wall;wood & earth roof	Yes	Yes	Yes	Yes	NO	YES	Yes	1	0	1	NO	None	None	YES	YES	YES	Traditional	Holly water or mud	Don't know	No/Don't know
1709	Ganta-Afeshum	Golea-Genahti	436	Female	30+	Absent	NO	NO	0	None	stone wall;wood & earth roof	Yes	Yes	Yes	Yes	NO	YES	#NULL!	#NULL!	#NULL!	#NULL!	NO	None	None	#NULL!	#NULL!	#NULL!	#NULL!	#NULL!	#NULL!	#NULL!
1710	Ganta-Afeshum	Golea-Genahti	436	Female	10 - 19	Scar	NO	YES	1	Nose	stone wall;wood & earth roof	Yes	Yes	Yes	Yes	NO	YES	#NULL!	#NULL!	#NULL!	#NULL!	NO	None	None	#NULL!	#NULL!	#NULL!	#NULL!	#NULL!	#NULL!	#NULL!
1711	Ganta-Afeshum	Golea-Genahti	436	Male	10 - 19	Absent	NO	NO	0	None	stone wall;wood & earth roof	Yes	Yes	Yes	Yes	NO	YES	#NULL!	#NULL!	#NULL!	#NULL!	NO	None	None	#NULL!	#NULL!	#NULL!	#NULL!	#NULL!	#NULL!	#NULL!
1712	Ganta-Afeshum	Golea-Genahti	436	Female	10 - 19	Absent	NO	NO	0	None	stone wall;wood & earth roof	Yes	Yes	Yes	Yes	NO	YES	#NULL!	#NULL!	#NULL!	#NULL!	NO	None	None	#NULL!	#NULL!	#NULL!	#NULL!	#NULL!	#NULL!	#NULL!
1713	Ganta-Afeshum	Golea-Genahti	436	Female	10 - 19	Absent	NO	NO	0	None	stone wall;wood & earth roof	Yes	Yes	Yes	Yes	NO	YES	#NULL!	#NULL!	#NULL!	#NULL!	NO	None	None	#NULL!	#NULL!	#NULL!	#NULL!	#NULL!	#NULL!	#NULL!
1714	Ganta-Afeshum	Golea-Genahti	436	Male	0 - 9	Absent	NO	NO	0	None	stone wall;wood & earth roof	Yes	Yes	Yes	Yes	NO	YES	#NULL!	#NULL!	#NULL!	#NULL!	NO	None	None	#NULL!	#NULL!	#NULL!	#NULL!	#NULL!	#NULL!	#NULL!
1715	Ganta-Afeshum	Golea-Genahti	436	Female	0 - 9	Absent	NO	NO	0	None	stone wall;wood & earth roof	Yes	Yes	Yes	Yes	NO	YES	#NULL!	#NULL!	#NULL!	#NULL!	NO	None	None	#NULL!	#NULL!	#NULL!	#NULL!	#NULL!	#NULL!	#NULL!
1716	Ganta-Afeshum	Golea-Genahti	436	Female	30+	Absent	NO	NO	0	None	stone wall;wood & earth roof	Yes	Yes	Yes	Yes	NO	YES	#NULL!	#NULL!	#NULL!	#NULL!	NO	None	None	#NULL!	#NULL!	#NULL!	#NULL!	#NULL!	#NULL!	#NULL!
1717	Ganta-Afeshum	Golea-Genahti	437	Male	30+	Absent	NO	NO	0	None	stone wall;wood & earth roof	Yes	Yes	Yes	Yes	NO	YES	NO	0	0	0	NO	None	None	YES	YES	YES	Traditional	Herbs	Don't know	No/Don't know
1718	Ganta-Afeshum	Golea-Genahti	437	Female	30+	Absent	NO	NO	0	None	stone wall;wood & earth roof	Yes	Yes	Yes	Yes	NO	YES	#NULL!	#NULL!	#NULL!	#NULL!	NO	None	None	#NULL!	#NULL!	#NULL!	#NULL!	#NULL!	#NULL!	#NULL!
1719	Ganta-Afeshum	Golea-Genahti	438	Male	30+	Absent	NO	NO	0	None	stone wall;wood & earth roof	Yes	Yes	Yes	Yes	NO	YES	Yes	3	0	3	NO	None	None	YES	YES	YES	Traditional	Holly water or mud	Don't know	No/Don't know
1720	Ganta-Afeshum	Golea-Genahti	438	Female	30+	Scar	NO	YES	1	Arm	stone wall;wood & earth roof	Yes	Yes	Yes	Yes	NO	YES	#NULL!	#NULL!	#NULL!	#NULL!	NO	None	None	#NULL!	#NULL!	#NULL!	#NULL!	#NULL!	#NULL!	#NULL!
1721	Ganta-Afeshum	Golea-Genahti	438	Female	10 - 19	Scar	NO	YES	2	Nose	stone wall;wood & earth roof	Yes	Yes	Yes	Yes	NO	YES	#NULL!	#NULL!	#NULL!	#NULL!	NO	None	None	#NULL!	#NULL!	#NULL!	#NULL!	#NULL!	#NULL!	#NULL!
1722	Ganta-Afeshum	Golea-Genahti	438	Female	10 - 19	Absent	NO	NO	0	None	stone wall;wood & earth roof	Yes	Yes	Yes	Yes	NO	YES	#NULL!	#NULL!	#NULL!	#NULL!	NO	None	None	#NULL!	#NULL!	#NULL!	#NULL!	#NULL!	#NULL!	#NULL!
1723	Ganta-Afeshum	Golea-Genahti	438	Male	10 - 19	Scar	NO	YES	3	Cheeks	stone wall;wood & earth roof	Yes	Yes	Yes	Yes	NO	YES	#NULL!	#NULL!	#NULL!	#NULL!	NO	None	None	#NULL!	#NULL!	#NULL!	#NULL!	#NULL!	#NULL!	#NULL!
1724	Ganta-Afeshum	Golea-Genahti	438	Male	0 - 9	Absent	NO	NO	0	None	stone wall;wood & earth roof	Yes	Yes	Yes	Yes	NO	YES	#NULL!	#NULL!	#NULL!	#NULL!	NO	None	None	#NULL!	#NULL!	#NULL!	#NULL!	#NULL!	#NULL!	#NULL!
1725	Ganta-Afeshum	Golea-Genahti	439	Male	30+	Absent	NO	NO	0	None	stone wall;wood & earth roof	Yes	Yes	Yes	Yes	NO	YES	Yes	3	0	3	NO	None	None	YES	YES	YES	Traditional	Herbs	Don't know	No/Don't know
1726	Ganta-Afeshum	Golea-Genahti	439	Female	30+	Scar	NO	YES	1	Nose	stone wall;wood & earth roof	Yes	Yes	Yes	Yes	NO	YES	#NULL!	#NULL!	#NULL!	#NULL!	NO	None	None	#NULL!	#NULL!	#NULL!	#NULL!	#NULL!	#NULL!	#NULL!
1727	Ganta-Afeshum	Golea-Genahti	439	Male	20 - 29	Absent	NO	NO	0	None	stone wall;wood & earth roof	Yes	Yes	Yes	Yes	NO	YES	#NULL!	#NULL!	#NULL!	#NULL!	NO	None	None	#NULL!	#NULL!	#NULL!	#NULL!	#NULL!	#NULL!	#NULL!
1728	Ganta-Afeshum	Golea-Genahti	439	Male	20 - 29	Scar	NO	YES	1	Arm	stone wall;wood & earth roof	Yes	Yes	Yes	Yes	NO	YES	#NULL!	#NULL!	#NULL!	#NULL!	NO	None	None	#NULL!	#NULL!	#NULL!	#NULL!	#NULL!	#NULL!	#NULL!
1729	Ganta-Afeshum	Golea-Genahti	439	Female	10 - 19	Scar	NO	YES	1	Nose	stone wall;wood & earth roof	Yes	Yes	Yes	Yes	NO	YES	#NULL!	#NULL!	#NULL!	#NULL!	NO	None	None	#NULL!	#NULL!	#NULL!	#NULL!	#NULL!	#NULL!	#NULL!
1730	Ganta-Afeshum	Golea-Genahti	439	Female	0 - 9	Absent	NO	NO	0	None	stone wall;wood & earth roof	Yes	Yes	Yes	Yes	NO	YES	#NULL!	#NULL!	#NULL!	#NULL!	NO	None	None	#NULL!	#NULL!	#NULL!	#NULL!	#NULL!	#NULL!	#NULL!
1731	Ganta-Afeshum	Golea-Genahti	439	Male	0 - 9	Absent	NO	NO	0	None	stone wall;wood & earth roof	Yes	Yes	Yes	Yes	NO	YES	#NULL!	#NULL!	#NULL!	#NULL!	NO	None	None	#NULL!	#NULL!	#NULL!	#NULL!	#NULL!	#NULL!	#NULL!
1732	Ganta-Afeshum	Golea-Genahti	440	Male	30+	Absent	NO	NO	0	None	stone wall;wood & earth roof	Yes	NO	NO	Yes	NO	YES	NO	0	0	0	NO	None	None	YES	YES	YES	Traditional	Herbs	Insect secretions	No/Don't know
1733	Ganta-Afeshum	Golea-Genahti	440	Female	30+	Absent	NO	NO	0	None	stone wall;wood & earth roof	Yes	NO	NO	Yes	NO	YES	#NULL!	#NULL!	#NULL!	#NULL!	NO	None	None	#NULL!	#NULL!	#NULL!	#NULL!	#NULL!	#NULL!	#NULL!
1734	Ganta-Afeshum	Golea-Genahti	440	Male	10 - 19	Absent	NO	NO	0	None	stone wall;wood & earth roof	Yes	NO	NO	Yes	NO	YES	#NULL!	#NULL!	#NULL!	#NULL!	NO	None	None	#NULL!	#NULL!	#NULL!	#NULL!	#NULL!	#NULL!	#NULL!
1735	Ganta-Afeshum	Golea-Genahti	440	Male	20 - 29	Absent	NO	NO	0	None	stone wall;wood & earth roof	Yes	NO	NO	Yes	NO	YES	#NULL!	#NULL!	#NULL!	#NULL!	NO	None	None	#NULL!	#NULL!	#NULL!	#NULL!	#NULL!	#NULL!	#NULL!
1736	Ganta-Afeshum	Golea-Genahti	440	Female	20 - 29	Absent	NO	NO	0	None	stone wall;wood & earth roof	Yes	NO	NO	Yes	NO	YES	#NULL!	#NULL!	#NULL!	#NULL!	NO	None	None	#NULL!	#NULL!	#NULL!	#NULL!	#NULL!	#NULL!	#NULL!
1737	Ganta-Afeshum	Golea-Genahti	440	Male	10 - 19	Absent	NO	NO	0	None	stone wall;wood & earth roof	Yes	NO	NO	Yes	NO	YES	#NULL!	#NULL!	#NULL!	#NULL!	NO	None	None	#NULL!	#NULL!	#NULL!	#NULL!	#NULL!	#NULL!	#NULL!
1738	Ganta-Afeshum	Golea-Genahti	440	Male	10 - 19	Absent	NO	NO	0	None	stone wall;wood & earth roof	Yes	NO	NO	Yes	NO	YES	#NULL!	#NULL!	#NULL!	#NULL!	NO	None	None	#NULL!	#NULL!	#NULL!	#NULL!	#NULL!	#NULL!	#NULL!
1739	Ganta-Afeshum	Golea-Genahti	440	Male	0 - 9	Absent	NO	NO	0	None	stone wall;wood & earth roof	Yes	NO	NO	Yes	NO	YES	#NULL!	#NULL!	#NULL!	#NULL!	NO	None	None	#NULL!	#NULL!	#NULL!	#NULL!	#NULL!	#NULL!	#NULL!
1740	Ganta-Afeshum	Golea-Genahti	441	Male	30+	Absent	NO	NO	0	None	stone wall;wood & earth roof	Yes	Yes	Yes	Yes	NO	YES	Yes	4	0	4	NO	None	None	YES	YES	YES	Traditional	Holly water or mud	Insect secretions	No/Don't know
1741	Ganta-Afeshum	Golea-Genahti	441	Female	30+	Absent	NO	NO	0	None	stone wall;wood & earth roof	Yes	Yes	Yes	Yes	NO	YES	#NULL!	#NULL!	#NULL!	#NULL!	NO	None	None	#NULL!	#NULL!	#NULL!	#NULL!	#NULL!	#NULL!	#NULL!
1742	Ganta-Afeshum	Golea-Genahti	441	Female	20 - 29	Scar	NO	YES	1	Forehead	stone wall;wood & earth roof	Yes	Yes	Yes	Yes	NO	YES	#NULL!	#NULL!	#NULL!	#NULL!	NO	None	None	#NULL!	#NULL!	#NULL!	#NULL!	#NULL!	#NULL!	#NULL!
1743	Ganta-Afeshum	Golea-Genahti	441	Female	10 - 19	Scar	NO	YES	1	Forehead	stone wall;wood & earth roof	Yes	Yes	Yes	Yes	NO	YES	#NULL!	#NULL!	#NULL!	#NULL!	NO	None	None	#NULL!	#NULL!	#NULL!	#NULL!	#NULL!	#NULL!	#NULL!
1744	Ganta-Afeshum	Golea-Genahti	441	Female	10 - 19	Scar	NO	YES	1	Cheeks	stone wall;wood & earth roof	Yes	Yes	Yes	Yes	NO	YES	#NULL!	#NULL!	#NULL!	#NULL!	NO	None	None	#NULL!	#NULL!	#NULL!	#NULL!	#NULL!	#NULL!	#NULL!
1745	Ganta-Afeshum	Golea-Genahti	441	Female	0 - 9	Scar	NO	YES	1	Forehead	stone wall;wood & earth roof	Yes	Yes	Yes	Yes	NO	YES	#NULL!	#NULL!	#NULL!	#NULL!	NO	None	None	#NULL!	#NULL!	#NULL!	#NULL!	#NULL!	#NULL!	#NULL!
1746	Ganta-Afeshum	Golea-Genahti	441	Male	0 - 9	Absent	NO	NO	0	None	stone wall;wood & earth roof	Yes	Yes	Yes	Yes	NO	YES	#NULL!	#NULL!	#NULL!	#NULL!	NO	None	None	#NULL!	#NULL!	#NULL!	#NULL!	#NULL!	#NULL!	#NULL!
1747	Ganta-Afeshum	Golea-Genahti	441	Male	20 - 29	Absent	NO	NO	0	None	stone wall;wood & earth roof	Yes	Yes	Yes	Yes	NO	YES	#NULL!	#NULL!	#NULL!	#NULL!	NO	None	None	#NULL!	#NULL!	#NULL!	#NULL!	#NULL!	#NULL!	#NULL!
1748	Ganta-Afeshum	Golea-Genahti	442	Male	30+	Absent	NO	NO	0	None	stone walls; wood & earth & corrugated iron roofs	Yes	Yes	Yes	Yes	NO	YES	Yes	1	0	1	NO	None	None	YES	YES	YES	Traditional	Holly water or mud	Don't know	No/Don't know
1749	Ganta-Afeshum	Golea-Genahti	442	Female	30+	Absent	NO	NO	0	None	stone walls; wood & earth & corrugated iron roofs	Yes	Yes	Yes	Yes	NO	YES	#NULL!	#NULL!	#NULL!	#NULL!	NO	None	None	#NULL!	#NULL!	#NULL!	#NULL!	#NULL!	#NULL!	#NULL!
1750	Ganta-Afeshum	Golea-Genahti	442	Female	10 - 19	Absent	NO	NO	0	None	stone walls; wood & earth & corrugated iron roofs	Yes	Yes	Yes	Yes	NO	YES	#NULL!	#NULL!	#NULL!	#NULL!	NO	None	None	#NULL!	#NULL!	#NULL!	#NULL!	#NULL!	#NULL!	#NULL!
1751	Ganta-Afeshum	Golea-Genahti	442	Female	10 - 19	Absent	NO	NO	0	None	stone walls; wood & earth & corrugated iron roofs	Yes	Yes	Yes	Yes	NO	YES	#NULL!	#NULL!	#NULL!	#NULL!	NO	None	None	#NULL!	#NULL!	#NULL!	#NULL!	#NULL!	#NULL!	#NULL!
1752	Ganta-Afeshum	Golea-Genahti	442	Female	0 - 9	Scar	NO	YES	1	Arm	stone walls; wood & earth & corrugated iron roofs	Yes	Yes	Yes	Yes	NO	YES	#NULL!	#NULL!	#NULL!	#NULL!	NO	None	None	#NULL!	#NULL!	#NULL!	#NULL!	#NULL!	#NULL!	#NULL!
1753	Ganta-Afeshum	Golea-Genahti	442	Female	0 - 9	Absent	NO	NO	0	None	stone walls; wood & earth & corrugated iron roofs	Yes	Yes	Yes	Yes	NO	YES	#NULL!	#NULL!	#NULL!	#NULL!	NO	None	None	#NULL!	#NULL!	#NULL!	#NULL!	#NULL!	#NULL!	#NULL!
1754	Ganta-Afeshum	Golea-Genahti	442	Male	0 - 9	Absent	NO	NO	0	None	stone walls; wood & earth & corrugated iron roofs	Yes	Yes	Yes	Yes	NO	YES	#NULL!	#NULL!	#NULL!	#NULL!	NO	None	None	#NULL!	#NULL!	#NULL!	#NULL!	#NULL!	#NULL!	#NULL!
1755	Ganta-Afeshum	Golea-Genahti	443	Female	30+	Absent	NO	NO	0	None	stone wall;wood & earth roof	Yes	NO	NO	Yes	NO	YES	NO	0	0	0	NO	None	None	YES	YES	YES	Traditional	Herbs	Don't know	No/Don't know
1756	Ganta-Afeshum	Golea-Genahti	443	Female	10 - 19	Absent	NO	NO	0	None	stone wall;wood & earth roof	Yes	NO	NO	Yes	NO	YES	#NULL!	#NULL!	#NULL!	#NULL!	NO	None	None	#NULL!	#NULL!	#NULL!	#NULL!	#NULL!	#NULL!	#NULL!
1757	Ganta-Afeshum	Golea-Genahti	444	Female	30+	Absent	NO	NO	0	None	stone wall;wood & earth roof	Yes	Yes	Yes	NO	NO	YES	Yes	1	1	0	NO	None	None	YES	YES	YES	Traditional	Holly water or mud	Don't know	No/Don't know
1758	Ganta-Afeshum	Golea-Genahti	444	Female	10 - 19	Absent	NO	NO	0	None	stone wall;wood & earth roof	Yes	Yes	Yes	NO	NO	YES	#NULL!	#NULL!	#NULL!	#NULL!	NO	None	None	#NULL!	#NULL!	#NULL!	#NULL!	#NULL!	#NULL!	#NULL!
1759	Ganta-Afeshum	Golea-Genahti	444	Male	10 - 19	Lesion	YES	NO	1	Cheeks	stone wall;wood & earth roof	Yes	Yes	Yes	NO	NO	YES	#NULL!	#NULL!	#NULL!	#NULL!	NO	NO	21	#NULL!	#NULL!	#NULL!	#NULL!	#NULL!	#NULL!	#NULL!
1760	Ganta-Afeshum	Golea-Genahti	444	Female	0 - 9	Absent	NO	NO	0	None	stone wall;wood & earth roof	Yes	Yes	Yes	NO	NO	YES	#NULL!	#NULL!	#NULL!	#NULL!	NO	None	None	#NULL!	#NULL!	#NULL!	#NULL!	#NULL!	#NULL!	#NULL!
1761	Ganta-Afeshum	Golea-Genahti	444	Male	0 - 9	Absent	NO	NO	0	None	stone wall;wood & earth roof	Yes	Yes	Yes	NO	NO	YES	#NULL!	#NULL!	#NULL!	#NULL!	NO	None	None	#NULL!	#NULL!	#NULL!	#NULL!	#NULL!	#NULL!	#NULL!
1762	Ganta-Afeshum	Golea-Genahti	446	Male	30+	Absent	NO	NO	0	None	stone wall;wood & earth roof	Yes	NO	NO	Yes	NO	YES	NO	0	0	0	NO	None	None	YES	YES	YES	Traditional	Herbs	Don't know	No/Don't know
1763	Ganta-Afeshum	Golea-Genahti	446	Female	20 - 29	Absent	NO	NO	0	None	stone wall;wood & earth roof	Yes	NO	NO	Yes	NO	YES	#NULL!	#NULL!	#NULL!	#NULL!	NO	None	None	#NULL!	#NULL!	#NULL!	#NULL!	#NULL!	#NULL!	#NULL!
1764	Ganta-Afeshum	Golea-Genahti	447	Male	30+	Absent	NO	NO	0	None	stone wall;wood & earth roof	Yes	NO	NO	Yes	NO	YES	NO	0	0	0	NO	None	None	YES	YES	YES	Traditional	Herbs	Don't know	No/Don't know
1765	Ganta-Afeshum	Golea-Genahti	447	Female	30+	Absent	NO	NO	0	None	stone wall;wood & earth roof	Yes	NO	NO	Yes	NO	YES	#NULL!	#NULL!	#NULL!	#NULL!	NO	None	None	#NULL!	#NULL!	#NULL!	#NULL!	#NULL!	#NULL!	#NULL!
1766	Ganta-Afeshum	Golea-Genahti	447	Female	0 - 9	Absent	NO	NO	0	None	stone wall;wood & earth roof	Yes	NO	NO	Yes	NO	YES	#NULL!	#NULL!	#NULL!	#NULL!	NO	None	None	#NULL!	#NULL!	#NULL!	#NULL!	#NULL!	#NULL!	#NULL!
1767	Ganta-Afeshum	Golea-Genahti	447	Female	0 - 9	Absent	NO	NO	0	None	stone wall;wood & earth roof	Yes	NO	NO	Yes	NO	YES	#NULL!	#NULL!	#NULL!	#NULL!	NO	None	None	#NULL!	#NULL!	#NULL!	#NULL!	#NULL!	#NULL!	#NULL!
1768	Ganta-Afeshum	Golea-Genahti	447	Male	10 - 19	Absent	NO	NO	0	None	stone wall;wood & earth roof	Yes	NO	NO	Yes	NO	YES	#NULL!	#NULL!	#NULL!	#NULL!	NO	None	None	#NULL!	#NULL!	#NULL!	#NULL!	#NULL!	#NULL!	#NULL!
1769	Ganta-Afeshum	Golea-Genahti	447	Male	0 - 9	Absent	NO	NO	0	None	stone wall;wood & earth roof	Yes	NO	NO	Yes	NO	YES	#NULL!	#NULL!	#NULL!	#NULL!	NO	None	None	#NULL!	#NULL!	#NULL!	#NULL!	#NULL!	#NULL!	#NULL!
1770	Ganta-Afeshum	Golea-Genahti	448	Male	30+	Absent	NO	NO	0	None	stone wall;wood & earth roof	Yes	NO	NO	Yes	NO	YES	NO	0	0	0	NO	None	None	YES	YES	YES	Traditional	Herbs	Don't know	No/Don't know
1771	Ganta-Afeshum	Golea-Genahti	448	Female	30+	Absent	NO	NO	0	None	stone wall;wood & earth roof	Yes	NO	NO	Yes	NO	YES	#NULL!	#NULL!	#NULL!	#NULL!	NO	None	None	#NULL!	#NULL!	#NULL!	#NULL!	#NULL!	#NULL!	#NULL!
1772	Ganta-Afeshum	Golea-Genahti	448	Female	20 - 29	Absent	NO	NO	0	None	stone wall;wood & earth roof	Yes	NO	NO	Yes	NO	YES	#NULL!	#NULL!	#NULL!	#NULL!	NO	None	None	#NULL!	#NULL!	#NULL!	#NULL!	#NULL!	#NULL!	#NULL!
1773	Ganta-Afeshum	Golea-Genahti	449	Male	30+	Absent	NO	NO	0	None	stone wall;wood & earth roof	Yes	Yes	Yes	Yes	NO	YES	Yes	1	1	0	NO	None	None	YES	YES	YES	Traditional	Holly water or mud	Don't know	No/Don't know
1774	Ganta-Afeshum	Golea-Genahti	449	Female	20 - 29	Absent	NO	NO	0	None	stone wall;wood & earth roof	Yes	Yes	Yes	Yes	NO	YES	#NULL!	#NULL!	#NULL!	#NULL!	NO	None	None	#NULL!	#NULL!	#NULL!	#NULL!	#NULL!	#NULL!	#NULL!
1775	Ganta-Afeshum	Golea-Genahti	449	Female	0 - 9	Lesion	YES	NO	1	Cheeks	stone wall;wood & earth roof	Yes	Yes	Yes	Yes	NO	YES	#NULL!	#NULL!	#NULL!	#NULL!	NO	NO	33	#NULL!	#NULL!	#NULL!	#NULL!	#NULL!	#NULL!	#NULL!
1776	Ganta-Afeshum	Golea-Genahti	449	Male	0 - 9	Absent	NO	NO	0	None	stone wall;wood & earth roof	Yes	Yes	Yes	Yes	NO	YES	#NULL!	#NULL!	#NULL!	#NULL!	NO	None	None	#NULL!	#NULL!	#NULL!	#NULL!	#NULL!	#NULL!	#NULL!
1777	Ganta-Afeshum	Golea-Genahti	449	Female	0 - 9	Absent	NO	NO	0	None	stone wall;wood & earth roof	Yes	Yes	Yes	Yes	NO	YES	#NULL!	#NULL!	#NULL!	#NULL!	NO	None	None	#NULL!	#NULL!	#NULL!	#NULL!	#NULL!	#NULL!	#NULL!
1778	Ganta-Afeshum	Golea-Genahti	450	Female	30+	Absent	NO	NO	0	None	stone wall;wood & earth roof	Yes	NO	NO	Yes	NO	YES	NO	0	0	0	NO	None	None	YES	YES	YES	Traditional	Herbs	Don't know	No/Don't know
1779	Ganta-Afeshum	Golea-Genahti	450	Male	10 - 19	Absent	NO	NO	0	None	stone wall;wood & earth roof	Yes	NO	NO	Yes	NO	YES	#NULL!	#NULL!	#NULL!	#NULL!	NO	None	None	#NULL!	#NULL!	#NULL!	#NULL!	#NULL!	#NULL!	#NULL!
1780	Ganta-Afeshum	Golea-Genahti	451	Male	30+	Absent	NO	NO	0	None	stone wall;wood & earth roof	Yes	Yes	Yes	Yes	NO	YES	Yes	2	0	2	NO	None	None	YES	YES	YES	Traditional	Holly water or mud	Don't know	No/Don't know
1781	Ganta-Afeshum	Golea-Genahti	451	Female	30+	Absent	NO	NO	0	None	stone wall;wood & earth roof	Yes	Yes	Yes	Yes	NO	YES	#NULL!	#NULL!	#NULL!	#NULL!	NO	None	None	#NULL!	#NULL!	#NULL!	#NULL!	#NULL!	#NULL!	#NULL!
1782	Ganta-Afeshum	Golea-Genahti	451	Female	10 - 19	Scar	NO	YES	1	Arm	stone wall;wood & earth roof	Yes	Yes	Yes	Yes	NO	YES	#NULL!	#NULL!	#NULL!	#NULL!	NO	None	None	#NULL!	#NULL!	#NULL!	#NULL!	#NULL!	#NULL!	#NULL!
1783	Ganta-Afeshum	Golea-Genahti	451	Female	10 - 19	Absent	NO	NO	0	None	stone wall;wood & earth roof	Yes	Yes	Yes	Yes	NO	YES	#NULL!	#NULL!	#NULL!	#NULL!	NO	None	None	#NULL!	#NULL!	#NULL!	#NULL!	#NULL!	#NULL!	#NULL!
1784	Ganta-Afeshum	Golea-Genahti	451	Male	10 - 19	Absent	NO	NO	0	None	stone wall;wood & earth roof	Yes	Yes	Yes	Yes	NO	YES	#NULL!	#NULL!	#NULL!	#NULL!	NO	None	None	#NULL!	#NULL!	#NULL!	#NULL!	#NULL!	#NULL!	#NULL!
1785	Ganta-Afeshum	Golea-Genahti	451	Female	10 - 19	Absent	NO	NO	0	None	stone wall;wood & earth roof	Yes	Yes	Yes	Yes	NO	YES	#NULL!	#NULL!	#NULL!	#NULL!	NO	None	None	#NULL!	#NULL!	#NULL!	#NULL!	#NULL!	#NULL!	#NULL!
1786	Ganta-Afeshum	Golea-Genahti	451	Female	0 - 9	Scar	NO	YES	1	Arm	stone wall;wood & earth roof	Yes	Yes	Yes	Yes	NO	YES	#NULL!	#NULL!	#NULL!	#NULL!	NO	None	None	#NULL!	#NULL!	#NULL!	#NULL!	#NULL!	#NULL!	#NULL!
1787	Ganta-Afeshum	Golea-Genahti	451	Male	0 - 9	Absent	NO	NO	0	None	stone wall;wood & earth roof	Yes	Yes	Yes	Yes	NO	YES	#NULL!	#NULL!	#NULL!	#NULL!	NO	None	None	#NULL!	#NULL!	#NULL!	#NULL!	#NULL!	#NULL!	#NULL!
1788	Ganta-Afeshum	Golea-Genahti	451	Female	0 - 9	Absent	NO	NO	0	None	stone wall;wood & earth roof	Yes	Yes	Yes	Yes	NO	YES	#NULL!	#NULL!	#NULL!	#NULL!	NO	None	None	#NULL!	#NULL!	#NULL!	#NULL!	#NULL!	#NULL!	#NULL!
1789	Ganta-Afeshum	Golea-Genahti	453	Male	30+	Absent	NO	NO	0	None	stone wall;wood & earth roof	Yes	Yes	Yes	Yes	NO	YES	NO	0	0	0	NO	None	None	YES	YES	YES	Traditional	Herbs	Don't know	No/Don't know
1790	Ganta-Afeshum	Golea-Genahti	453	Female	30+	Absent	NO	NO	0	None	stone wall;wood & earth roof	Yes	Yes	Yes	Yes	NO	YES	#NULL!	#NULL!	#NULL!	#NULL!	NO	None	None	#NULL!	#NULL!	#NULL!	#NULL!	#NULL!	#NULL!	#NULL!
1791	Ganta-Afeshum	Golea-Genahti	453	Female	10 - 19	Absent	NO	NO	0	None	stone wall;wood & earth roof	Yes	Yes	Yes	Yes	NO	YES	#NULL!	#NULL!	#NULL!	#NULL!	NO	None	None	#NULL!	#NULL!	#NULL!	#NULL!	#NULL!	#NULL!	#NULL!
1792	Ganta-Afeshum	Golea-Genahti	453	Male	10 - 19	Absent	NO	NO	0	None	stone wall;wood & earth roof	Yes	Yes	Yes	Yes	NO	YES	#NULL!	#NULL!	#NULL!	#NULL!	NO	None	None	#NULL!	#NULL!	#NULL!	#NULL!	#NULL!	#NULL!	#NULL!
1793	Ganta-Afeshum	Golea-Genahti	453	Male	10 - 19	Absent	NO	NO	0	None	stone wall;wood & earth roof	Yes	Yes	Yes	Yes	NO	YES	#NULL!	#NULL!	#NULL!	#NULL!	NO	None	None	#NULL!	#NULL!	#NULL!	#NULL!	#NULL!	#NULL!	#NULL!
1794	Ganta-Afeshum	Golea-Genahti	453	Male	0 - 9	Absent	NO	NO	0	None	stone wall;wood & earth roof	Yes	Yes	Yes	Yes	NO	YES	#NULL!	#NULL!	#NULL!	#NULL!	NO	None	None	#NULL!	#NULL!	#NULL!	#NULL!	#NULL!	#NULL!	#NULL!
1795	Ganta-Afeshum	Golea-Genahti	453	Female	0 - 9	Absent	NO	NO	0	None	stone wall;wood & earth roof	Yes	Yes	Yes	Yes	NO	YES	#NULL!	#NULL!	#NULL!	#NULL!	NO	None	None	#NULL!	#NULL!	#NULL!	#NULL!	#NULL!	#NULL!	#NULL!
1796	Ganta-Afeshum	Golea-Genahti	453	Female	0 - 9	Absent	NO	NO	0	None	stone wall;wood & earth roof	Yes	Yes	Yes	Yes	NO	YES	#NULL!	#NULL!	#NULL!	#NULL!	NO	None	None	#NULL!	#NULL!	#NULL!	#NULL!	#NULL!	#NULL!	#NULL!
1797	Ganta-Afeshum	Golea-Genahti	454	Male	30+	Absent	NO	NO	0	None	stone wall;wood & earth roof	Yes	Yes	Yes	Yes	NO	YES	Yes	5	1	4	NO	None	None	YES	YES	YES	Traditional	Holly water or mud	Don't know	No/Don't know
1798	Ganta-Afeshum	Golea-Genahti	454	Female	30+	Absent	NO	NO	0	None	stone wall;wood & earth roof	Yes	Yes	Yes	Yes	NO	YES	#NULL!	#NULL!	#NULL!	#NULL!	NO	None	None	#NULL!	#NULL!	#NULL!	#NULL!	#NULL!	#NULL!	#NULL!
1799	Ganta-Afeshum	Golea-Genahti	454	Female	10 - 19	Scar	NO	YES	1	Cheeks	stone wall;wood & earth roof	Yes	Yes	Yes	Yes	NO	YES	#NULL!	#NULL!	#NULL!	#NULL!	NO	None	None	#NULL!	#NULL!	#NULL!	#NULL!	#NULL!	#NULL!	#NULL!
1800	Ganta-Afeshum	Golea-Genahti	454	Female	10 - 19	Scar	NO	YES	1	Cheeks	stone wall;wood & earth roof	Yes	Yes	Yes	Yes	NO	YES	#NULL!	#NULL!	#NULL!	#NULL!	NO	None	None	#NULL!	#NULL!	#NULL!	#NULL!	#NULL!	#NULL!	#NULL!
1801	Ganta-Afeshum	Golea-Genahti	454	Male	10 - 19	Scar	NO	YES	1	Cheeks	stone wall;wood & earth roof	Yes	Yes	Yes	Yes	NO	YES	#NULL!	#NULL!	#NULL!	#NULL!	NO	None	None	#NULL!	#NULL!	#NULL!	#NULL!	#NULL!	#NULL!	#NULL!
1802	Ganta-Afeshum	Golea-Genahti	454	Male	10 - 19	Lesion	YES	NO	1	Cheeks	stone wall;wood & earth roof	Yes	Yes	Yes	Yes	NO	YES	#NULL!	#NULL!	#NULL!	#NULL!	NO	NO	21	#NULL!	#NULL!	#NULL!	#NULL!	#NULL!	#NULL!	#NULL!
1803	Ganta-Afeshum	Golea-Genahti	454	Male	0 - 9	Scar	NO	YES	1	Cheeks	stone wall;wood & earth roof	Yes	Yes	Yes	Yes	NO	YES	#NULL!	#NULL!	#NULL!	#NULL!	NO	None	None	#NULL!	#NULL!	#NULL!	#NULL!	#NULL!	#NULL!	#NULL!
1804	Ganta-Afeshum	Golea-Genahti	455	Male	30+	Absent	NO	NO	0	None	stone wall;wood & earth roof	Yes	Yes	Yes	NO	NO	YES	NO	0	0	0	NO	None	None	YES	YES	YES	Traditional	Herbs	Don't know	No/Don't know
1805	Ganta-Afeshum	Golea-Genahti	455	Female	20 - 29	Absent	NO	NO	0	None	stone wall;wood & earth roof	Yes	Yes	Yes	NO	NO	YES	#NULL!	#NULL!	#NULL!	#NULL!	NO	None	None	#NULL!	#NULL!	#NULL!	#NULL!	#NULL!	#NULL!	#NULL!
1806	Ganta-Afeshum	Golea-Genahti	455	Male	0 - 9	Absent	NO	NO	0	None	stone wall;wood & earth roof	Yes	Yes	Yes	NO	NO	YES	#NULL!	#NULL!	#NULL!	#NULL!	NO	None	None	#NULL!	#NULL!	#NULL!	#NULL!	#NULL!	#NULL!	#NULL!
1807	Ganta-Afeshum	Golea-Genahti	455	Male	0 - 9	Absent	NO	NO	0	None	stone wall;wood & earth roof	Yes	Yes	Yes	NO	NO	YES	#NULL!	#NULL!	#NULL!	#NULL!	NO	None	None	#NULL!	#NULL!	#NULL!	#NULL!	#NULL!	#NULL!	#NULL!
1808	Ganta-Afeshum	Golea-Genahti	456	Female	30+	Scar	NO	YES	1	Cheeks	stone wall;wood & earth roof	Yes	Yes	Yes	Yes	NO	YES	Yes	4	0	4	NO	None	None	YES	YES	YES	Traditional	Holly water or mud	Don't know	No/Don't know
1809	Ganta-Afeshum	Golea-Genahti	456	Male	20 - 29	Scar	NO	YES	1	Cheeks	stone wall;wood & earth roof	Yes	Yes	Yes	Yes	NO	YES	#NULL!	#NULL!	#NULL!	#NULL!	NO	None	None	#NULL!	#NULL!	#NULL!	#NULL!	#NULL!	#NULL!	#NULL!
1810	Ganta-Afeshum	Golea-Genahti	456	Male	10 - 19	Scar	NO	YES	1	Cheeks	stone wall;wood & earth roof	Yes	Yes	Yes	Yes	NO	YES	#NULL!	#NULL!	#NULL!	#NULL!	NO	None	None	#NULL!	#NULL!	#NULL!	#NULL!	#NULL!	#NULL!	#NULL!
1811	Ganta-Afeshum	Golea-Genahti	456	Female	10 - 19	Scar	NO	YES	1	Cheeks	stone wall;wood & earth roof	Yes	Yes	Yes	Yes	NO	YES	#NULL!	#NULL!	#NULL!	#NULL!	NO	None	None	#NULL!	#NULL!	#NULL!	#NULL!	#NULL!	#NULL!	#NULL!
1812	Ganta-Afeshum	Golea-Genahti	456	Female	0 - 9	Absent	NO	NO	0	None	stone wall;wood & earth roof	Yes	Yes	Yes	Yes	NO	YES	#NULL!	#NULL!	#NULL!	#NULL!	NO	None	None	#NULL!	#NULL!	#NULL!	#NULL!	#NULL!	#NULL!	#NULL!
1813	Ganta-Afeshum	Golea-Genahti	456	Male	0 - 9	Absent	NO	NO	0	None	stone wall;wood & earth roof	Yes	Yes	Yes	Yes	NO	YES	#NULL!	#NULL!	#NULL!	#NULL!	NO	None	None	#NULL!	#NULL!	#NULL!	#NULL!	#NULL!	#NULL!	#NULL!
1814	Ganta-Afeshum	Golea-Genahti	457	Male	30+	Absent	NO	NO	0	None	stone wall;wood & earth roof	Yes	NO	NO	Yes	NO	YES	NO	0	0	0	NO	None	None	YES	YES	YES	Traditional	Herbs	Insect secretions	No/Don't know
1815	Ganta-Afeshum	Golea-Genahti	457	Female	30+	Absent	NO	NO	0	None	stone wall;wood & earth roof	Yes	NO	NO	Yes	NO	YES	#NULL!	#NULL!	#NULL!	#NULL!	NO	None	None	#NULL!	#NULL!	#NULL!	#NULL!	#NULL!	#NULL!	#NULL!
1816	Ganta-Afeshum	Golea-Genahti	457	Female	20 - 29	Absent	NO	NO	0	None	stone wall;wood & earth roof	Yes	NO	NO	Yes	NO	YES	#NULL!	#NULL!	#NULL!	#NULL!	NO	None	None	#NULL!	#NULL!	#NULL!	#NULL!	#NULL!	#NULL!	#NULL!
1817	Ganta-Afeshum	Golea-Genahti	457	Male	20 - 29	Absent	NO	NO	0	None	stone wall;wood & earth roof	Yes	NO	NO	Yes	NO	YES	#NULL!	#NULL!	#NULL!	#NULL!	NO	None	None	#NULL!	#NULL!	#NULL!	#NULL!	#NULL!	#NULL!	#NULL!
1818	Ganta-Afeshum	Golea-Genahti	457	Female	10 - 19	Absent	NO	NO	0	None	stone wall;wood & earth roof	Yes	NO	NO	Yes	NO	YES	#NULL!	#NULL!	#NULL!	#NULL!	NO	None	None	#NULL!	#NULL!	#NULL!	#NULL!	#NULL!	#NULL!	#NULL!
1819	Ganta-Afeshum	Golea-Genahti	457	Male	10 - 19	Absent	NO	NO	0	None	stone wall;wood & earth roof	Yes	NO	NO	Yes	NO	YES	#NULL!	#NULL!	#NULL!	#NULL!	NO	None	None	#NULL!	#NULL!	#NULL!	#NULL!	#NULL!	#NULL!	#NULL!
1820	Ganta-Afeshum	Golea-Genahti	457	Male	10 - 19	Absent	NO	NO	0	None	stone wall;wood & earth roof	Yes	NO	NO	Yes	NO	YES	#NULL!	#NULL!	#NULL!	#NULL!	NO	None	None	#NULL!	#NULL!	#NULL!	#NULL!	#NULL!	#NULL!	#NULL!
1821	Ganta-Afeshum	Golea-Genahti	457	Female	10 - 19	Absent	NO	NO	0	None	stone wall;wood & earth roof	Yes	NO	NO	Yes	NO	YES	#NULL!	#NULL!	#NULL!	#NULL!	NO	None	None	#NULL!	#NULL!	#NULL!	#NULL!	#NULL!	#NULL!	#NULL!
1822	Ganta-Afeshum	Golea-Genahti	457	Female	0 - 9	Absent	NO	NO	0	None	stone wall;wood & earth roof	Yes	NO	NO	Yes	NO	YES	#NULL!	#NULL!	#NULL!	#NULL!	NO	None	None	#NULL!	#NULL!	#NULL!	#NULL!	#NULL!	#NULL!	#NULL!
1823	Ganta-Afeshum	Golea-Genahti	458	Male	30+	Absent	NO	NO	0	None	stone wall;wood & earth roof	Yes	NO	NO	Yes	NO	YES	NO	0	0	0	NO	None	None	YES	YES	YES	Traditional	Herbs	Don't know	No/Don't know
1824	Ganta-Afeshum	Golea-Genahti	458	Female	30+	Absent	NO	NO	0	None	stone wall;wood & earth roof	Yes	NO	NO	Yes	NO	YES	#NULL!	#NULL!	#NULL!	#NULL!	NO	None	None	#NULL!	#NULL!	#NULL!	#NULL!	#NULL!	#NULL!	#NULL!
1825	Ganta-Afeshum	Golea-Genahti	458	Female	10 - 19	Absent	NO	NO	0	None	stone wall;wood & earth roof	Yes	NO	NO	Yes	NO	YES	#NULL!	#NULL!	#NULL!	#NULL!	NO	None	None	#NULL!	#NULL!	#NULL!	#NULL!	#NULL!	#NULL!	#NULL!
1826	Ganta-Afeshum	Golea-Genahti	458	Female	10 - 19	Absent	NO	NO	0	None	stone wall;wood & earth roof	Yes	NO	NO	Yes	NO	YES	#NULL!	#NULL!	#NULL!	#NULL!	NO	None	None	#NULL!	#NULL!	#NULL!	#NULL!	#NULL!	#NULL!	#NULL!
1827	Ganta-Afeshum	Golea-Genahti	459	Male	30+	Absent	NO	NO	0	None	stone wall;wood & earth roof	Yes	NO	NO	Yes	NO	YES	NO	0	0	0	NO	None	None	YES	YES	YES	Traditional	Herbs	Don't know	No/Don't know
1828	Ganta-Afeshum	Golea-Genahti	459	Female	30+	Absent	NO	NO	0	None	stone wall;wood & earth roof	Yes	NO	NO	Yes	NO	YES	#NULL!	#NULL!	#NULL!	#NULL!	NO	None	None	#NULL!	#NULL!	#NULL!	#NULL!	#NULL!	#NULL!	#NULL!
1829	Ganta-Afeshum	Golea-Genahti	459	Female	20 - 29	Absent	NO	NO	0	None	stone wall;wood & earth roof	Yes	NO	NO	Yes	NO	YES	#NULL!	#NULL!	#NULL!	#NULL!	NO	None	None	#NULL!	#NULL!	#NULL!	#NULL!	#NULL!	#NULL!	#NULL!
1830	Ganta-Afeshum	Golea-Genahti	459	Male	10 - 19	Absent	NO	NO	0	None	stone wall;wood & earth roof	Yes	NO	NO	Yes	NO	YES	#NULL!	#NULL!	#NULL!	#NULL!	NO	None	None	#NULL!	#NULL!	#NULL!	#NULL!	#NULL!	#NULL!	#NULL!
1831	Ganta-Afeshum	Golea-Genahti	459	Female	10 - 19	Absent	NO	NO	0	None	stone wall;wood & earth roof	Yes	NO	NO	Yes	NO	YES	#NULL!	#NULL!	#NULL!	#NULL!	NO	None	None	#NULL!	#NULL!	#NULL!	#NULL!	#NULL!	#NULL!	#NULL!
1832	Ganta-Afeshum	Golea-Genahti	459	Female	10 - 19	Absent	NO	NO	0	None	stone wall;wood & earth roof	Yes	NO	NO	Yes	NO	YES	#NULL!	#NULL!	#NULL!	#NULL!	NO	None	None	#NULL!	#NULL!	#NULL!	#NULL!	#NULL!	#NULL!	#NULL!
1833	Ganta-Afeshum	Golea-Genahti	459	Male	0 - 9	Absent	NO	NO	0	None	stone wall;wood & earth roof	Yes	NO	NO	Yes	NO	YES	#NULL!	#NULL!	#NULL!	#NULL!	NO	None	None	#NULL!	#NULL!	#NULL!	#NULL!	#NULL!	#NULL!	#NULL!
1834	Ganta-Afeshum	Golea-Genahti	459	Female	0 - 9	Absent	NO	NO	0	None	stone wall;wood & earth roof	Yes	NO	NO	Yes	NO	YES	#NULL!	#NULL!	#NULL!	#NULL!	NO	None	None	#NULL!	#NULL!	#NULL!	#NULL!	#NULL!	#NULL!	#NULL!
1835	Ganta-Afeshum	Golea-Genahti	459	Female	0 - 9	Absent	NO	NO	0	None	stone wall;wood & earth roof	Yes	NO	NO	Yes	NO	YES	#NULL!	#NULL!	#NULL!	#NULL!	NO	None	None	#NULL!	#NULL!	#NULL!	#NULL!	#NULL!	#NULL!	#NULL!
1836	Ganta-Afeshum	Golea-Genahti	460	Male	30+	Absent	NO	NO	0	None	stone wall;wood & earth roof	Yes	NO	NO	NO	NO	YES	NO	0	0	0	NO	None	None	YES	YES	YES	Traditional	Herbs	Don't know	No/Don't know
1837	Ganta-Afeshum	Golea-Genahti	460	Female	20 - 29	Absent	NO	NO	0	None	stone wall;wood & earth roof	Yes	NO	NO	NO	NO	YES	#NULL!	#NULL!	#NULL!	#NULL!	NO	None	None	#NULL!	#NULL!	#NULL!	#NULL!	#NULL!	#NULL!	#NULL!
1838	Ganta-Afeshum	Golea-Genahti	460	Female	0 - 9	Absent	NO	NO	0	None	stone wall;wood & earth roof	Yes	NO	NO	NO	NO	YES	#NULL!	#NULL!	#NULL!	#NULL!	NO	None	None	#NULL!	#NULL!	#NULL!	#NULL!	#NULL!	#NULL!	#NULL!
1839	Ganta-Afeshum	Golea-Genahti	461	Male	30+	Absent	NO	NO	0	None	stone wall;wood & earth roof	Yes	NO	Yes	Yes	NO	YES	Yes	1	0	1	NO	None	None	YES	YES	YES	Traditional	Herbs	Insect secretions	No/Don't know
1840	Ganta-Afeshum	Golea-Genahti	461	Male	10 - 19	Absent	NO	NO	0	None	stone wall;wood & earth roof	Yes	NO	Yes	Yes	NO	YES	#NULL!	#NULL!	#NULL!	#NULL!	NO	None	None	#NULL!	#NULL!	#NULL!	#NULL!	#NULL!	#NULL!	#NULL!
1841	Ganta-Afeshum	Golea-Genahti	461	Female	0 - 9	Scar	NO	YES	1	Cheeks	stone wall;wood & earth roof	Yes	NO	Yes	Yes	NO	YES	#NULL!	#NULL!	#NULL!	#NULL!	NO	None	None	#NULL!	#NULL!	#NULL!	#NULL!	#NULL!	#NULL!	#NULL!
1842	Ganta-Afeshum	Golea-Genahti	461	Male	0 - 9	Absent	NO	NO	0	None	stone wall;wood & earth roof	Yes	NO	Yes	Yes	NO	YES	#NULL!	#NULL!	#NULL!	#NULL!	NO	None	None	#NULL!	#NULL!	#NULL!	#NULL!	#NULL!	#NULL!	#NULL!
1843	Ganta-Afeshum	Golea-Genahti	461	Female	30+	Absent	NO	NO	0	None	stone wall;wood & earth roof	Yes	NO	Yes	Yes	NO	YES	#NULL!	#NULL!	#NULL!	#NULL!	NO	None	None	#NULL!	#NULL!	#NULL!	#NULL!	#NULL!	#NULL!	#NULL!
1844	Ganta-Afeshum	Golea-Genahti	462	Male	20 - 29	Absent	NO	NO	0	None	stone wall;wood & earth roof	Yes	NO	Yes	Yes	NO	YES	NO	0	0	0	NO	None	None	YES	YES	YES	Traditional	Herbs	Don't know	No/Don't know
1845	Ganta-Afeshum	Golea-Genahti	462	Female	20 - 29	Absent	NO	NO	0	None	stone wall;wood & earth roof	Yes	NO	Yes	Yes	NO	YES	#NULL!	#NULL!	#NULL!	#NULL!	NO	None	None	#NULL!	#NULL!	#NULL!	#NULL!	#NULL!	#NULL!	#NULL!
1846	Ganta-Afeshum	Golea-Genahti	462	Male	0 - 9	Absent	NO	NO	0	None	stone wall;wood & earth roof	Yes	NO	Yes	Yes	NO	YES	#NULL!	#NULL!	#NULL!	#NULL!	NO	None	None	#NULL!	#NULL!	#NULL!	#NULL!	#NULL!	#NULL!	#NULL!
1847	Ganta-Afeshum	Golea-Genahti	463	Male	30+	Absent	NO	NO	0	None	stone wall;wood & earth roof	Yes	Yes	Yes	Yes	NO	YES	Yes	1	0	1	NO	None	None	YES	YES	YES	Traditional	Herbs	Don't know	No/Don't know
1848	Ganta-Afeshum	Golea-Genahti	463	Female	30+	Absent	NO	NO	0	None	stone wall;wood & earth roof	Yes	Yes	Yes	Yes	NO	YES	#NULL!	#NULL!	#NULL!	#NULL!	NO	None	None	#NULL!	#NULL!	#NULL!	#NULL!	#NULL!	#NULL!	#NULL!
1849	Ganta-Afeshum	Golea-Genahti	463	Female	10 - 19	Absent	NO	NO	0	None	stone wall;wood & earth roof	Yes	Yes	Yes	Yes	NO	YES	#NULL!	#NULL!	#NULL!	#NULL!	NO	None	None	#NULL!	#NULL!	#NULL!	#NULL!	#NULL!	#NULL!	#NULL!
1850	Ganta-Afeshum	Golea-Genahti	463	Male	10 - 19	Absent	NO	NO	0	None	stone wall;wood & earth roof	Yes	Yes	Yes	Yes	NO	YES	#NULL!	#NULL!	#NULL!	#NULL!	NO	None	None	#NULL!	#NULL!	#NULL!	#NULL!	#NULL!	#NULL!	#NULL!
1851	Ganta-Afeshum	Golea-Genahti	463	Male	10 - 19	Scar	NO	YES	4	Nose	stone wall;wood & earth roof	Yes	Yes	Yes	Yes	NO	YES	#NULL!	#NULL!	#NULL!	#NULL!	NO	None	None	#NULL!	#NULL!	#NULL!	#NULL!	#NULL!	#NULL!	#NULL!
1852	Ganta-Afeshum	Golea-Genahti	463	Female	10 - 19	Absent	NO	NO	0	None	stone wall;wood & earth roof	Yes	Yes	Yes	Yes	NO	YES	#NULL!	#NULL!	#NULL!	#NULL!	NO	None	None	#NULL!	#NULL!	#NULL!	#NULL!	#NULL!	#NULL!	#NULL!
1853	Ganta-Afeshum	Golea-Genahti	463	Male	10 - 19	Absent	NO	NO	0	None	stone wall;wood & earth roof	Yes	Yes	Yes	Yes	NO	YES	#NULL!	#NULL!	#NULL!	#NULL!	NO	None	None	#NULL!	#NULL!	#NULL!	#NULL!	#NULL!	#NULL!	#NULL!
1854	Ganta-Afeshum	Golea-Genahti	464	Male	30+	Absent	NO	NO	0	None	stone wall;wood & earth roof	Yes	Yes	Yes	Yes	NO	YES	Yes	2	0	2	NO	None	None	YES	YES	YES	Traditional	Holly water or mud	Don't know	No/Don't know
1855	Ganta-Afeshum	Golea-Genahti	464	Female	30+	Scar	NO	YES	1	Arm	stone wall;wood & earth roof	Yes	Yes	Yes	Yes	NO	YES	#NULL!	#NULL!	#NULL!	#NULL!	NO	None	None	#NULL!	#NULL!	#NULL!	#NULL!	#NULL!	#NULL!	#NULL!
1856	Ganta-Afeshum	Golea-Genahti	464	Male	10 - 19	Absent	NO	NO	0	None	stone wall;wood & earth roof	Yes	Yes	Yes	Yes	NO	YES	#NULL!	#NULL!	#NULL!	#NULL!	NO	None	None	#NULL!	#NULL!	#NULL!	#NULL!	#NULL!	#NULL!	#NULL!
1857	Ganta-Afeshum	Golea-Genahti	464	Male	10 - 19	Scar	NO	YES	1	Forehead	stone wall;wood & earth roof	Yes	Yes	Yes	Yes	NO	YES	#NULL!	#NULL!	#NULL!	#NULL!	NO	None	None	#NULL!	#NULL!	#NULL!	#NULL!	#NULL!	#NULL!	#NULL!
1858	Ganta-Afeshum	Golea-Genahti	464	Male	10 - 19	Absent	NO	NO	0	None	stone wall;wood & earth roof	Yes	Yes	Yes	Yes	NO	YES	#NULL!	#NULL!	#NULL!	#NULL!	NO	None	None	#NULL!	#NULL!	#NULL!	#NULL!	#NULL!	#NULL!	#NULL!
1859	Ganta-Afeshum	Golea-Genahti	464	Male	0 - 9	Absent	NO	NO	0	None	stone wall;wood & earth roof	Yes	Yes	Yes	Yes	NO	YES	#NULL!	#NULL!	#NULL!	#NULL!	NO	None	None	#NULL!	#NULL!	#NULL!	#NULL!	#NULL!	#NULL!	#NULL!
1860	Ganta-Afeshum	Golea-Genahti	464	Female	10 - 19	Absent	NO	NO	0	None	stone wall;wood & earth roof	Yes	Yes	Yes	Yes	NO	YES	#NULL!	#NULL!	#NULL!	#NULL!	NO	None	None	#NULL!	#NULL!	#NULL!	#NULL!	#NULL!	#NULL!	#NULL!
1861	Ganta-Afeshum	Golea-Genahti	464	Female	0 - 9	Absent	NO	NO	0	None	stone wall;wood & earth roof	Yes	Yes	Yes	Yes	NO	YES	#NULL!	#NULL!	#NULL!	#NULL!	NO	None	None	#NULL!	#NULL!	#NULL!	#NULL!	#NULL!	#NULL!	#NULL!
1862	Ganta-Afeshum	Golea-Genahti	465	Female	30+	Scar	NO	YES	4	Cheeks	stone wall;wood & earth roof	Yes	Yes	Yes	Yes	NO	YES	Yes	3	0	3	NO	None	None	YES	YES	YES	Traditional	Holly water or mud	Don't know	No/Don't know
1863	Ganta-Afeshum	Golea-Genahti	465	Male	30+	Scar	NO	YES	1	Arm	stone wall;wood & earth roof	Yes	Yes	Yes	Yes	NO	YES	#NULL!	#NULL!	#NULL!	#NULL!	NO	None	None	#NULL!	#NULL!	#NULL!	#NULL!	#NULL!	#NULL!	#NULL!
1864	Ganta-Afeshum	Golea-Genahti	465	Female	10 - 19	Scar	NO	YES	1	Arm	stone wall;wood & earth roof	Yes	Yes	Yes	Yes	NO	YES	#NULL!	#NULL!	#NULL!	#NULL!	NO	None	None	#NULL!	#NULL!	#NULL!	#NULL!	#NULL!	#NULL!	#NULL!
1865	Ganta-Afeshum	Golea-Genahti	466	Male	30+	Scar	NO	YES	1	Ear lobes	stone wall;wood & earth roof	Yes	Yes	Yes	Yes	NO	YES	Yes	6	0	6	NO	None	None	YES	YES	YES	Traditional	Holly water or mud	Insect secretions	No/Don't know
1866	Ganta-Afeshum	Golea-Genahti	466	Female	30+	Scar	NO	YES	1	Cheeks	stone wall;wood & earth roof	Yes	Yes	Yes	Yes	NO	YES	#NULL!	#NULL!	#NULL!	#NULL!	NO	None	None	#NULL!	#NULL!	#NULL!	#NULL!	#NULL!	#NULL!	#NULL!
1867	Ganta-Afeshum	Golea-Genahti	466	Male	10 - 19	Scar	NO	YES	1	Cheeks	stone wall;wood & earth roof	Yes	Yes	Yes	Yes	NO	YES	#NULL!	#NULL!	#NULL!	#NULL!	NO	None	None	#NULL!	#NULL!	#NULL!	#NULL!	#NULL!	#NULL!	#NULL!
1868	Ganta-Afeshum	Golea-Genahti	466	Male	10 - 19	Absent	NO	NO	0	None	stone wall;wood & earth roof	Yes	Yes	Yes	Yes	NO	YES	#NULL!	#NULL!	#NULL!	#NULL!	NO	None	None	#NULL!	#NULL!	#NULL!	#NULL!	#NULL!	#NULL!	#NULL!
1869	Ganta-Afeshum	Golea-Genahti	466	Male	10 - 19	Scar	NO	YES	1	Cheeks	stone wall;wood & earth roof	Yes	Yes	Yes	Yes	NO	YES	#NULL!	#NULL!	#NULL!	#NULL!	NO	None	None	#NULL!	#NULL!	#NULL!	#NULL!	#NULL!	#NULL!	#NULL!
1870	Ganta-Afeshum	Golea-Genahti	466	Female	10 - 19	Scar	NO	YES	1	Cheeks	stone wall;wood & earth roof	Yes	Yes	Yes	Yes	NO	YES	#NULL!	#NULL!	#NULL!	#NULL!	NO	None	None	#NULL!	#NULL!	#NULL!	#NULL!	#NULL!	#NULL!	#NULL!
1871	Ganta-Afeshum	Golea-Genahti	466	Female	10 - 19	Scar	NO	YES	1	Cheeks	stone wall;wood & earth roof	Yes	Yes	Yes	Yes	NO	YES	#NULL!	#NULL!	#NULL!	#NULL!	NO	None	None	#NULL!	#NULL!	#NULL!	#NULL!	#NULL!	#NULL!	#NULL!
1872	Ganta-Afeshum	Golea-Genahti	466	Male	0 - 9	Absent	NO	NO	0	None	stone wall;wood & earth roof	Yes	Yes	Yes	Yes	NO	YES	#NULL!	#NULL!	#NULL!	#NULL!	NO	None	None	#NULL!	#NULL!	#NULL!	#NULL!	#NULL!	#NULL!	#NULL!
1873	Ganta-Afeshum	Golea-Genahti	466	Male	0 - 9	Absent	NO	NO	0	None	stone wall;wood & earth roof	Yes	Yes	Yes	Yes	NO	YES	#NULL!	#NULL!	#NULL!	#NULL!	NO	None	None	#NULL!	#NULL!	#NULL!	#NULL!	#NULL!	#NULL!	#NULL!
1874	Ganta-Afeshum	Golea-Genahti	466	Female	0 - 9	Absent	NO	NO	0	None	stone wall;wood & earth roof	Yes	Yes	Yes	Yes	NO	YES	#NULL!	#NULL!	#NULL!	#NULL!	NO	None	None	#NULL!	#NULL!	#NULL!	#NULL!	#NULL!	#NULL!	#NULL!
1875	Ganta-Afeshum	Golea-Genahti	467	Male	30+	Absent	NO	NO	0	None	stone wall;wood & earth roof	Yes	NO	NO	Yes	NO	YES	NO	0	0	0	NO	None	None	YES	YES	YES	Traditional	Herbs	Don't know	No/Don't know
1876	Ganta-Afeshum	Golea-Genahti	467	Female	30+	Absent	NO	NO	0	None	stone wall;wood & earth roof	Yes	NO	NO	Yes	NO	YES	#NULL!	#NULL!	#NULL!	#NULL!	NO	None	None	#NULL!	#NULL!	#NULL!	#NULL!	#NULL!	#NULL!	#NULL!
1877	Ganta-Afeshum	Golea-Genahti	467	Male	10 - 19	Absent	NO	NO	0	None	stone wall;wood & earth roof	Yes	NO	NO	Yes	NO	YES	#NULL!	#NULL!	#NULL!	#NULL!	NO	None	None	#NULL!	#NULL!	#NULL!	#NULL!	#NULL!	#NULL!	#NULL!
1878	Ganta-Afeshum	Golea-Genahti	467	Male	10 - 19	Absent	NO	NO	0	None	stone wall;wood & earth roof	Yes	NO	NO	Yes	NO	YES	#NULL!	#NULL!	#NULL!	#NULL!	NO	None	None	#NULL!	#NULL!	#NULL!	#NULL!	#NULL!	#NULL!	#NULL!
1879	Ganta-Afeshum	Golea-Genahti	467	Male	0 - 9	Absent	NO	NO	0	None	stone wall;wood & earth roof	Yes	NO	NO	Yes	NO	YES	#NULL!	#NULL!	#NULL!	#NULL!	NO	None	None	#NULL!	#NULL!	#NULL!	#NULL!	#NULL!	#NULL!	#NULL!
1880	Ganta-Afeshum	Golea-Genahti	467	Male	0 - 9	Absent	NO	NO	0	None	stone wall;wood & earth roof	Yes	NO	NO	Yes	NO	YES	#NULL!	#NULL!	#NULL!	#NULL!	NO	None	None	#NULL!	#NULL!	#NULL!	#NULL!	#NULL!	#NULL!	#NULL!
1881	Ganta-Afeshum	Golea-Genahti	467	Male	0 - 9	Absent	NO	NO	0	None	stone wall;wood & earth roof	Yes	NO	NO	Yes	NO	YES	#NULL!	#NULL!	#NULL!	#NULL!	NO	None	None	#NULL!	#NULL!	#NULL!	#NULL!	#NULL!	#NULL!	#NULL!
1882	Ganta-Afeshum	Golea-Genahti	469	Male	30+	Absent	NO	NO	0	None	stone wall;wood & earth roof	Yes	Yes	Yes	Yes	NO	YES	Yes	1	1	0	NO	None	None	YES	YES	YES	Traditional	Herbs	Don't know	No/Don't know
1883	Ganta-Afeshum	Golea-Genahti	469	Female	0 - 9	Lesion	YES	NO	1	Nose	stone wall;wood & earth roof	Yes	Yes	Yes	Yes	NO	YES	#NULL!	#NULL!	#NULL!	#NULL!	NO	NO	48	#NULL!	#NULL!	#NULL!	#NULL!	#NULL!	#NULL!	#NULL!
1884	Ganta-Afeshum	Golea-Genahti	470	Male	30+	Absent	NO	NO	0	None	stone wall;wood & earth roof	Yes	Yes	NO	Yes	NO	YES	NO	0	0	0	NO	None	None	YES	YES	YES	Traditional	Herbs	Insect secretions	No/Don't know
1885	Ganta-Afeshum	Golea-Genahti	471	Female	30+	Absent	NO	NO	0	None	stone wall;wood & earth roof	Yes	Yes	NO	Yes	NO	YES	NO	0	0	0	NO	None	None	YES	YES	YES	Traditional	Herbs	Don't know	No/Don't know
1886	Ganta-Afeshum	Golea-Genahti	471	Female	20 - 29	Absent	NO	NO	0	None	stone wall;wood & earth roof	Yes	Yes	NO	Yes	NO	YES	#NULL!	#NULL!	#NULL!	#NULL!	NO	None	None	#NULL!	#NULL!	#NULL!	#NULL!	#NULL!	#NULL!	#NULL!
1887	Ganta-Afeshum	Golea-Genahti	471	Female	20 - 29	Absent	NO	NO	0	None	stone wall;wood & earth roof	Yes	Yes	NO	Yes	NO	YES	#NULL!	#NULL!	#NULL!	#NULL!	NO	None	None	#NULL!	#NULL!	#NULL!	#NULL!	#NULL!	#NULL!	#NULL!
1888	Ganta-Afeshum	Golea-Genahti	471	Male	0 - 9	Absent	NO	NO	0	None	stone wall;wood & earth roof	Yes	Yes	NO	Yes	NO	YES	#NULL!	#NULL!	#NULL!	#NULL!	NO	None	None	#NULL!	#NULL!	#NULL!	#NULL!	#NULL!	#NULL!	#NULL!
1889	Ganta-Afeshum	Golea-Genahti	471	Male	10 - 19	Absent	NO	NO	0	None	stone wall;wood & earth roof	Yes	Yes	NO	Yes	NO	YES	#NULL!	#NULL!	#NULL!	#NULL!	NO	None	None	#NULL!	#NULL!	#NULL!	#NULL!	#NULL!	#NULL!	#NULL!
[truncated: 7,733 more rows]
